# Supplementary material for: Identification of 34 Novel Proinflammatory Proteins in a Genome-Wide Macrophage Functional Screen
Source: PLoS One. 2012 Jul 31;7(7):e42388. doi: 10.1371/journal.pone.0042388 (PMC3409161; doi:10.1371/journal.pone.0042388)
Supplement: File S2 — Reverse Reads from cDNA library. The sequences of reverse reads from the cDNA library are shown. Sequences are clipped based on Phred quality scores. No sequence is shown where reverse sequencing did not pass quality control criteria. (CSV) [file pone.0042388.s002.csv]

## tab separated file with 2 columns follows:
	Picked_location	Sequence
1	400040E07|T7_reverse	CttttttttttttttttttttGGTCCCTAAAACAGGCTCTTTAATAATGTTTGTCTTCACTGAAGAGCTTGGCTTTTCCCCCCAGCATTGGGCTGGGGCTGGTGGGCGTGGCAGGCTGTCCTAGGCTAGGCAGACCACAGCCTGGTCAGGTTATTGGAGTATGTGACCCAACACTGGTGGGCAGGGCCTGAGGTTGCTAGGAATCAGTGGGTAGGCCTTCATGGGCTTGATAGACGTGGCTTGCTGCCCTTGAGTGAAGCAGGCAGCCAGTGGGTAGGCCATGCCACTGTAGGAGTAACCAACTATCAGTGGCCAGGGCCTGAAGTCACCAAATGTGTTTAGTTGTCAGTGAGCTAGCTGCCTGTTATGGATTCGGTGGCCCTTATAAAAATAGCTGCT…
2	400006M06|T7_reverse	CCGAGTTCTTGAGTTCCAGGATGTTCTTAAAGGTTTTCTCTAGGCTCTTGGTGAGCTGGAGATCTGGCTGGGGCTCACCCGACCCTTTCATGATGTCTGTGTGTAAAACCTCATTCTTTGGGGAATTCCTCAGCGCTTTGTCCTGGAAGGAGTCGAGACAGGGCATCTCCATGTGCGAGCTGGCCAGGACGCCGGGGAGCTTGCTCTCAGAGCCGTGATCTGGCCTGGGCAAGCTTTTGCGGTGGCCCTCGGGGCCCGGAGAGCACCTGCTGACCTTGGCAGGGTCCCTCCGGCCGCCCTTGTCCTCAGGCGGACCCCGGTATTGGCCTAAGACCCCTCTGTCAAATTTCAGTGTTCTACTGTGGCCTTCTGACTTTTTAGAAATGTTTCCCTCTGCAG…
3	400011N06|T7_reverse	TGGGTTGGGGTATGTTATCTGAAGGGAAATATACCCTGTATCACAACTATATCAATTTTTACCTCCCCTTTTACCCCCCTAAAAATCAAAAGTCCCTAATTTATAACATAATTCATATTTAAAAATAACTTTGCTACAAAAATATAACCtttttaaaattttttctttaaaaaaaaatCTTGGAAGGGGGAACTTTCCTCCCTTTTTTAATCCCAAAACTATAACTGTTTTACCTGTTTTGCCCAAATTACTTCAGTTTGTCCCATGAGGGGGACTTGTAATTAATTACCCCACCTTCATATGGTTTTAAAAAAAACATTTTAACAAACAGGCCTGAATATTCTTTATCCTATGGCTGTGAAAAAAAACAAAAAGCCATGTCTGCTCTT
4	400051J22|T7_reverse	Ctttttttttttttttttttttttt
5	400018B04|T7_reverse	CttttttttttttttttttttCGCTGTGTCAATCATTTCTGTAACATTTATTGGGATTTAACTAGTGCACAGAAAATGAATGTGATGTGACACATTCTACTAACTAGATCATTTATGTGACTTAAATTTATATAAATTTGCTCTTGTAATAAACAGCACAGGAAAGGAAGTCACCTTTAAGCCATATCCTGAGCTTACCTTGATTCTAAGTTTACATTCGGAACATCTTTCATTTAAAAAAAAAAAGACAAATATAAATGGCCTCATATGATCACAGCAACATACGTGGGACAACTTCATTATGTTTCCTATATACAGATGGTGGGCCATGCCGCAGCAACCATTTGCCTCAACCAATATGCTTCCCTGAGCACCTGTTAAATTTCTCCTCTGCTTGTC…
6	400031L01|T7_reverse	CttttttttttttttttttttttttttttttttttttttttttttttttttttttttttttttttttttttttttttttttttttttttttttttGGGCCCAAAGGAAAAACAAAAAAAATTCCCCCCCTTTAAATTTAAACCCTTTCCCCTCAAAGG
7	400005J02|T7_reverse	CGTGGCCACTTTCGAAGCCGGAGAGACTGGAGCCGAGGTTGCAGCTGGACGAGGAGCGCTTCCAGGGGTGGAAGCCGCCTTTGGCGAAGGCGCTGGACTCGGGCAGGGTCGTCAGGGGGCTCGTGTTGCCGATCTTGTTGCAGGTCGCCGCCAGCATGGCCAACGGGGTCGTTCCGAAGCGTGGCTCTTCCCCAAGTATAGACGTGGCCATAGCAGGTTTTGGGCTGCGCGGCGAGGCCCGGAGCGGTGTTAAGCCTGGCGGCTGCTGGGAATCACGATTCAGGTCCCGCGCGGCTCCCGCGTCCCGCGCTCGCGCCGAGCGGACTCTGGGCTCCCGCCGGCAAAACTCAGCCTAAGTGCGAGGAGCACCCGCTTTGAAGTGCCGCTGGCTGCGCCTCT…
8	400049D01|T7_reverse	CCttttttttttttttttttttttttttttttttttttttttttttttttttttttAAAGTTTAGGGAGGGGGATTTAAAAAAACCCCGGAAAACAAAAAACTGGGTCCAAATTTTACCCAATTAAG
9	400039E22|T7_reverse	GCGCTCGGGCGCGGGGTGGCGTGGGTGAAGCCGGGCCGGGGGCCTCCTCGGTCAGTCCGGGGGGCTGCACCGACGAGTTGCTGGGGGTCCGTTTCCTCCCGCTAGGGCTCGGCGCAGCCTTGCGGCCTGCAGGCGGAGGCGACGGTGCAGCGGCAGCGGCGCTGTGCTTGCCGTGGATCCAGGACACCTTAGGCTTGGTGGCAGGGTCTGGTGGTGGCGGCTTCCTGCGCTCGGGCGATGGGGACAGTGACAAGCCCCCAGCCTCATTTCGGGTccgggccggccgggcctcgcgccgggccACACGCGCGTACAGCGCCCCGCTCGGCCCCTCCACGCTTGATGCGGAGCGCTCGCTGTCTGAGGATGCAGGGAGGACCGCTGCCTCCTCCCCGGGCG…
10	400015P02|T7_reverse
11	400015D15|T7_reverse	CttttttttttttttttttttttttttttttttttttttttttttttttttttttttttttttttAAAATGATAAATTTTTTTTTTTA
12	400013O16|T7_reverse	CttttttttttttttttttttttttttttttttttttttttttttttttttttttGAAAAAAAAAAAGTAACGATACCTATATATTAATCCCAGGGGGA
13	400016B23|T7_reverse	ACGCCACCGAGGTCAAGGAGAGCACGGAGGAGAAGCCCAAGGACGCGGCGGACGGCGAGGCCAAGGCAGAGGAGAAGGAGGCCGACAAGGCAGCGGCGGCCAAGGAGGAGGCGCCCAAGGCCGAGCCCGAGAAGAGCGAGGGCGCCGCGGAGGAGCAGCCCGAGCCCGCGCCGGCGCCCGAGCAGGAGGCGG
14	400036B04|T7_reverse	CttttttttttttttttttttttttttttttCattttaaaaattatttaatccACGGCCAACATTTTTTTAAAACTGAAACACACGGTGCTTCACTGGGAAAAAAAAATCTAGTCCCTGGCCCAACACCAAAACGCATCCCTCAGTCTGGGCCTGTGCTCTCCTGTGGGCCACCGGGCATCTATACTTAAAACCCAAAGCAATGACAACTGGGAAACGCTTCACAAACTCCCAAATCTCCAGGAGCAATTTATCTCCACCATCACACTGGGGAAACTCGGGCCCATTAAAGGTTAATCTGCCTTTATTGAAGGCCAGCCTATACTGGGTTTGTTGGACTAGCCATATCCACCGCCCTGGTCAAGCCTCAAACAATCATCTCCAGCTGCCGGGCATACTC…
15	400033A04|T7_reverse
16	400028C06|T7_reverse	AGACCGCTGTCCATGCCCGGGCCTGCGTATGGCTGCAGAGTCCGGGGAGCGTGCGGGCCGTGGGTGTGCGGCGGCACCTGTAGCAGGCAGTAGCCCTCGGCGAGCATCAGGTGGTCGGCCATAGCAGCTGGCGGACAGTCAGGGCACGCCCCGGGTCTCGGCCAGCGGCTCCTCTTGGGCGGGAGACCCGGGCACTGTGCAGTCCCTGCAACTCAACCAGGCAGAGGAAGAATAAATCGGATTCGTTCACTGTCTCACCCGGGTCTCCCGGATCTCCTCTCTTCTGCGCTGCCCACAGCAGTAGTTGCAGGCCGCAAAAGAAACAGACAGCCCAAGGGTTCCCAG
17	400034B20|T7_reverse	CtttttttttttttttttttttttttttttttttttttttttttttttttttttttttttttttttttttttttttttttttttttttttttttttttttttttttttaaaaaaaaaaaaaaaattaaaaattttCCCCCCCCCCCCCCCCCTTCCCCAAATTTT
18	400050O05|T7_reverse	GGGGGGGGCAAAAACAAAGAAttttttttttttttttttttttGGGTTGGGGGAAAAAAAAAAATTTTT
19	400022J08|T7_reverse	ACCGAGGATGACTCCAACCCGGAGCGCCGGCGCTGGGGAAGTCGCGCGGATCCGAAGCCGGGAACCCACATCGCGCTGGGCTCAAAGAGGTCGGTCGGCAGGCAGCCACGCCGTGCGCCGGCAGAGAGCGGAGACGTGGCGGGTGGCGCGGGCGGTGCGGACGGCGCCTGTCAGTCAGGAGCGCGGGCAGCCGCCCGGAAGCGACCAACCAGGCTGCCGGCTCGAGGGAAGCACTAACTGCCGCGGAGCCGGCGGCTGGGGAGCGGAGACCGGCCGCAGCCCGCTCTCCCTCTCTAGACCCTCGCCCCGGCCTAGGAACAGCTGGAGAGCCAGCGC
20	400014G11|T7_reverse	CTTTATGACAGTCAGTCACAGCTTCTCCCTTATCATATGAGCTAAGAAAAGCCAGTTAAACAAAGCCAGAATAAAAACTCTCAGTAATAGGTATAAGCTAGACTAACAGGGTTTGGGAGACAGGGAAGAGGGGCTGAGGGCAAGGCAAATAAGATACCTTTCCAACCCTTGACAAGTTGTGAGCTGGAGATGTGAACAGCAAACACAAGCTGTCACATGCCCCACAGCCTCCATTTGCTGGCCAGGCCATCCACTTGTCATTTTCCATTATCTGGCAGCAACACGGCAGGTGGTGATGGTCAAAGGACCACAGAGAACTGGCTTGGTCTTCAGAATGCTTCCAAGGATGTGGTTCCTGGTCCCTACTAGGGCTGGATGATGTCAACGTACTCCTTCCGG…
21	400017J13|T7_reverse	CttttttttttttttttttttACAAACCACAGCAAATTTATTACTCAATATCCAGTTCCACGTCATAGCACCACCCGGAGCCCTCACTTTCCTCCCCCCAAAACCTGGCCCCAAGGGTACCCCCaaaacaaaaaaaaagaaagaaaaaaaagaaaaaaaaatcaaaaaaCCAAAACCAAAACCAAATTAAATCCAGATCCCTGCTCCTCCCCTGGAAGAGGGGGCCTTGGCCAGGAAGCCCATCCACAGGTCCCAGCAGGCAGGAGAGCAAAGCCCTCTGTGCCCAGAGAGCAAGGCTCCAGGCTCCAACGACAAGAGAGAGCATGCAGGCAGGCGCAGGAGCAAAGGCCTGTCTGTGGGGAGGAAGAGTGGGGAGGAAGGGCACTGCCTGAGGAGTCC…
22	400027K13|T7_reverse	CttttttttttttttttttttttttttttttttttttCAAAATAAAACATGTCCACTTTTAATGTTTGTACAGTTTTATCTTTACATTCTTGTCTGGAAAAATATGAACAAACTCAGGTTTCCCATGCTAAAATAATGGTTTACCCGACTGCCATAAAAGTAAAACATACAAATGACAAAGCTGACGCGTGTCCTTAGGTCCGTGATTACTGGGCGGCTTGCCCCGGCCCTGCGTGCTTTATTGTATCTCTTAAAATATAGGAGCAGCGTCACAAGTCTCCACTAGCGCATTAATGATGGAATCAAAACACAACAAACTCGTCAGGATGAAAGGCCTCAAAACAACCAAAAGTCAGTTTTATGCTTCTTCTTGCTCTGGATAATTTAGGATTTTGCGGT…
23	400027N13|T7_reverse	CTGTGAAGCGGTCCTTTACAAAGCGGCGACTGCTCTCCATCCAGGGGAAATTGAGGCCGCCTAGGCTGGAGACCGTGGGCACCGAGGGCATAGCGGGCAGCGCGCTAGGCAGAGGCGGCGGCACGGCCCCAGGGAGCGGCCTGTGCGCTGGCACCCGGATCACGCCGGCGGGGGCCAAGCTTAGGTTGACACTGTAAGATCCCGCGTCCTCGAAGGGCGCGCCGAGGCCCGCAAAGGAGGCGGGCAGAGACGGGTAcgcggcgcccggacggcccccggggggcccTCCCAGGTAGCTggcgccgtcggggccccgcggggcgggcgcgcTGTCCTGGTCCGGGCTGTTGAGGATTTGGTCGATGCCGAAGCTGATGGGCTCGTGCGGGTGTGGGGTCT…
24	400012M05|T7_reverse	CttttttttttttttttttttttttttttttttttttttttttttttAAATGAAATATGTATAAATTTATATTTTCATAAAAAGGAAGGGTGAATGGGCGGAATTGGCTGGCAAATTACCGGTGATTTCAGGAACCTTAAAAAGGTAAAGGGTGCGGGGGGGGGGGGGCGGGAGGCAAAAATTGTTCCTGGAAAACCCCAGGGCTCCC
25	400035M08|T7_reverse	CttttttttttttttttttttttttttccttttCCATTTTGTTGAAATATTTACAGCAATAGGGGAGGAAGAGAGAGGGGTAAGAGGACCCCCTAGAGAAAGATCCAAACCCAGGACCCACTCCTCAGGGAGCCCCAAACCCCAAATCTGTTCCCCAAATAGCCCAGCCCACAGGACTGGGAACTGCCCAAATATGGTCACTCCAGTGGGTTAGGGGCCCTGCGGGGAGTTGTGCTTCATCAGGAGTCACCCCAAGGGAGGGGGTCATTGGGTGCACTCTGGGGGCTGAGGGGCAGGCTTGCTTGGGAGTCAGGGACCAATAGCAAAGGAGAAAGGAGCTTCAAAGAAAGTTCCACCATTAACCACCAGCCCCCCTCCCGCCCCACCCAGCCCCAGCCC…
26	400032A19|T7_reverse	CtttttttttttttttttttttttttGCTTCTCTCTCAGAGAGGCCCTTTATTAAATCCAACAACATTTT
27	400016A09|T7_reverse	CttttttttttttttttttttGGTGGGAGGCAGTCCTTTAATGGGGTGGGGCACAAGATAGCAGAACTTTCATCCAAGAGCCACAAGAACTGAAAGCCAGCATGACAGGGCAGGCTTTCCAGTAACAATTGTCAAGAGATGGCACAGGTGAAGGGTTGGGCAATCAATTCAGCTCTACCGAGCTCTGCCATGCCCCACTGCCAGCATCTGGTACAGACTAGCTCAGGCATGGAAAATGAGCCAAAGTCCAGAGGCAGGAGCCCACACGGCAGCATGGACGGTGACTCATGTGAGGCTGTCAATGAGGGAATCCCGCATGCTGGTGGCAATGGTACTTGGCTTGGCTTCATTCAGCTTGAAGACGCTCTCCACCACTGACAGCTCCGTGCTGGTCGTGTC…
28	400043A05|T7_reverse	CttttttttttttttttttttAGTTATTCCACTTTTATGTATGAACTTTACTTCCTTTAAAAAGAAACCAGTTTTCAAAAACTGTTCCAAATTCCATCTCTGGTTACAAGGTCTCAAAACCGCTCAAACCCGAGATGGCTTTCCGCTTCTCTCCCTCATAAGCAGCTGCCTGCTTTCAGAGTGTTCTCAGGCTGCACAGGCAGCACGAGGTGGGAGATGCGGCTCCAGAGCCCATTCAGCTTGTCTGGGTCCATGTGGTTGTAGGAGCTGGCAGTGCTAGAGCTGGTGAACTTGACTTTAAGGAAATCCCTCACTTTCTCTTCAATTTCCTTTAGGCCTAAACTGGCTTCCAGCGTCTTCTCCTCCAACAGTACAGTCAGGACGAGGGCTACATCTTTG…
29	400017E05|T7_reverse	CttttttccttttttttttttctttttttttttttttttttttttttttttttttttttttttttttttttttttttttttttttttttttttttttttttttttAAAAAAAAAAAAAATTTTGGGGGGGAAACCAAAAGGGCCCCCCCCCCTTTTTTT
30	400009P18|T7_reverse
31	400039N08|T7_reverse
32	400042P02|T7_reverse	CttttttttttttttttttttCGGGGACCGCCCCACGCAAAAGCAGGGACTGTTTGTTCATGTTTTATTGGTGACAAAAAGCTTAAAACAAATTTGACTAAAAATTAAGTTCCATTGCGTTGGCGCAGGTGTGCCTGGGTAGGGGTTGGGTGGCTGCCGCGGGAGGTGGGGGTCCGGGGCAGGGCGCCCAGCAATGAGGCCTCCACCCTCGATGGGGAAGAACCCGCAGGCCGTGCTCACGAGTTCGCCTGTGGCCTCTGAAGCTCAAACTCAAAAACAAATCCTCCGGCTGTGGTGCAGGCGGTGATCCCAGGCTGCGGGGCTCAGGCTT
33	400023E03|T7_reverse	CttttttttttttttttttttttttttttttAGtttaaaaatatttattaaaaatgTACATTTAATTAGTTTTAAGGAATGTTCTACACAAGTGTTAATATCACCTTGAATTTGTAAAACTTTACATCTTATTGAAGCTATTTACAGATTTACAAGAACTCATCCCTTCCCAACACCAGACAGTTTCTCTAGGATGCTCACTTCACTCTGTACTTGTAAAAGGAACACAATGTGGGGGTAAAGTTCCATCCCAGTGCCAGCGACAGCCCGTACAGCACCATGAGAGGTGCGAATGGATAGAGCAGGATCACTGTATTTTTCAAAAATGGCAGTGCACTGTATCCCAGGAAGGTCACATAGATATAATAGCCAACAGCAATCAACCATAAGGTATTTCCA…
34	400048C21|T7_reverse	ACCGCGGCGTGAGCGCTTTGGGAAGATGGAgccgccgccgccagcgccgccgccgcTTCCCCGGGCTCCCCCGACCCTCCGGGGTCAGCAACCACTGCCGCCACCGGCGCCCGGTCTCCCGGCGCGCGAGGTCCCGGAGCCGCGGGCCAGGACGCCGCCGAGGGTGTAGAGCGCTCCCGGAGAGAGTGATGGTCTTCAAAATGAAAACTCTGGAAAATTTTAGGTTCTCTTTAGGAACTACAAAAATTGAAGGACAGCAATTTTTTGAAAGGAAGTTGTTCTGAAAGCATGTTTACAATTCACTGACACTGTTGACTGTTCTCTTTATAATAATAAGACGCTTTGAGAAGATTGTATTTATGGTAAAAGGAAACTGGACTAACAATGAGGCCAAAGACT…
35	400016C08|T7_reverse	CttttttttttttttttttttctttttttttttttttttttttttttttttttttttttttttttttttttttttttttttttttttttttttttttttttttttttttttttttttttttttttttttttttttttttttttttttttttttttttttttttttttttttttttGGGGGGGGGGGGGtttttttttttttctaaaaaaaaaaaaatttttttttttttttttttttttttttAAGAgggggggggggggggggggggggggAAAAAAGGCCCCCCCCCCGCTCCCTTTTTTTGGGGGGG
36	400030O15|T7_reverse	Ctttttttcttttttttttttttttttttttgctcttttttttttctt
37	400026N02|T7_reverse	CttttttttttttttttttttttttttttttttttttttttttttttttttttttttttttcttcttGTTACCATTTTTTTTACCCCTGACCTCTGGAAAAATGGC
38	400041A20|T7_reverse	CtttttttttttttttttttttttttttttttgttttttttttGGGGATAAAAATTTATTAAACCGAAAAGAATATTACCCCTAATAAATG
39	400032O01|T7_reverse	CtttttttttttttttttttttttttttttttttttggtttgctcttttttttttttttttggttttttGGGGGGTTTTTTTGTTTGTTTGTTTTTAATTTTTTCAAAACATGGTTGGCATCAAACCCCAAAAAAATTATCTGCCCCT
40	400022G09|T7_reverse	TCttttttttttttttttttttttttttttttttttttttAAATGCTTTATTTAAATAACCAAAAAAAATGTTTCACAAAAAGGGAATTTTACAAATTATAAAGCTGGAAATTCTCTTTTGCTGTCAATGTTTGTTTTCCCCAAAAGTTATTTCAAATTGCCATGTGTCCAAATATGAACTCATATATTCTGAACAAAGTCCTCCAATCTCATCACATTAAAAAAATCTTCAAAAATATTTTGCTTGATGCTAAAAAAACTAAACACCGTAATTCTTGTTAACAGCCTGTGTGATGTCTACCAAAAAAACAAAACCTATGTATAGTTTGGAATATTCCCTCTGAACATAGGAAAGGCTGCTTCCTGCTGTCACACGCAGCCTGTGCAATGGCATGTATT…
41	400005M16|T7_reverse	CTCGCGGGGCTCGCCGTACTGCGCGAAGTACACGTTCTTCACGTTGAGGAAGTCCAGCAGGCGCAGGCGGCCCCACGTCTCGAAGCCCACCTGGCCGTTGAGGAAACGGCGGCACCAGCTCGTGCCGAAGCACGCCGGGCACTTATTGAGCTGCAGGAAGCGCCGGTCGGCGAGCTCGTTGCGCTGCCAGGAGGCGAGCAGCGACGGCGAGTGCAGCAGCATCAGCACCAACAGGCTGCCGAGCGCCGCCAGCTTCAGTGCACGGGACAGGCGGCCCAGCTTCAGGGGCACCAGGCGCCACATcccgcccgcgcgcggcagcggccggggccggggcgggcgagcgcaccccgccgggccgtcccacggcgccgaggcccgcggcgc
42	400001B11|T7_reverse	CttttttttttttttttttttttttttttttttttttttttttttttttttttttttttttAAAAAAAAAAAATTTTTTTCCAAGGGCCAGGTTATTTAAAATTATTTACCCCCATTCAAAATCCCATGTTGGGGCTGCCCCC
43	400049M02|T7_reverse	CttttttttttttttttttttttttttttCAATATACTAAAGGAATTTATTGATGAATT
44	400049P08|T7_reverse	CttttttttttttttttttttttttttttCAGTTTGACGGAATTTAATAGCTTTTGACAATCTTTCCACACACAATTCCCAAACATTCCTCAGCTGGCCTCGCTGTTTGAAATCGCTGCCCCCAGGACCTCCCTCTTCACGTTGACAGACGCAAAACAATACAGATACATACAGCAAGTGGACACAGAAAGGGGGAGGCGGCGCGGCCTGGGCGGGTGCCGGGGCCCGAGGGTGCCCGCGAGTCCTCGGGCGACTCCTGTCGGCCATCGGAGGCAGCGCGCGCACCTGGAGTGGAGGGAGGCTGACAGCGCTCTCTCCGCAGGGACCTCGGGCGCCAGTTCTCTGTCCGTCAACTGCCAGCGGTTGTGGTACTTAAGCCTGGTGGGGACGTGCTGACAA…
45	400018A22|T7_reverse	Cttttttttttttttttttttccttttttttcttttttttttttttttttttttttttttttttttt
46	400013A09|T7_reverse	CtttttttttttttttttttttttttttttttttttttCATATCTGAAGTATTTTATTTAGCATTAAGTTTGAAACTCTTGCTTTAAGCAAGGGTACTACAGTAATTATATCAGGAACAAACATTTCCTACACTGTCAAATATATAAAAGTTCCTTTGCACTTTCAACACTGATCAACAAGCAAATTCAGTCCATGTTACTTTGATGTATCTACTCAGTTAACCCAAGCTTCTTCTTCAAAAACTCTGGCATCTCAGGGGGAGGAGGGCGAGGGAGCCTGAAGTAAACCTTCACAAAGTCGTAAATGAACCACTGTAGTGCAGTCAAAGTGCCAATCATGATGATTCGGGCAAAAAGCCCCTTCCACACACCTCTGAAGCCCACCCTCTGCAGGACCTG…
47	400001J19|T7_reverse	CttttttttttttttttttttgtttttttttttttttttttttttttttttttttttttttttttttttttACAAAAACAAAAAAAAAAATTTTTTTTGTACAACCCTTACTGAAATACATGGGGCCCCAGGGCTTCCAAAGGGGGGGTTGGGGCTGGAAATCCCCCCTTGGGCGGGGCCCCAAAAAAGAAAAAAAAACCCACAAGGACATG
48	400005J14|T7_reverse	GTTGCCGGTGTGGAAGGCGACGACAGCGCGCGCGCGCAGGATCGACTCGTGTTTGTTGATGGCCTCGCACGCCCCGGGGGCCACGGGCAGCGACCAGAGGAAGCGGCCCAGCCGCTCGATGTCGCCCGTCTCCTCCAGCGTCTCGTATACGCTGGCCACCTGCTCCGGCGAGAAGTTGAGGGTGGGCCACTGGTACATG
49	400028K08|T7_reverse	GGCGCCCTCTGGGGGCCCCCGGGGACTGCAGGGCCGCGCGCTCGTGTTGCGCGCCGCGGTCGCCCATGCCCGGGACCGGCGGAGCGGTGCGCGGGCTCCGGCTCTGGCAGCCTCGCTGGAGGTCACGGTCGGCCGTTCCCCGATCTTCCGATCCACCCTGGGGCTTGCTCTCCCGCAGCCTCGGCGCCGCGGTCGGGAGCTGGTGTCCCCGGCGCTCCTCCCCTCCTCCCGTCGGCGTCCCCACGTCTTCGGCGAGCTGGGCCCCGCGCACCGGGCTTGCTGCTCTCGCCCGCAGCGTGTCGGCATCGCGCGCAGCTGCGGGAACCTCGGTGGACCCCGGCCGGGGAGCCCGCCTCCCCCTCATCCCAAGGCCGAGCCACTTCAAATGCGGCTTCCTCG…
50	400002O24|T7_reverse
51	400022P12|T7_reverse	TCAGCCGCTGCCTGCCGCTGCGCCCGCCGCGCAGACCGCGTTCCCGCCCGGCGGAGCTGGGAGTTGCAGGCCGCCCTGGACTCCCGCGGCCACGGCTCTGCCGCCGGGCGGCAGTTCTTAGCAGCCGCCCTGTGCGGCGTGCTCCTCCGGGCAGGGCTGTCCGCATGCTTCCTTCGCCGACTCATTCCCGTGCCACCGTCCTTCAGCTGCATTCACATTTTGCTACAGCGGAGCAGGGCAACTGCTCGACAGAGAGCCCGCGCGCCACCGTGCAGCGCCATCTTTGC
52	400036K08|T7_reverse	CttttttttttttttttttttttttttttttttttttttttttttttttttttttttttttttttttttttttttttttttttttttttttttttttttttttttttttttttttttttttttttttAAAAAAgggggggggcccccgggggcggggAAA
53	400038I24|T7_reverse	CttttttttttttttttttttttttttttttttAACCGCTCTTGTTGTTTTTATACAGAATTTCCAAAAGCAAAGTCAATCCAATTGACCATTAATGTACACCTAGGAACGAAGATTAGTTTACAATTACCCCCATATTCCTATGAAACGAAGTACAAAGATAAATTTTAAATAAATGTTATCTGTGAAAAATCCATAAAATGTGACCAATATAAAGCTCAACTTGAGTGCTTGTTCAATATTTGGTGCTTTAAAAATATTCATATATAAGCTGGGGGACGTTATAAAAGGTGAGAGAGGTAAGGAGCCAGTGTCCAGTGAGGGTTAATGCGTAGTGGGAGCGAGCCAAGGGAAGGAGTTCACGCAGGGCTCACACAACATAAATAATCACAAGTGAAT
54	400003L04|T7_reverse	CttttttttttttttttttttttttttGTGTGAAACATTTTATTTCTGGATTTCTTTGGAAGGTCAAAAATAAAGACTGTGAAAAGATACAACAGGAGTTGGACTGTAAGGTGACAGTACACAGACAACTAGCCAAAAATCTCTTTCATTTGAAGGGTACTGCCATAACATGCCAAATTTTTATACAGAAACACGTATACGAACAAAATCTCCTCCCTAAAAGCCACATTATTCCATGATAGGGTTTCCCAGCAACCAGGATAAATATCGGCGTCCTGTACAACCTGCGTGGTTACCCCCTGAATATGCTTTTAAAATTAAAATACATTATTGCCATTGTCGTCTACACGTTGTACTTTCAGGGAAATGTGCTTACAAATAGTTCAGTGATTGGCTCAA…
55	400032I24|T7_reverse
56	400041O01|T7_reverse
57	400046A19|T7_reverse	CtttttttttttttttttttttttttttttttttttttttttttttttttttttATTACCCAAAAAGGGCCCCTTTTATTCCTTCCGGGGGGGGTTTTTGAAATGCAGTGCAACTTTAAAAAATTATAAGTCAAAAATGCCAATAAAGCAAGCCAGCTAGGGGCAAAAAAACCCAAAAAGCTTGGTGGAACCTTCTAGTCCAACGGGCACCCTTGACACCCGCCCTAA
58	400039E06|T7_reverse	CtttttttttttttttttttttttttttttttttttttttttttttttttttttttttttttAACCGTTTTTCTTTTATTGTACTTAAAAGGTATCTGTGAGTGGGGGGGCCAAAAGGGAAAACAAAACTTTTTCCCCCCCCCAGGTTGAACCCTTTTTTTTCCTAAAAATGAAATAATCCCAGGTCTCTGAATCTGCCCCCCAGTGCCCCCAATGCGGGGGGAGGCCTGCCCAGCACCCATCAAAAAGCGGCCTCTCCGTACTTGTACAGCAG
59	400021I16|T7_reverse	ACTTGAGGAAAAACTTTCTACATCTAGGGGTGTTCCCCCCAACAAAAAACCCCCCACCCTACCAAGGAAAAACCCCAAACCAAAACCCCTTTATATCCTGTTTTTATCCCCTTACAGCAAAATAACAAGTATAAAGCCTTCCAAAAAAACACCCCCTGCT
60	400026D12|T7_reverse	AAAAAGGGGGAAGGGGAAAAGGGGGGGGGGGGGAAAAAAATTTTTCCCCAAAACCCCACCCCCGGGGAAAAGGGGGGGAAAAAAAAcccccgggccccccccaaaaaaaaaaaaaaaaCCCCCCGGGGCCCCCCTTTAAAAAAAACCCCCCAACCCTTTAAAACCCAAAAAAAAACGGGTCCCCCCTTTTTTTAAAAAA
61	400044C04|T7_reverse	CGTGTCGGTCCTAGCCATTGTTTCTACCGAGGCCTTGCGGTGCTAGTGCGGGAGGCCTTTGGCTCACGTCCCCACATCACCTCCGCGTTCTGGCTCGGAGGCTCCGCGCCCTTTGGCTCTGCGAGCTTCGCAGCGGAAAGAGCGAGGCTCGCTGGCGACCGCTGACTCGGGTAAGGGGCATCCGAGAGCCGAGGGGCGGCGGAGGGCTGGGGCGCCGCCCAGGGTCCGGCTGAGCCGGCCAGGCCCCGCCCCGTCGGCCTCCTGGTGGGATCGATGCTCTGGGGGCTGGCGACCGCCAAGGGAGGGCGTGCCTCGGTGTCTCGCCTCACCCTGACCCGGGAGTCGCGTGGTGTCTCCTCGTCCCAGAGCTAAGGGGTAGCGGAACAGCCAGGGTCCCGA…
62	400047A19|T7_reverse	CttttttttttttttttttttcctttttttttttttttttttttttttctttttttttttttttttttttttttttttttttttAACTTTAAACAAACCTTTTAAAAAAAATTTCAAAAAAAGGGACCCCCCCCCAAAAAGGCTTTTTTCCCCTAAATGCCAAAAAAAAAAAAAAACCAAAACC
63	400028G02|T7_reverse	CtttttttttttttttttttttttttttttttttttttttttttttttttttttttttttttttttttttttttttGAAAAAAAAAACAGGGGGGGGCGCCCCCCAAAACCCCCCAGGGTTgggaaattttttaaaaaaaaaCCCGGGAATTTTT
64	400045D16|T7_reverse	CttttttttttttttttttttAGAGACACCAACAGCTTTATTTTTACTGTCTAGTATTCATGCACTTTGCCATTGTAAGTCAGCTGTGAACAAGGACATCGTGAGCGTGTACCACAGTGCTGGGTCAGTTGTGATGAGGACCACAACTACGAAGGACCTCAGAGCTGGGACACTCAGAGGCTCAAAGGCAAAGTTCAGacacacacacacacacacacacacacacacacacacagagagagagagagagagagagagagagagagagagagagacagagatagagagagacagagagagacagagagacagagacagagTGCGAGCGAGCACAGGAGCTGAGCACATATCAGGTCAGGAGTTCATCTGCTAGGCACCCTTCTTTTGAGGTTTACTCTT…
65	400007E20|T7_reverse	GCCGCGGCGTGCTGGTGCCGGACGTAGAGGGGGCTGGGCTTCCACTGACGGAACTACTGTCTGTGTGTCGTGTGCTCCCGACCTTCGCTGGGCGAGCGGGACCAGCGCTGCTcccgggcccgcgcccggccggTGTCCGGCCGCTCCTGTGCGTAGCGATCCCGGTCGGGGGCCGGGGGAtgatgatgatggtggtggtggtggtggtgTGGCCGATGCTTCCGGTCCTTGGGTCGGCCCCGGTCCTGACCCCGATCTTTGGAGGGCAGGTCACCCGATTGGG
66	400048J05|T7_reverse	CttttttttttttttttttttAAAAATGTAATACTGTTTATTTAACTTCAAAAACATTTCAGCATTCTAAACATACAAAAAATAACAGAATGTTGCAAATTGCGTTTAGGTCCAGAGGGTTCTTGAACTTCCATTGATGCAGTAGTTCTTTGCTTTGCTGACAATGATGAGTCCTACAGTTTCTTTAAAAAGTTTCAAACCTACTGCACTTAACTAAAGAAAAAACTCCAAACACTTCTCATGCCGGCCGACCCCTCCCCCCTTTCCACAACTAAGAATGTCAGCAGAATGCTATGCCACTATATACAAACACAGGACAACCTGAAGCTAAATGGATGCCCACCGCAGTATCAACAGGTCCAGCCTCACAGTGCACGCCCTGAGCTACGGCCCCCTCCA…
67	400032P18|T7_reverse	CtttttttttttttttttttttttttttttttttttttttttttttttAGCTTTTTCTATTTAATTGTCTTACACATTTAGTTTACCTACTGGGGATTTTGTAAACATATACTTTAATGTCAAAATTCAAAATGAAACATAAACATACTTTTCTTACAAAAATTGGGGACTTAAATATTCTATTTGCAAGGGGCCACATCAGCCCCCCCCACCAGCCGTCCTGCCCCTTCCCACAGCACAGGAATCACATCTGTTCACAAAAAAAAAGCTAAAGTAACCCTGGCTTACCCAAAATTACATTTCACTTTGCCCACTGGCTaataaaacaaaacaaaacaaaacaaaaAACCCAAACTGCACCTGCATTCAGGGCTGTACGTGCAAATATATTCATAACAG…
68	400021I09|T7_reverse	GCCGGGGGCATGTTTCCCCCACTTGCTCCCCCAGGGGGGGGCCCCTGGCCCCCTCCCCAAAAGGCATTCACCCAGGGGAGGGGG
69	400036I02|T7_reverse	CttttttttttttttttttttttttttttttttttttttttttttttttttttttttttttttttttttttttttttttttttttttttttttttttttttttttCCCCAAAAAAAAAACCCCtttttttttcccccccccgggAAATTTTGGGGGGGGGGGGGGCCAAAAAAAAAAAAATAAACCCCCAACCCCCCCCCGGGGGGTTTaaaaaaaaaaaaaaaaaaaaaaaGGGGGGGGGGCCCCaaaaccccgggggggggggcccctttcccccccccggggggcggggggggggagcccccc
70	400019M22|T7_reverse	TGAATACAGCACACAGAACAGGTAGGAGGAAAAAACTTCGGTAAAAAGAATGGAATATAACTTTGTGCTTGGTTATTTTCCTATGTCACAACAAAAACATTTCGGTGCAAATAGTTAATTTTTCCTCTTTTCCATTTAAGACTGGTGGAGAAAA
71	400011B04|T7_reverse	TGGGCACCCTCCCGGGCCCCGCCAAAGATGCGAGCGATGCGATTGGTCTTGGTGAGGAGGGCTGAGTAGCAGACAGAGAAGGCGGTCCCCAACCCGAGGCGCCTTAAGGTGCAGACGGCCGTGGAGGGCTTGGCGATGAAGATGAAGGTCATGCAGTAGCAGAGGAAGACGCCTCCCAGCAGAATGTAGCAAAGCTCCCGCCCCGAGGCCTTGACCACGGGTGTGGCGTTATGCCGCACGAAGACACCCAACACAAAGAGGGTGGCCAGGGCACCTAGGCAGGCGATGGTGACAGGTCCCACCGCCCAGGCGTCGCCCCAGCGGATGTACTCCTGGGGCAGCTCAAAGCATCCAGTCAGACTGGCATTAGGCCAGTAGCCCAGGCCACAGTCAGCACAG…
72	400027J08|T7_reverse	GGCGAGGGAGGCCCGGCTTGGACACCGCGTCTCGGCAGCGGCTGGGGCTCGCCCAGCCCGCCGCGCTCTTTCTCCGGGTACTTCGCGAACAAGTTTTGGAGCACCCGGAACTGCTCGTG
73	400025G02|T7_reverse	AAAAAGTTTATTTCCAAGCTCTTCCAAAAAAATTACAAAAACAAACTTTTCTTCTAAAAGTGGCCCCAATTAAATCAAAGGGACATCCCCCCAAAAAAATACGTGGGACATGAATTCTTTTAAGTTAAAAAATCTTCATGCTTTGTTTTTAACCAATTGCAATGTTCTAATTGGAGGCCACATTTAAACATTTTTAAAGGGATGGGCACATTTTTAAAAGCTACAATCACAATTATAAGTTGTAAAGTATAAGAACTAAAGGAAAATCTAACTGGGTTCCC
74	400011I03|T7_reverse	CCCCCCCCCCCGGGGGAACCCGGGAAAACCCGGGGGAAAAAAAAAAAGGGGGGGGGGGGGACCAAAAAAAAACAAGGGGGGGGGGGGGGGAACaaaaaaaaaaaaaaaggggccccccccccgggggAAAAAAAAGGGGcccccccccccccccccccccccccGGGGGGGGGGAAAAAAcccccccccccccccccaaaaaaaaGGGGGGGGG
75	400049D09|T7_reverse	CGGCGCAGAGCAGGGGCCCGGCCGAGGCAGCGCTGCGCGGGCCACCATGGCCACGGACGAGTTGGCCAGCAAGCTGAGCCGGAGGCTGCAGATGGAGGGCGAAGGCGGCGAGGCGACGGAGCAGCCGGGGCTCAACGGggcggcggcggcggcggcggcCGAGGCTCCCGACGAGACTGCCCAGGCGTTGGGCAGCGCGGACGACGAGCTGAGCGCCAAGCTGCTGCGGCGCGCGGACCTCAACCAAGGCATCGGCGAGCCACAGTCGCCCAGCCGCCGCGTCTTCAACCCCTACACCGAGTTCAAGGAGTTCTCCAGGAAGCAGATCAAAGACATGGAGAAGATGTTCAAGCAGTATGATGCCGGCAGGGATGGCTTCATCGACCTGATGGAGCTGAA…
76	400023L01|T7_reverse	CtttttcctttttttttttttttttttttttttttttttttttttttttttttttCCCCTACCTGGCAAACTTTTTTTTCCCCTAAGGAAAAATTCCCAGGCAGGGAAAGCTGTCTTACCCCATGGGGGGCGGGAA
77	400045C04|T7_reverse	CACAAATGGCTGCCCGAGGGAGACGGGCGGAGCCTCCGGGTCGGGAGGCGCCCGGCCCGGCGGGCAGCGGCAGGAGCCGATGGGCTGAGTCGGGACCGGGAACGTCACCCGAGAGTGGGGACGACGAGGTGTCGGGCTCGAGTCCGGTGTCCAGCGGTGTGAACTTGTTTGCCAACGATGGCAGCTTCCTGGAGCTGTTCAAGCGGAAGATGGAGGAGGAGCAGCGGCAGCGGCAGGAGGAGCCACCCCCGGGCCCGCAGCGACCCGATCCACCGGCCTCCGCCGCGGCGGGCCCAGGGAATCCGAAGAGGAAGGGCGGCCCAGGCCCCACGCTCAGCTTCGTGGGCAAGCGCAGAGGCGGGAACAAACTAGCCCTCAAGACGGGAATAGTAGCCAAGA…
78	400003K17|T7_reverse	CttttttttttttttttttttatttttttttttttttttttttttttttttttttttttttttttttttttttttttttttAAAAAAAAAGGGGGGGGAAACAAAAACCTTTTTAAATTTTCTTTTTTGGGTCCCCGGGTTGGAAACCTTTTTTTTTTTCTTTTTAATTTCCCCAAAAAAAAAAAAAGGTTCAAAAAACACCTAATTT
79	400004I07|T7_reverse	CttttttttctttttttttttttttttttttttttttttttttttttttttttttttttttttttttttttttttttttttttttttttttttttttttttttttttttttttttttttttGGGGGGGGGAGATCCtttttttttttaaccccccccTTTGTGGGGGGGAAAAAAAAAAAcccccccccccccccccaaaaaaaaCCCCCCCGGGGG
80	400041O15|T7_reverse	CCGGGAAGCGTGAACGGCTGGTCCCAAAGCACGCATGGGGTTGGGGCCGCGTTCCGCTCACAAAGCGCGACGCCAGTTCTCGGGTgccggccggcggggacgcgcggcccggggTTCGGGACGTCCCCCTCCCGGCCGCGATGGTTATCCCCGGCTGCCGGCAGCCGCGCGTGCGGAGCAGGCCCCCGAGGCTCTCCCGCATCTGAGCCCGGAGGCTCTTGGATATTTCCGACGGGCGCTGTCAGCGCTAAAAGTGGCTCCCGACGCCGCCGAAGAACGAGAGTTGATGGCGCGCAATATTTTGAAGGAAGTGGAGGCTCAGGCTCTAGCCTTGGCCACGAACAGGACTGGTAGCGAAATGCTGCAGGAGCTTTTGGGGTTCAGTCCTTTGAAACCCCT…
81	400032L03|T7_reverse	CttttttttttttttttttttttttttttttttttttttttttAAAAGGGACTCCCATTTTTTTTTTGAAAATATCACAAAAACTGGGCACAATATCCCCCCCCTTTGGTCCC
82	400010M08|T7_reverse	Cttttttttttttttttttttttttttttttttttttttttttttttttttttttttttttttttttttttttttttttttttttttttttttttt
83	400027C23|T7_reverse	AAAGAGCACTCTTGTCTCATTTATTAGGTTCATAAAAAACACTTAGCTGTACAAAACTTACAGGGAAAAGTGGCCATATTTGAAAACAGCTAAAAGGATCAAAGTAAAACACAAAATCGTAATGAGCAGCGTCACAAAACACACTAAAAAGGTATGTATAGTCAGTCCCACTGGAACCTGCACTGTCAAATTCTTAAGTATTGATTTGTACTGCATGCTTTTCCACTGGCAAATCTCCTCACTCTTCAAAGCACAAGGAGCTGCTACTTCTGACTGAGCCCAGCATTTCAAAATTGGAAACTCTTGGTCACAGTACATCAGTAAGTCGGGGTTGTTGACCACAATGAGGGTGTCTCCATCTTTCTTATGTGGCCGGTGATAGCGATAGTGCACAGGTAA…
84	400039C11|T7_reverse	CttttttttttttttttttttttttttttttcatttaacaaatgtttattgagcacctactgtgtgccaggtagttctaAAAACCTGGAAAAAAAGGGGCTGGGGCAAACTGGAGTTGTCCCAGCTAAAAATCTGTTCTCAAAACAAGTCCTGCAAAGTGGAAGGTCTAAAAGGCCTCAAAAAGTGAGGTGGCTAGGAGTGTGGGAGTCTCTGAGGCTAGTGCCTTCCCCTAGCAAATATGGGCAACGGCGCCACAGGATGACCCAGCCGGGCGTGCATCACCTCCTCTTCAGCACGGTTATGCACGATTTCTTGAAAGGTCCAATCTGCAAATGGGCGTCCACACTCTCCAGGAAAAAGGCAGGCTTGACCCTGTGGTTGAAAAGCCCGGAAAAATGG…
85	400020D18|T7_reverse	ATTAATTTCCAGAAAGCAGTGTTTGTAAATTTGTATTAGTGCTAGTTATCACTTTAACAGTGCCAATCTCCTATCATAGCTTCCAGATAACTAAAAACTCAGAGTTCCCAGAATGTATACATGGAATACAGTATACATGGAATCCTAAATATTCTGTTAAAATGATTTTTAAAGAAGTTCATCCCCTTTGTTGTTACCTGATTCACAATATTCAGCTTTCGATACCTCAAAAATTAGCTCTAATCTTTTTCTTAACAACTTAAAGAAACACTGCCAAATTCTTGTAGTTCCAATTTTCCCTAACAGCCAACCTGTTGCTAAATGACTATCCAGATGTCTCTGGCTTGTTTGAATACTTTCACTTTACTCCAAGGAACTGGGTTACAGATGTTACTTGAG…
86	400007H07|T7_reverse	CttttttttttttttttttttGCTCGGTAGTGGTTCCTTTTATTTACATCCATAAAGTCACAACCACTGGAGGAAGTTATTGAGGGTCCTCAGAGTTGAGGGATATCGGGCTTGGAGAGATGGGACCAGGGCCCATCACTCACTTCCGGGACCCGCAGGGCACCACTGGTCCAAAATGCAGAGACACAGGTCACTGGAATCACAAGGTCAGCACAGGCACTGAGAGACTGAAGGGGTGTTGGTTATGTCGAGAGGCAGTCATGGGCTAGGGCTGGGAGTCATAGCTGGCGTGGAGGGCCTGGGAGCCCCGGGACTGATACCTTGGCTGGCATAGTACTCTACCACCTGCCGTGGCACCTCTGCCAGGACACACTTAGCTAGTGCAGAGGGGGCAGCGTC…
87	400044K22|T7_reverse	CtttttttttttttttttttttttttttttttttttttttttttGGGTTTTGCTTCCCGCCTAAAAAAAGGCTTTGGGCCTCCCTTTTAACTGGGAAAAGGAAAGACAGGAAGAAGTGAAGGGGCGGGGTGAAAAGAACCCCTTTCCGGG
88	400034J05|T7_reverse	CtttttttttttttttttttttttttAAATCAGTATGAGCAACATAAAATCATTTTAGTATCTTTTTCTCCATGATTGAATATACAAAGATAATGGAAGTAACATGTTCTTCTGCTGTAAAGACGGATGGAATATATCAAAGTCTACTCGCTGGATTTTCTTTAAGTAGTCCTCTAGAGAAACCGTCTGAAGAAAAGCAGGAAACGCTTCCGCAGGGACGCTTCTGTGGAAGGACCTCGCATGCTTTAGGTGCAAGTGGGCCTGGCTGGCAATGTCATATACTACATCTCTCACATTTTTATCTTGGTTCCTCCGTAGAAAGTCCTCTTGTGAAACACCATGCTGCACACAGACATCCATGGGCAGGAACACCTGTCTCCTGCTACTGTGATAGGGTGT…
89	400042C24|T7_reverse	CttttttttttttttttttttttttttGAAGTTGATAGGCAAGCTTTATTACTGTTCAATCTGTACAGTCTGAGGGAGGAGGTAGGGCAGAGTGTGGCTCCTCCCCGGGCCACCTGGCTTGTCCCTGCAGGTCAGAATAGACGGGTTATGTTCGAAGTTGTTCCTGGTCTTGGGTGATCACCTCTGTCCTGCAGTGGCTGGCCGCTCAGGCCTTCAGGGCCGGTCACAGGGGGCGGGGCCCTTCTTCCGTTCACGGGTCAGCAGGGTCACCAGCTTGGCCTTGATGCCTGCCTGCGCTCCAGAGCGGCCGGCGCTTCCGGCCTCATCCAGCTCCAGTTCCAGCAGCCTCCGGTACTGGGCTTCCAGATTGCTGTCCTGGGCCGAGCCCGGCCAACTCAG…
90	400039K19|T7_reverse	CtttttttttttttttttttttttttttttttttttttttAAACTTTAAAGAAAGGATTTAATATTTTGACTTCAAACTCGGAAATAGCAGGGACTTTCTATAAAATACTTTCCACACTAATAAAGTTTCCTGAGGCAATGAAATCATTCTTGTTCTAAATTAATATCAAACATGAATAGAGTGTTAATGGGCAATTTAAGTTATTCaaaaataaataaaaaaattatcaaatatatGGAAATATGATACCAAACACAAGTCTTCATTGCAGTGGTGATGGGTCACTGAGGAAGGAAGGAGCTAGAAACTAATACTTACAAAATAATAATTGTTGGGCTATTTAAAGGGCCATTTTAGTAATATCTTCATTTTAACATTGTTAAACCTTAATCGCCTAT…
91	400047H24|T7_reverse	CttttttttttttttttttttCATATTAAAAAGTAATTTTACATGACACAATCATTGAAGCAACATTAATATGTACTTTTTACATTCAACCAAAAAAGTAAGAGGGTCAGAATATAAAAAAATAACCCACTTTCTCATACTCCAAATATGTGGGCTATCTGTAATGAAGTCGCATTAACAGAGAAAATCAGGTTCTCACTTGAGTGCTGAGAAGGAATCAAGTAATCCTGAGACAAAATCTAACGGGCAGTGAAGGCAGACAGACAGAGATCCGAGTCTGCAGGTCTACAGCTCAAACTTCCCTGACGGCTGGCGGCAGCCAACCTAGAGAGGCCTACAGGTGCACACTGAGTTATTTATTCCCAATCCACTCACCCTTCTCTATCCCACCACTATCCC…
92	400038G12|T7_reverse	CttttttttttttttttttttttttttGGGGGGGAAAAATGTAAGTTTATTAAGGCCTAAGACTGAGGATGTCAGAAGTCCGAGGGGAGGCAACTTTGCTGGTTCCCATGGCCCCAAGGCCAGGTTAGGATGCTGAACAGGGGTGAGGGAGCTGGGGTCAAGCTTTTGCGTCTCAGAATCCCTGGCAGGAGACCTCAGGGATCAGTTCTGAAAGAGGCCTGAGAAGGCAGAATGGTCTCTCTTGCGTCTTGAGATCTTGGGGCTTACGCGGGGACTGGCAAAAGTTCTCTGGGGAAGGAGCCTTGATTCCAAGGTCTTCATTTCAATAGCGACCATTTAATCTGTTCCTTGGCTGACTGAAGAACCTGGGCCACACTCTGTTCTGTTAGGCCACTGTCA…
93	400037C14|T7_reverse	CtttttttttttttttttttttttttttttttttttttttttttttttttttttttttttttttttttttttttttttttttttttttttttttttctttttttttGGTTTGGTTTTTT
94	400006E16|T7_reverse	tttttttttttttttttttttttttttttttttttttttttttttttttttttttttttttttttttAAAAAAAAAAAAAAAACAACCTTTTTTTCCCCGGAAAAAACAAAAACCCCTACCGGGGCCCCCCACTTTGGCAACAAAGGCTGAGGGGAACCCCTCAAAAACCCCCGGGGGAGGAACCGGCCAAACAGGAAAGtacgggggccccgggggcccccttccccccccggggccTTGGGCCCTGGCCCCCGCCAAAAAAAAACCCGGCCCCTTTTCTGTTTCTAACCCCCTTCCGGGTGTTTATAGGTACAAT
95	400007D22|T7_reverse
96	400002K24|T7_reverse	GGACCCGAACGCCGAGCGAGCGGCCGGAGACAGCCGAGCACCGCCGAGTGTCGGGTGCGAAGACAGCCGAGTGCGCGCAGGCGGGGCGGGGCAAGGGGCGAGCTGCGGCGGGGGCGGAGCCCCAGCCAGTCCTTGGACCCCGAAGGCTCAGGCTGAGGGTCCGCACCCAGGAACAAGGACGTGCCACGGTGTAGCTCAGGTTGGCGACGCCACAGAAATGGATGCGCCGGGGCGGCCGAGACTGATGCTTAACAGGGACACCAGCCCACCCTGCAGCCGAGAAACCCTCGTGTCTACGACCCACTACAGAGGTGGCCTTCCTAGTTGCCTGAGAGCAATCAGAGTGACCCAGTAGTCATTTTCGCGGTTGGGGCAACTGGTGCAGAAAGGAACTGGACG…
97	400040E24|T7_reverse	CTGGGTCCGACTCAGACCCGCGCTGGCTCACACTCGCTGAGGTATTTCGTCACCGCCGTGTCCCGGCCCGGCTTCGGGGAGCCCCGGTACATGGAAGTCGGCTACGTGGACAACACGGAGTTCGTGCGCTTCGACAGCGACGCGGAGAATCCGAGATATGAGCCGCGGGCGCGGTGGATAGAGCAGGAGGGGCCGGAGTATTGGGAGCGGGAGACACGGAGAGCCAAGGGCAATGAGCAGAGTTTCCGAGTGGACCTGAGGACCGCGCTGCGCTACTACAACCAGAGCGCGGGCGGCTCTCACACACTCCAGTGGATGGCTGGCTGTGACGTGGAGTCGGACGGGCGCCTCCTCCGCGGGTACTGGCAGTTCGCCTACGACGGCTGCGATTACATCGCC…
98	400039F02|T7_reverse	CtttttttttctttttttttttttttttttttttttttttttttCCCAACATAAAACTTTATTGATTCAAAGGAAAGGTTTCTGTGCTGGGAGGGGTGCTTACCCTCCCACAGCAGCTTGCACAACCCTTCTAAGGAGTTGGAACATTTCCTTCCAGGCTTTCTCTTTGAGGGGGACCCCCCTGGGACCATGATTTCATGAACATGAGGCTCGATTGTTCACCTGCTAAGGCATGGTGGCTGACATTGGGAACAAAAGTAGGGGGGGAGGTGCTGGGACCCTCCAGGATGTGGAGGAACAAAAAACCACTGCCAGTCCACATAGTGTTTATGTGACTGGGGAAAAAAGTCAACCCTTATAAAAAAAGCATCCTGACCAGTAAAAAAACCCTCGACCCAT…
99	400002C21|T7_reverse	CttttttttttttttttttttttttttttttttttttttttttttttttttttttttttttttCCCCCCAATTTGCTCCTTTTTTCCCCCCTTTTACCCGGG
100	400042L05|T7_reverse	CttttttttttttttttttttcttttttttttttttttttttttttttttttttttttttttttttttttttttttttttttttttttttttttttttttttttttttttttttttttttttttttttttttttttttttttttttttttttttttttttttttttttttttttttttttttttttttttttttttttttttT
101	400025A18|T7_reverse	CtttttttttttttttttttttttttttAAAATCTGGCTTTTATTCAGCCCTTCACATTATCTACAGCTAAAACAACACAGATGGGCGGGACCCCCAGCGCTGATTCCAGCTTCCTCAGCCCTGCTCCCCTCACCCTTCTACCAGCACTCTGGTGGCCCCGCCTACACCTCGCCCCGGGCATGCAGCATGAAGTGGCCATGCAGCTCCCCGAGGTTGTCAAAGGAGTCCTCACACTCCGTACAGTGGTAGGTGCCCCCCTCCTCCTCGTCTTCGTCCCCATCCCGCCCTGCTGGCCGAGTTTCCCCAGTGCGAGACGGTTCCTCCTCTTCCTCTCCAAGAGCCCTGCTCTCAGGGCCTGGGGCTTCTTGGGTTGCTGTTGCAGGGCAGCAAAATCGGCA…
102	400014D06|T7_reverse	GTGTGGGAACATCCTTACCCTCACTCACACTGACCCCAACAAAGATTGTTCTGGTGGCTGCTTCAGGGCCGATACCCCGAAACTCCCTGCCAACCCCAGACATTGAATTCCCA
103	400003I18|T7_reverse	CttttttttttttttttttttttAATTCCCTGCCTCTGGCTCCCTCCTTCCGCGCGAGCCTCTGGAGAAGCTGCAGCACTTAGGCGCCGCCGCTGCCTCCCGGGGCCTGAACTCCAGCGACCCAGCGCTGATCCAGGCTCCTACCCCTGCAGTTCGCCTTGCGCCATGGACTGGCAGCCAGACGAGCAGGGCCTGCAGCAGGTCTTGCAGCTTCTCAAAGACTCGCAGTCGCCCAACACAGCTACTCAGCGCATTGTGCAGGATAAACTTAAACAACTCAACCAGTTTCCTGACTTTAACAACTACCTGATCTTTGTCCTGACCAGACTCAAATCAGAAGATGAGCCAACCCGCTCTCTGAGTGGCCTCATCCTCAAGAACAATGTGAAGGCGCATTAC…
104	400046L15|T7_reverse
105	400020J21|T7_reverse	CCCCCCCCTGTGGTCCCCCCCCCCCCCTAAGGGGGCACGGGGCTGGTTTCCCCCTTTCTCCCCCCCCCCC
106	400039A05|T7_reverse	CttttttcctttttttttttttttttttttttttttttttttttttttttttttttttttttttttttttttttttttttttttttttttttttttCCCaaaaaaaattttttttccccccTCTTTTTGGGGCCCCCCCCCCCACCGGGGGGAACCC
107	400024B17|T7_reverse	TCGGACCCGCAGACTCCGGCTGGCGGAGCCCCGGGAGTCTCCACTCTCGACCTACTGCCGGGCGGACGTGAGCGCCCCGCGAGGCCTGCGGTAAACACGCGTGCAGCGGCGGGGAGGCCCGGAGGACGCTCGGACCGCGAGCTCTTCTGAGTCCTGTGTTTCTGATGTGGCTTGGAGGGAGCCCAAG
108	400002L21|T7_reverse	CTCCTAGTGGCCAGGAAACGGGGAAGGGAAAGCCGCGGAGGCCTGGCCAGCAGGACCGTCGCCCTTTGTGGGCGCAACGCGCACGGCCTCCAGCACCCTTCCCCCGAGGCGCTCTACGCCCGGAAGCTTTGTCGCACCGCTCGGCCCCGGCGAGGACGCCCAGGGAAGGGAAAAGCGGGGGCTCGAAAGCTCGCGTGGGGCGGGGGGAGGGTGCTGCTGAGAGCGCCACCCGCCCAGCCGCCACCTCCGTATCCTCCATCCGCCGCATCTCTGGGGCTGCCTCCGCACTCCCGGCCGGAGCTCAGCATCCTGAGCTGCGGCCCGCACACTCG
109	400026B11|T7_reverse	CttttttttttttttttttttttttttttttttttttttttttttttttttAAAACTATTgcccacctttaatcccaacatttgaaaaacaaaaacagggaaacctctggggatttgaggccagcctgggctacacaacgagtttcaggccatccatgagggctgcttaatgaaacattgattttaaaaaaaAGGGGGGGggggctggaaaaatggctcaaatgttaaaaacactggctgctcttccaaaaaaccctggtacaattcccagcacccacaactgtaacttcagttcttggggatccaacaccttcataaatgtacatgcaggcaaaacaacaatgcccattaaaaaaaaaaaaggaatccttaggaaaagggaaaaGGtttaaaaaaata…
110	400014G02|T7_reverse
111	400002K08|T7_reverse	CttttttttttttttttttttCGGAGAGGTTGGAGAACTCTAGTGTATCACAGCATCAGAGAGTTGATGAATCACATTGGCCCGTGGGATGTGCTCAAACCCCAGAGGGATCATCCTAGCATCCCCTGGGAATAGGCGGGTTCACACCTTTAAGAGACGTCGGGTATCAGCCAAGAGGGATAAGATCAGGGTCCTCTGAGCTGCCCTAGGAGCCTCCAGATAGCTCTTAGGGGCCATCATACTCCTCTAAGTTGGGGGTAGGGTATCGCCAAATAGGTTTCAAGCGGGGATGGGGGTAGGGGGAAATTAGATGGCGATGCACGTGACACTTCCAGCCTAGTGCTCTGATGAACGCGCCGCGCCCAGTGATAAGAGAGCTGAGCCCGCCCAGTCCACGCC…
112	400038D19|T7_reverse	CttttttttttttttttttttttttttttccttttGTCTTCCTGGTCCAGTCCTGAATAGACAGCCAGCCAAACTCTGGCTTCTTGGTCCATCTGTCCATCTGCCCATGCCAGCAGTCCAGCCCCTTGATGCCCAGTCACATGACTGTTTCCCATTCTTCCTGCAACAATGGAGGTGGCCGCGCAAACCCAAAGGCCTCCTCATCCAAACCCGAGCAGGAGCCATTAAGGAAGCCGTCGTCCTTGGGAACTGTCATAGTAACTGGTATGGTTTCGTTCTCAATGGCTGGAGCGCCCGGCTTGGCGTGGCCAGGCAGCTGGGAGTGGCCATTGGTGGTGGCAGGAAGCAGGCGGGGGCTAAGGGGAAGGCTGAGTCCTGCACGGGGGCCCACATTGGTCA…
113	400027G23|T7_reverse	ACCTAGAGCTGGTGGCAGGCAGTCCAGGCAGAGGTACAGTCACAGGTGCTGCAGGGCTTCCTGTCCTTGCTCTGTGTACCCGTCATCTCGCTGGGTAATTGCCCACTGGCCAAAGGACTCGTGGATGTGTGTGGGTCTCTGCGTGTTGGCCAGGCGCTTCTTGTCCCGGGAGAAAAAGCTAAACGAGGGACACGAGTCTTCTGACAGGCTGTAGCGTGGGGTCGTCAAGGATCAATCCAGCTGCCACCATGGGCATGACGGCTGTAAAGAGCAGTCGCTTGATCCCCGATTCAGGCTGGGGGGACGTCCTCGGGTGTGTAATGGGCGGAGGCTGGGGTATTCGATTCTCTTCTTCTATTTCTTCACTCTTATAGTAGGCCAGTTCCTCTTGCAGCAGAA…
114	400020I15|T7_reverse	CttttttttttttttttttttatttttttttttttttttttttttttttttttttttttttttttttttttttttttttttttttttttttttAAAACCCCAAAATTTTTTTTTAAAACCCCGGAAAAAAAAAAAAATTTCCAAAATTTTCCCCCttttaaaatttaacccccccccccccgggggTTTTCCCCCCCGGGGGCCAAAAAAACCCCCGGGAAAAAAAAAATAGGGGGGGGGAAccccccccccccccccccctttttaaaaCCCCAAAAAAAAAGGGGAAGGGGGAAAATTTTTCCCCCCCCCCCCCCCAAAAAgggccgggggggagggggcccccccccccccTAAAATACCCCCGGGAAAAAGGCCCCCCCCCCCAAAAGGGGGGGG…
115	400050I19|T7_reverse	GTTGCTGGTGCTGCTGTGTGTCGGGTGCGCGCCGACCCCCGGGCGCGGGCAGTACGAGCGCTACAGCTTCCGCAGCTTCCCGCGGGACGAGCTGATGCCGCTCGAGTCGGCCTACCGCCACGCGCTCGACCAGTACAGCGGCGAGCACTGGGCCGAGAGCGTGGGCTACCTGGAGGTGAGCCTGCGGCTGCACCGTCTGCTGCGCGACAGCGAGGCCTTCTGCCACCGCAACTGCAGCGCGGCCACGCCAGCAcccgcgcccgccggcccggccaGCCACGCCGAACTACGCCTCTTCGGCAGCGTGCTGCGCCGCGCGCAGTGCCTCAAGCGCTGCAAGCAGGGCCTGCCCGCCTTCCGCCAGTCGCAGCCCAGCCGCTCAGTGCTGGCGGACTTTCA…
116	400028H23|T7_reverse	CtttttttttttttttttttttttttttttttttttttttGAATGCAATTATTTATTGGAATCCCCATAATAGTTTCAGTCGGTTCAGCTACCCTTTAAAATCATATCAGTATCAGGCTCAAACTTTAATCAAAACCAAGCAATTCACAAGGACACGTTAAGCAACAGGACATGCTTGCTATTTCTCTGAAAAAGCTCCTCCAAACACAGGTACAGTATTCCTGGGAGTTACACGAAACTGTCAGTGTCTCTCGACACACCCAACAAAAAGGACACCACTGCAAAAAGCCAGCTGTGTCTCTTTCTGCAAAGTTGTCTTTCTCTTTAAGTTTTAAAGGATGCTGTCGGACATTCTGTTGAACAAGTAAAACTACACACACTTTCAGGACAGGATATGCT…
117	400001M11|T7_reverse	CAttttttctttttttttttttttttttttttttttttttttttttttttttttAAAAACAAATTTGTTTTAAGCTTTTTGTCACCAAAAAA
118	400031J09|T7_reverse	CtttttttttttttttttttttttttttttttttttttttttttttttttttGCCCAAACCCCCCACCTCCCAATTTTTATTAAAGCCCAGGGG
119	400040P22|T7_reverse	GGGCAGCTACGGGCGAGGGGGACGCGCAGAGGAGACGCGGCCGGGGGCCGCCTGGAATGGCAGCGGCGAGGGGCGCGGCGCCGCCGGAAGCTGAGCCAGGGGACCCCCGGCGCGATGCGGTGAAAGAAGAGCGATCCGGAGGTGGCAATGAGTGCCTCTGCGGCCACGGGGGTTTTTGTGCTGTCCCTCTCAGCCATCCCGGTCACCTACATCTTCAACCACCTGGCGGCCCAGCACGATTCCTGGACCATTGTTGGGGTTGCTGCCCTCATCCTGCTCCTGGTGGCCCTTTTGGCCCGGGTCCTTGTCAGAAGAAAACCACCGAGGGACCCTCTGTTCTACGTGTATGCAGTG
120	400018E16|T7_reverse	TCGGATATGACCAGCAGGGCCTTGAACACGCGGCCAGGAGGCTCCTGCGAGAGGTCTCCAGTAAGCATGATCTCCCCCGTGTGGCGGCCTATGGAGAAGGCCTCGCGTGGCTCCTGCTGCAGCAGATCAAAGGCCAGTTCCCCGTTGGCTCCTTCGTCAGCATCCCGGGCCTGGATGCGCGCCACAGCTGTGTCCTTGGTGGAACGTCCAGGGACCGCTACTTCTAGGGAGCCATTAGCCGGCGCCGGATGCACAAGGATCGGAGAATGATCATTCTGGTCCAGCACCCGCACTTGCACCAGAGCATTGCTGGAAAGCTGAGGGGAACCGCCGTCGCTGGCCTGGACACGCACGTCAAGCTGGCGCAGAGTCTCATAGTCAAAACTACGGAGAGCGTAG…
121	400015M09|T7_reverse	CttttttttttttttttttttttttttttttttttttttttttttttttttttttttttttttttttttttttttttttttttttttttttttttttttttttttttttttttttttAAAAAAAAAAAACAAAAAATATAAAAAGGGGGGCCCCCCCAATTTTCCCCCaaaaaaaaagggggcccccccccccccaggggctttttttataattCCCCCCC
122	400011O17|T7_reverse	CttttttttttttttttttttttttttttttttttttttttttttttttttttttttttttttttttttttttttttttttttttttttttttttttttttttttttttttttttttttttttccccccccccccaaaatttttttaaaaaaaaaaaaccccccccgcccccggAAAAAAAAAAGGGGGGAAgggggccccccccagggggccccccccccggaacggggggggggggcccccccccccggggggggccgggggggAAGGGGGGGGGAAAACCCGGGGGGGAAAGGGCCC
123	400012H05|T7_reverse	CttttttcctttttttttttttttttttttttttttttttttttttttttttttttttttttttttttttttttttttttttttttttttttGGGGGGGAAATTTTTTTGGCCCCCCGGGTAAAAACCCCCCC
124	400031H11|T7_reverse	TCCTCGGGCTCCGTGGCCCGTCCGCCCTCCGGGCAGCCTGCGCCCTCGGCGGCTACCCAGGTCCAGGAGCTGTTGGCCAAGCCGGAGCAGAAGAGTCGCAAGCACAAAGTGGCCTCTGGCGCTGCCCTTCCGCGCAGGGAGCCCGCGCCCGGTGCGCTGTCCTCTTCCGTGCAGAAGTTCAGCAGTcccgcgcccggcgccggcgccgccTCCCCTGCGGTGCTGCCCAGACAGAACGCGGCAAGC
125	400038L01|T7_reverse	CtttttttttttttttttttttttttttttttttttttttttttttttttttttttttttttttGGTGAAAAAATCATGTTTATTACCCCGCCCCC
126	400021N12|T7_reverse	CtttttttttttttttttttttttttttGCAGTTACAGAACCATTAAATACAACTTAAAAACAATCTGGGCTTTGGGGGTGGAGTGCAAAAGCGGGCGCAGTCAGGGTGGGGCAGTGTGGGCCCGGTCCTGGCGGGGGCTCAGGCTGGGGTCATCTGAGGGGCTGGGCTGCGGGAAGCCCGGCTGTTTGTGCAGGCCCCGAAGCTTGGCCAGTAACTCCTGGACGAAGTCCTACAGACAGAGTGGGATTCTGAAAACAGAACAGGAGAGAGGCCTCCCACCCCAAGGCCTGTGTCTCTTTGGGCAACAGCTTATTCGAAGTGGGATCTGGGGCCAAACAGGGCGGGAATGGAGCCTAAGATAGGCAAGAAAAAAGGGCAGGGGCAGGTAGAAAGATTGG…
127	400004N18|T7_reverse	CtttttttttttttttttttttttttttttttttttCAAAGTTGGAAGTGGTTCCTTTATGGAAAAACTGaaaatataataaaaattaaaataaaaCCAGTTAAAAAAGCCAGCCCCTGGAGTTTCCACCTCCTGCCTCTGGCCCTCCAAAGGGGTGAGGCCCTGGCCCCAGGGCAGCAAAGGGTGAGGGCTTTCCTGCCCTTCCTCTTCCCCCATTCCATCCCCGACTTTTATCTCCACAGGGGGGGCCCCCCCCTAAAGGAACCAAACCTGGGTATGGGAGCAGGACCGGAGGCCCTGTAGCCCAGGGAGGGAGGCTTGGCACATGTACCCAGCCCCAAAGCTCCGGGCCTGTAGTGTGGGCATGGGCAGGGCTGCTCCCTGCCTGGGCCCATCTGG…
128	400039O19|T7_reverse	CtttttttttttttttttttttttttAAATTTTTCCCAAGCAGCCTTCTAGTTTTTAATCAGTTTCCATCCCTCAAAAACAAACATTCGCCCAGACTCCAGGCAGGACAGACTATCGGGGTCAGGGAGGGAGGACCAGGAAGGCGGGGAGCACTTGGAATGTTCCCATAATTTCTATTTGCTAATATGAGCACACTGAGTTAGATGTAAGTGGAGAGCTCTCTTAAGAGGCACAGTTTAAATAGAATGTTTTCAAACACTTCCCAGAAGCCCGCAGAGCAAATATGAGATCCACTTGGCGTTCTACCTTCCTTTCTCTGTCCTGAGCCCTGGGTCTCTGCGTGAGAGGTCTCCCAGCCTTCTTCAGGCCCAACTTCCTTTGTGCTTTGGTTCTTTTCAA…
129	400035C22|T7_reverse	TTGTGTGTGTGTGAAAAAAGTCCCAAAAACTCTGCATTCCAGGG
130	400040B20|T7_reverse	AGATCGTGCACTCATACTTGCGCCTCTTCACTTCCCTCTCTTGGTCTGCCTGCTCCAAGTTGTCGATGTCTGCAATGTCTGAGGGCGGTGGGGTCTCCGACTGTTGCTGCCCATCGATGATGGGGGAGTCGGAGATGTGCTGCAGCTCGCTGTCGCTGATCATCCCCGCCTCCGGTACTTCCAGAGCATCCTTGCCCAGGTCGGCCGCATTGCTGCAGAGAGACAGGGGCCCACGGCCTTCCCCTGGCGGGCCCGCAGTGAAGGGTACCCCGGTGTGGATCTGCAGGTGCTCCCGCAGGCTGCTGCGCAGCGTGAAGCGACGGCCGCACAGGTGGCAGGCATAGTACTTGGGGAAGCTTCCATTCCTCTTCATGATGCTTGGCTTCACGTGGGCGATCG…
131	400016E21|T7_reverse	GGGGGGGTTCCCCACATAAACCCGGAATTTCCAAAAACCAAAAAAAAAAAAAAATCCCCCCCCCCTTCCCCCGGGAAACAAAAAAACAGGGGGGCCCCCCAAAATTGGGAAAAAAAAGGCCCCCCTTTTTTAAAACCCGGGGACCAGGGCCCCCCCCCCCAAAAAAGGGGGGGAAAAACCCCCCCCTGGGGAAAAAGGGGGAAAAcccccccccaaaaaaaaaaaaattttccgggggggggggggggggggctggcccccccccgggggggggggaaacccccccccccccgggggccggggaaaatttttttGGCCCAAAGGCC
132	400001G22|T7_reverse
133	400014E04|T7_reverse	TGATAGCAGTCCCAGGGCCCGGCCCGCCTCCGGCCCGCACAGGGGGAATGTCCAGAGGTGCTGTGTATCACCACCTGGTCTTCTAATTTGGAAGGAGTTGGAAAGGCCTTTTTGTTGATGAAAAGTTGGAAACAGTGGCACATATCTGAGCGGGAGGCACGAGGCATCGTGGTGAAGCCCAAGAAAAGATGGCTAAGCCTTTGTTAAGCCAATCACAGCGGTAGGTGGGAAGCATGAATGTTCCCCTCGGCAGTGGGGTAACGGAAAAAGACCCGGAAGGCGGACTGGGAGGCCTGGCTGGGACTCTAGCTCGGCCAGCTAACCCTCTGTGTCGCCTTGGGCAAACAGCCTTCCGGCCTCCGGTTCATTAGCGTGAAGATGTTAGAACGCCGCTTGGAC…
134	400029C19|T7_reverse	AAAGCTCATCCCTGACCACATTTCATTCTCCCCAGGGAAATGGACCCAAAAAAATGTGACCTTCTAATACACCTTGCTGGGGGGGTGAGGGGAAAGGGGGGCAATCCTGGGGGAAACAGGATAGGGTGAACAATTTCCCAAAACCAAAGGTGCCTTTGACCAGGGATTTTCTAGGCTGAAAAAACACCTCAAAAGGCCCCCAAAAAGGAGGCAACCCAAAGGCCCTGGGGTACAGGGTACCAAATGAAAAAAAAAAATTCTTGAAAATGGAGGAGGATGTCAAACTTACTCTACCCCCCCCCCTGAGGAGTGAGGGAAGGAAAATTGCCAAAAACCTAACAAGGGGGCTTTTGGGGGGGGTTCCCCCCCCAATTTCAAAAGGGGTACCAAACTTCTGTG…
135	400034D18|T7_reverse	Ctttttttcttttttttttttttttttttttttttttttttttttttttttttttttttttttt
136	400048P07|T7_reverse
137	400028N21|T7_reverse	CtttttttttttttttttttttttttttttttCTGGTTTGGCAGTGTTTATTTCTGGGAGAAGGGCTTGAAGGCCTGTGTCTTTCCTGTGAAAGCCTGGAGTCTCCAGCTCCTCATTTGGCCTTTGGATTACGGAACTTTCTTCCAGCAAAGACAGCTTTGTCCCCAAGAGCCTCCTCAATCCTCATAAGCTGGTTGTATTTTGCCAGACGCTCTGAACGGCAGGGAGCACCAGTCTTGATCTGTCCTGTGCAGAGTCCCACCACAAGGTCAGCGATGAAAGTGTCTTCGGTCTCCCCAGAGCGGTGGCTCACCATCACTCCCCAGCCATTAAATTGTGCAAGTTTACAGGCCTGGATGGACTCCGTCACGGAGCCGATCTGGTTGACCTTCAGGAGCA…
138	400006J02|T7_reverse	CttttttttttttttttttttACCAACAAACAGTTTTTCTTTTCTATGTGTTTATGGCCCATCTTTGAGTAGCACATAGTGGAATGTCAAAAGTGGATCTTAAATAACCATTGCTTATGTATACACTGGTTCACAAGAACCATGACTCTGATCTTTGGGTGATAAAAATACTTTACAATGAATGGACAAATGAAACTATTATGGAGGCATTGTGTTTTAGCACAGCTACATTAAACACATTGTATTTTAGCATGGCTACATTAAACACATTGTATTTTAGCATAGCTACATTAAACATATTGTATTTTAGCATAGCTACATTAAACACAAAAGTAAACATGTACTGCTTCATTGAAGGGTGGCCTCTGACTCTTAAAGAATGAAGCTTTTGTTTCCTTT…
139	400051L21|T7_reverse	GGTGGCGCTCTCCGGTAGCGTCTCGCCGCTTGCCCGCGGGGCCCGCGTTCGCCCGCCGCCATCGCCTTCGCGCCCGGCTGGCGGGGGCGCCGTCCTCCCGGGCCGTCCGCGTCGCTGCCCCGGGCCCGGTAGAGCGCGACAggcggggccgccgcgggggccATGACCGTGGAGCAGAATGTGCTGCAGCAGAGCGCGGCGCAGAAGCACCAGCAGA
140	400041K16|T7_reverse	AGAGCAGGAAGAAGCCGAGGAGGAACAGGACGAGGCCGAGGAGGAGGGCGGCGGCGGCGTGCGCGATGTGGGGCTGTCGAGCAGCAGCGGCGACTCCAGGCCCCCCGGCGGCTGGTGGTGGCCCGACGGGAAGCCGGAGAAACTGAGGCTGTGATGCAGCTTGGGCCGCGGCTCGCGGGCGAAGCCTAGGTGTAGCGCGTCGCGTGCGCCAAACGCTCGCAGGTCCCCGGAggcgccgccgccccccgacggcgcgggccgccgcTCGTCCGCGTTGTGGATGAAGTGGCAGCGCGGGCCGTAGGGGCAGAAGCCGATGGTGTGGAAGGTGCGGCACAGCTCTGTCTTGTACTTGGGGTGCCGGGTGAGGCTGCGCAGCTCGTGGAAGCCGTGCGCGAA…
141	400026D06|T7_reverse	CtttttttttttttttttttttttttttttttttttttttAAGGGAAAACCTTGGGAACTTTATTCTTCTTAAACCACAAAATAAAGTCTTTGGTTGTACAAACATCACTAGTTACAGTCTCCCCCCGAAATCCCGGCTACGGGGCAGTTAATCAAAAGCCAGAACTCCTGAGGGGTCTCTTTAAAATGCTAACACCAAGGCTAACAAACTTGGGATAAGGGAGGTGATGAAGCTGGGAGGCTCCCACCCTAAGTCTGGGGAGGGACCTGGCCCTAGGAGGGCACAGGGCCCAGGCCCCGGCGTCCCGGCCGCACAAACCGACGGCTGCTGCACAGCGTCATGTCTTCAGG
142	400046F24|T7_reverse	GGGGCCGCAGCGACTCCTGGCTGCTGGACGATGCCGAGCCCGGTGGCTCCGGACCGCGGGGACACGCCCGGGCCGTACCCGCGCCCGGACCCTCGGCCTCCGCGCGGCTGCGAGACAGGCGACGGCGTGCCAGAGTGTCGCATGGCATGAGATGGTGTGAGCTGAAGGATGGCCGGCGCGACAGGCGCCCCCCGGGGCCTGCGCCCCCCTCCGTGTCCGTCTCCACGTGGCTCAGCTCGCTGCGTTCGTCGTCCGCCTCGTcgcccgcgcccgcgcgccgcccgccggTGCCCGAGCACACGCTACGGTCCATGGTGGACAGGGTGGAGTAGCCCGAGACGATGGAGCGCGTGTCCGCCGCAGGCCGTTCGTCGGGTGCCGTAGGGGGGCTGAGGCGAC…
143	400049E22|T7_reverse	CGTGAGCGGCGGCAGGAGCAGCTGCGGCAGTggggggctcgggcgggcgccgacccgggccccggggAGCGGCGAGCCCGCACGGTCCGCTTCGAGCGCGCCGCTGAGTTCCTGGCGGCCTGCGCGGGGGGCGATCTGGACGAGGCTCGCCTGATGCTGCGCGCAGCGGATCCCGGTCCCGGCTCCGGCGCTGCGTCCGACCCCGCCGTCCCTCCGCCTGCCCGTGCCGTGCTCGACTCCACCAACGCGGATGGCATCAGCGCCCTGCACCAGGCCTGCATAGATGAGAACCTGGAAGTCGTTCGCTTCCTGGTGGAGCAGGGTGCTACTGTGAACCAGGCAGACAACGAGGGCTGGACGCCTCTGCATGTGGCTGCCTCCTGTGGGTACCTGGACATT…
144	400051A16|T7_reverse	CttttttttttttttttttttttttttttttttttttttttttttttttttttttttttttttttttttttttttttttttCCCCCGGCAAAAAAAAAA
145	400050E11|T7_reverse	CttttttttttttttttttttCAAACAAAAAAGCAAAAATGGTATTTATTCAGCTTTTAGGAAATTAAATAACAAAACCCAAAATAAGGCAAAACAAAAACCATAACATGTCATATGACTGATCATGTCCAAATACAACAGCACttattaatgaatataaaaataaaatttatCTTTCATATTTGCTCTTTTCCCGGCTTTTATGACATGGATGTTTTTAGAAGCTTGAGCTATCCAGCCCCTACCATGTGACTGAAATTACAGTCCCACAGGGAAATAAGTTTCTATTCTTGGAGGCCCCACACAACTAGTTCCCTCACAACTCTTGCACTGGCACTTTCATGAGGAAAACAGGCACTGTCTGTCAAAGCACAAGCCACCCTGGCTCTGCTAACTCTT…
146	400036E08|T7_reverse	AGTGCCCCGATTGAGGCCGCCGCACGACAACCGCACCATGGTGGAGATCATCGCGGACCACCCGGCCGAACTGGTCCGCACCGACAGTCCCAACTTCCTGTGCTCCGTGCTGCCCTCGCACTGGCGGTGCAACAAGACCCTGCCCGTGGCCTTCAAGGTAAGAGACTGGTCACCCCCAGATCCTGGCCCGGCCCCATGGAACCTTCCCGCCGTGGTCTCGGTGCCCATGGGTGTCCTCCAAGACTCCAGCCTTGGTGGCTCCACTCAGGGGACCGAGGTGGCTCTGATCTACATACCCCGCAGCGGCCACCGCGAGCAGATCCCCCTTCTCACCTGTGCGCCCACTACCATGTAAGCCTAGGTTCCCTTGCTTCTTCATCCTTCAGTCTTCCAGGCGCG…
147	400036D06|T7_reverse	CtttttttttttttttttttttttttttttttttttCAAAAGGAAAACAAGCTCACCATGTTTATTCCTTATACCCTCATGACCCAAGGCCAAAAAAAGCAGGGTTTTGGAAGCCAAAAAGCAGCATTTATTCAGGACTCCAATAAATTCATCCATCACCCACGGAATGAGGACAAATCCTGTGCTGGCTGGGGCCCTGGGGTTCATGGCTCCTTGCTTGCCTGTGCCTTCCTCAGTCTCAAGGCAAACAGGCTGTGTCAAAGGTAAAAATGGCACCTCTGGAGGGTACCAAAGCTAGGTGGATACATGGACCCAGGGGCAAAAGGAGCAAAAAGTAAAAAATGCATATCCATCACTGCAGTGGGATGCTACTTGCTACCCGCCATGATCCTGAGGTAC…
148	400036K07|T7_reverse	CTGGGGCTAAGAGCAGGGACACCGAGGGTGACTGACCGCTAGAACCCGAGCGCAGCCTCTTCCAGTCGTCCAAACAGCCATGACCCACTTCAACAAGGGCCCTTCCTACGGGCTCTCCGCCGAAGTTAAGAACAAGGTACGCGCGCGGGCGGGCTGGGGGTTTGCCGCGGCGGTGGGGGCGCTGCGAGCCGCCGCGGAGAGACGTCGAGGCTGCGGGAGAGAAAGATGCTCCTCGGCTCGCGGAGCCTGGCTCGCACGCGTTGGTGCTGGCTTTGTTcccgcgccgcggccccggcgggcggTGGGGGTTCCCGGACGCCTGGAGTCCCGCAGCGCCGCAGGGCCGGCTCCAAGGCTGTAGGGTGCGCCCCTCCGGGAAGGGGGCGCTCCTGAGTGGCC…
149	400014P11|T7_reverse	CttttttttttttttttttttttttttttttttttttttttttttttttttttttttttttttttttttttttttttccccgggccccccccttttttCCCAAACCCCCCTTCCCCAAAGCTAAAA
150	400017D24|T7_reverse	CAAGCTTCTCTCCTTTCTTTCTCTCTCCTCTTCTTTCTCCCAACCCTAATCTTAAACATGCAGCTGAGTACTTTTCCCTTTTTGCAA
151	400011B07|T7_reverse	CttttttttttttttttttttcctctaatttttttttcttCTATGATATAGGTATTTTAAACTTTTCCTTTTAAAATTCTGTACAACTATTATGATTTTAAGAGGGGGGAAGAATTAGAAGCATTTACAGACTTTTCACAACAATTACCTTGCCTTCGAAGTCCCCTGGTTCCCCTCGTGTTCTCTTCATGGTTAATGACTTAATATCTTTGTTGCTTTCTCCAAATATCCACCAATCAATGTATCTAAACAGCTCCATCCAGACATATAATACAGAAAACCATAGGAAAGTTTCAAAGACTTCAATCGGGGTAATCAAAGCGCCTCTCAAAGTATCAAAGAACTAGTATCTTGCTGTTTTAAAAGCGTTGAAGCATTAtttttttcccttgttttttt…
152	400039E17|T7_reverse	CttttttttttttttttttttttttAAATAACCGGAACCAATGAACGCGGCGGCGAGCCGAGCTTCGCGGGCCGCCGGTGAAGGGAGCGGGTCAGCACCCGGCGGGAGTCCGCTTCCGAGGCGGCCGGGCCCCGGGCAGCTGGCGGTGAGCGAGTGGCCGGCGGCTCCTGTGAGCGCTCCTCCCGCCGTGGCACCGGGCCGGGCCTCGGGCCGCCCTCTCCGGCGGCGCTGGGCAGCAATGCTGCTCTTCGGGTTGTTGGTGGCCGGCGTGGCGGACGGATGCGATCTGGTGCCCCGGCACCTCCGCGGGCGGCGCGCGTCGGGATCGGCCGGAGCGGCGGCGTCTCCTTCGGCTGCGGCTGCGGGCGAGCGCCAGGCGCTGCTGACAGATCCCTGTAT…
153	400048B16|T7_reverse	CtttttttttttttttttttttttttttttttttttttttttttttttttttttCCAGGACCCCTCACTAAGGCCCTAAAATTAAATTTTTGTTTGAAAAACAAAAAATGTCCCGCAAATTAGTCTAAAAAAA
154	400011F22|T7_reverse
155	400007M21|T7_reverse	GAACAAAGCACGGCCTGCGGGCGGTGGCTGAGATCTCTCCGGAGACCGGGCCACGGAGAGCTGGTTCTCTGGGCAACAGCCCGCCGTAAACGTAAGAGGGGTCCAGGCGGCATCGTGGTCCACGCCTGCCTGGCTATGAACGGGCTGCCCGCGACTGAGGCGCCGGGCGGCGCGGGCTGCGCTCTGGCCGGGCTCCCGCCGCTACCGCGCGGCCTCAGCGGCCTTCTTAACGCTAGTGGGGGCTCGTGGAGGGAGCTGGAGCGTGTCTACAGCCAACGGAGCCGCATCCACGACGAACTGAGTCGTGCCGCCCGCGCCCCGGATGGTCCTCGCCATGCCGCTGGATCTGCTAACTCAGGTTCTGCAGCGGG
156	400034O05|T7_reverse	GGGGCCGCTGGAAAAGTTTGTCCGAGTTCCGCGCACTTCTGGCATGGGCGTCCTCATCCATCCATGCCGGCGGCCCCGCGGCTGGTAAAGGCGGGTGTTCGCTCCGGCACCGCGGCCGGGGCTCCCTGAGAAGCGCGGCGACGCAGGTCCGGGTCCGGTAGACGGTTGGAGGCGCTCAGTGCCGTTCCGGGGGGACGCGGCGAAGCTGCAGGAGCGCGCGGCGCCGGGGGTGCATGGTGCTAGGCGCCTGCAGACAGTCGTGCGGCCGGCGGCTCCTCGGTTCCCGGCTCAGCGGCGCGTAGCACTTCGCAGCTCTGGCATCCCGCCTTCCCGCGGCCAGGACGCTTGGTCCCCTCCCCCTCTACCCCGGTCTGGGCCGCGCTCCGGGAAGTTCTGGGC…
157	400021G03|T7_reverse	CtttttttttttttttttttttttcttttttttttttttttttttttttttGCaaaaattaactttttttttattatatatcatataatgtaataataaaGTTTGTTTGAAGTGCATGAATAAAAAGTTAGTGAAATTACAGGAGGAACAATCTATATAGCAATAATTGGGGCATTCCCTGTGCATCTGaaaaaaaaaaaaaaaaattttCACTCATATTTTGGCCTAAAACTTAGTGTTCAGGTTCCCAAAATTCTGACATCAAAACCCGGATAACGCTGATTAAAACCATAGGGGCTTTACAATAAAAGCTAAAATATTGACCATATGATGGCAAAAAGTCTTATTTTGGGGTTAACTTATTCTCTTCTAGCTACTCTCTGAAGAAGTTGGGGGCGC…
158	400024F24|T7_reverse	CCCCCCCCCAACAACTTTTTGGGAAAAGAAAGGTCCCCGGGCCCGCAAAAACTGTTTTACCCCCCTTTTccgcccccaggcccccccccggggccccccctgaaaaaaaaaCGGGGCCCCCCCCCCCTTTTGGAAACCAAAACCCAA
159	400012N01|T7_reverse	CttttttcctttttttttttttttttttttttttttttttttttttttctttttttttttttttttttttttttttttttttcctttttAAAAATTTTTTTCCCCCCAACCCTTTTCCAAAATTTTGTTTTTTCCCGGG
160	400005E23|T7_reverse	CtttttttttttttttttttttttttttttttttttCCTTGTTTCCCCAACTTTATTCAAGTGGCACGTTCACAGCAGGGATGAGGGGAGGGTGGACACAAGGTGGGGCCTGATCTGTCCTGGAGCCCTGGGGGCACCACACACCATGCACTATGGATGGGAGGGGCACAGGGAGGGCTTGGTGGCCCCACCAAAACCCTGTGTACTAGGGAAAAGGCAGTTGAGTACCTGGGTTCCCCCTACCCCAGGCCCATAATGGCAGGGGCTAATACTGGGCTGAAACTGAGGAATGGGAGTGGGGTGGGGCACAAAGTGTCTGCTCCAAAGGGGCCAAGTGGCCATGCCCTCACACAGGGCACAAGCCTGTAGGGCAGCTGGGGGACACTCTGGGCGCAAAAC…
161	400009O15|T7_reverse	CttttttttttttttttttttttttttttCACTAGCTAAAATTTATTGAGTACTGGTTCTGTACCAGGCCTGGCACTGGGCACCTTCATCACTAGGCAATTCGTCCTATTCTACACCTTGGTTGCACAGGTGGGAAGCTGAGGGCAGGAGGTGTTACGTGGCTTGCCTACAGTATGCACTGGTCAATGACTGCGCTGGGTCAGTAGGTCCGCTTAAACTGTTAGTAATGGCATGGCTTATCTGATGGGTGTGTCCCAAGCAGCCATTGTTTGTTCTCTTCACACTTGTATTTCACCCAGGCTGGGGTTTCTTGGGGATCCCCAAAGCCGGAAACTGTACGTACTAGTAGTTGACTCTGGGGCTTCTTGGGGTAAGGGCACCACGGAGCGCTGTTCACCA…
162	400019L17|T7_reverse	TGTAAGTAAGACACTGTCTGAACACATGGGCTCCAAACTGCGTCATTTGTACCATGCGATCAATAAATGCTTTGGAAAAAAAATGTCAAAGGGCATGGGGGAAGGCTGGTGGTCCCTTGGATGTGCGGAGGTTCTCCTGGTATTGTACACATTGGAAATTCACACTACGAACATACCCTCTTGGATGTG
163	400012P11|T7_reverse	CACCTTGAGAGCCACCTTATTGTAGTCACAGAACTCAAGGAAGAAATCCACAGGGGTGTCGCTGCTGCTGGTGACCGAGGAATCACTACCCACCGTCCAGTACTTGCCCGTGGAGTCTTTGATGTTGTAGGCGCCGTCATTGAATTCCAACTGGAAGACATCGTAACTGGAACGGTTGGCATCCAGAGTGCCCGTGACCTTGCGGCAGCCAATGAACCCGTGTTCCCCCCGGAACACGATGATGGGGCGGTTAATCAGCTTCATGAGGAAGAGTTCCGAGTCCCCTGCTGTCTCCACCGAGGCGGCCAGCTGGCCATTTTTCTTGGCGGTCACAAACTTGCCGTTGGAGGCTCTCAGAGTGATCCGGCGGTCACACCACTCGATGTCAAAGTAGCAGCT…
164	400006I16|T7_reverse	AACTTTTTAAAAACCCCCACCCCTAAAAAAAAAATTTTCCAAAAATTAAAAccccccccccctttttttttttttCCCCAAAAAAAAAAAAAAAAAATCCTAAACCCCCCCCCCTTTTTGCCGGGGGccccccccccccccccccccccccAAAAGGGGGGGGACCCCCCCCCCCCAAATTCCCCCCGGGGGCCCCTTTGAGTTTTTTTTTTGGCCCCCC
165	400001J03|T7_reverse	CttttttttttttttttttttAGGTGAGAATCCAGCTTTGACCTTTATTCAAGAGACCAGATGGGTTGCCCCAGGATCTGGCTGCCAGCCATGCAAGGCTGGAGACCCACAATCTGGTCTGCCATTGCCCTGAGCTGCAGCCTTGGCCCCAGGATTCCACTTGCAGCCACCACAGGTGCTGGTGGGAGGGAGCCCTGGGAGATTAGATGCTGCTATTGATTCTTTAAAAAATAAAGGAAAGACACTTAACGCTGTGTGTTCCCCGTGACGGGTGGGCCTGAGAGGCCAGTGTGACCCATGGCAGCATGATTTCTGTACAAACGATCTGGGGCAGAAGGGCAGCACATGGAGGCTATTTCTTGGCTTTGGCAGAATTGCGGGGTGGAGTGATGGGCCGGC…
166	400050K10|T7_reverse	CttttttttttttttttttttctgtttttAATTAAAGACAGTTGTTACAACATATTTAAAAAACACACACATTTTAAATTTAATCACAGAAGAGATGAAGGGCCAAATGACCTAGATACGTGTTTACATTTTAGCTGATTTTAAAAAGAGTAATCAAAATTTAAAGGCTTGGAGTTTTTGTTTGTATTTGGAGATCTAGAGAGCACTGAACTTCTAAAATTCACTTCTGATTTTAGGTAGTTAATGAACTTTTCTGGACAGTAGGCTCAAAATTCAGTTAAAAAGTAGCAAAGGGACTGAAAAGCAATTGTCCTGATAATCCAGTCGTAGATTTATTATTTACCTATAAGGTTTTAATCTACATAGAAAGTGTGATGCCAGTCACACCCAGAGTTCATA…
167	400028N05|T7_reverse
168	400022M17|T7_reverse
169	400026J14|T7_reverse	CtttttcttttttttttttttttttttttttttttttttttttAAGGCACAGACAGCAGCCTGTCTACTTTATTCAAATAATTAATTTCTTTTCTCTGTGAAACTGAGTAGGACTAGAGCAAGGAGAGCCCATATATTAAACTCTTAAATAGATCCTTTGAGTTCAACGTCCAGTCAAGGAGAGGCACGGGTCTCCGGTCTTGTCCCAGGAAATGAGGTCACCAAGGGGTCTGTCCGTTAGGGAAGATAGCAAATTCAATTCTTTAAAAAAAAAGTTCCCAAGGAAAAAAAAATTAAAAAATCTCCAAGTTTCTGAAGCGGAAGTAGTCTCTCCCTCCTTAGTGTTGTCCTGGAGCGGAGGTTCCAAGCCCGCTTTGGCCGAAATGTATGAATGCTCCA…
170	400042G15|T7_reverse	CttttttttttttttttttttttttttttttttttttttttttttttttttttttttttttttttttttttttttttttttttttttttttttttttttttttttttAAAAAAAGGGGGCCttttttttttcccccccggcccccccccggaaaaCCCCCCAGGGGAAAA
171	400039B07|T7_reverse	CttttttttttttttttttttttttttttGCACAGAAGACCATCATCTTTAGACAAGGAATGAATGGGGCCAAAATACTGCCTGGCCCAAGCTCCTCGGGCCAAGCTATAACAAACATGGGGATACAAAAAAGGGCGATCATCAAATTTGGTCTTGAATTCGGGAGGCGGGAGAGGGGCAATCCTGGGAAGGGAAACAGCAGGAATCCAGGTCTGAAGACAGCCTGGGTGACTGGACTGGGAGGGAAGGCACTTGGCTCAGTCTCCTGATCCCACCCGTGCAAGAACCGGTTGCTCCCCGACTTTCAGCGGCCCAGAAGCTGCTCCTGGTTGAACCTCTGGAAAAAGCTTTTGCCAAACTCGTAAGTGCTGATCATGATGGCACAGGAGGGTGCAGCCT…
172	400003I15|T7_reverse	CCGCCTCCTCCCCGCCGAGCCTCGTCCGCCGCTTCTTACGGGAGCCGCCGGGGCCGCGcgcccgtccgtccgtccgtccgtccgcccgcccgCCGCTCCTTAGGCCGCTCCGAGCGCGCCTCCG
173	400021F13|T7_reverse	Ctttttttttttttttttttttttttttttttttttttttttttttttttttttttttttttttttttttttttttttttttttttttttttttttt
174	400015G12|T7_reverse	CCGCTGCATGTAGAGCGCAGCGGGCGGGCCGGGCGACGGGCCATGGCGGGCGCCGAGGACGCGCCGGGCCGGCAGCCGGAGCTGGACGAGGACGAGACGGCGGAGGGCCGGCGCTGGGGCGCACAGCACGCGGGAGCCCGTGAGCTGGCGGCGCTTTACTCGCCAGGCAAGCGCTTCCAGGAGTGGTGTTCCGTGATCCTCTGTTTCAGTCTCATCGCCCACAACTTGGTCCACCTCCTGCTGCTGGCCCGCTGGGAGCACACACCCCTCGTGATCCTGGGTGTCGTTGCAGGGGCTCTCGTCGCTGACTTCCTGTCCGGCCTGGTACATTGGGGTGCTGATACATGGGGTTCTGTGGACCTGCCCATTGTCGGGAAGGCCTTCATCCGGCCATTCCGG…
175	400003B23|T7_reverse
176	400019D11|T7_reverse	CtttttttttttttttttttttttttttAGGCAGAGTTCTTAAAATGTATTTCTGTTCACCTGAAAAATAAAACTTTTAAAAAATATACAGGACTTTTAAAGTACAGGTATATCTTGAATGGCTGAATTATAAATAATGTCTCTGGTCATGTTCACAGCTAGGGCTGGAAAAAATGTCCCGATTCCAGTGAAGGCTTATAGAGTCAGGAGGCCAGCTGGACCACGAGTGGTCTTGCTGAACTCTTTGATCCAAAGTGGATTTAAACAGTCCATAAAGCAGGGTCAGGAGGGGAAGAGGAGTGGACTCCCAGACACTCTCCCACGAGTCCAGAGGATTCTTGGAATAAAAGATCAATTTACAAATTATTAAAATATAGGACTAAAAATTCACACCATAAA…
177	400029J04|T7_reverse	CtttttttttttttttttttttttttttttttttttttttCAAAATGTCCTGTTCATTTATAAACTGGGGCTAAAGTGGAACTTGTAAAAAATAAAATTCCATGTAAGTCCTGAAAACAGGCCCCTTAGGGTTAAACATTTTCATCTTGTTCTCATTCTTCTTCTCTGGGCCCAAGCTCTCCTCTGTTCCTTGGGAATGGGGCCAGGCAAAGGCCACAAAAAAAACCAGGCCAAAAGCCCCTTCCCCACTGGGATGGAGGTTTCTGGGGCGTTCAAACGGCCCCATAACATTTCCCGATGCTCAAAACTCGAGGGCCCAGTCCCCAGGTCTCGGCTTGAGTCTAAAGCTGCCACCCCCTTCACTCCCATGGGATAATTGAACACAACATCCTGTTTGGC…
178	400051C18|T7_reverse	CttttttttttttttttttttCTGTATACAACGTTTATTGTGCTCAGTGAAATAAAATACTTGGGCTGGGCGTCTCCCTCGCAGCCTGAAAGCTGAGGGTCCAGTGAGGGATTCCTACAAGTTCTCCAGCTTAAGGCCAGGATTCCTGCCTGGGCCACCTTGCCCAGACCAGCTCTCCCCTGGCCCCAGGTTGAAGGTCTCTGGCTATGGCCAGAAGCAGAGCGGGTCTGCGATCCGCTGACAGTGTGAAAGCAGAGGTTCCACGTCCACTCCCCACATCAGGTTCTCACTTTGGGTGAAGCTCCAGCAAAGAACCAGCAAGGTCACACCTGTTCTGACCCCAGGGGGTCCTGGATGCAGGCCACCTGGGGCGTCCCGGAAACAGTCTGAAGGCCACAT…
179	400017M03|T7_reverse	AAAAAAAATCCCCCCCTTTTAAAACCCCAGGGGGAAAAAcccccccccccccccgggggcccccccccggggggAAAACCCCCCCTTTTTGGGGAAAATTTAAAAAGGGGAAAAACCCGGGGAAAAGGGGGGAATTTcccccccccccccccccctttttttttaaaaaaaaaaaCCAAACCAAATTGGGG
180	400036F19|T7_reverse	TTGAAGTTTATTTAATATACAGTTTATATCTGACACTGACAAAAATGAAAATGCTATTTACATAAAACGGATTAAAAATACACACTATCTGTATTTTAACATAGTGATAGCCCCAGGATTCAAACCTGGCTTCCAGCACTTGCACCGTGTAGTTAGTTTACCAAGAGCTATACTAAAGGGCAACGCTGGCAGTGCGTCCCACACCTCATGTACACGGCCTAGCATCCGTGGAGGAAGACACAGTCTCTTCAGCACACGTCCCAGCTCCTGAGTCTTCCAGTTCTGAATACTCAACAGCTTCTTCTTCAAAATCAAATTCCTGACTATCCGGTGATTCAAAGTTATCCAGAGGTTCATTACTCAGCCTCTCGATTACCTCCGCCATGTACTGCACGTGCT…
181	400032H18|T7_reverse	CttttttttttttttttttttttttttttttttttttttttttttAAAATTAATGAACTTTAATGAGCTGGGGGGTTTCTTCAATACTAGGTTTCATAAAATCCCCAAAATGCAAATAAACAGCAAGGAGGACAGTGGGCTTCACCTCCTGTAAATTCCAGTTGTGTCACAGGGAGGGCAAATCCCCAAAATTGAAAAAAAGGGAGCTAAATCTAACATAAAAAAACCTACCCGGCCAGCGAGTTTTTTAAAACCCACCTTTTACACTGCATCCAGTCCTCGATTAACTCCTGCTCTGGGGATGCGTTAACCAAACAAACCTTTTGATGGAAAAGTGGGCTCTTCTCTCTGTTCCTGGTCTTCAGCCAGCCTCCTTCCTCCCCCTCTGCCTGTCTGGCC…
182	400022E11|T7_reverse	AAAAAAAGGCTGTTTTTTTTTTAAAAAAAAGGAAAGGTCCCTGGAAAAGGGGGGAACAAGGGAACAAGGGGAACGGGGGGGGAATGCAAAAAGGCCCAAATTGGCCCCCCCCCCCCGGTCTTTGGGAAGGGAAAAAAGGGGGTCATTATGGCTTCCAAAAAAGAAATTTATCCAATCCGCAAACCCCCCCCCAGGGGCAAAGGCTTCTGGGTACAACCCAAATcccccccccccccgaaaaaaaGAATCAATGCCTTGGAAAAGGTTTTTACAAACCAAGGGCCCCCCAAAACCCCCAAAAAAAAACCCTCCCCGCCCACGTGGCCCCAA
183	400038B13|T7_reverse	CtttttttttttttttttttttttttttAGTTGAAAAGTTTTTATTCCTAAGGTATAGAAATCTCACATGGACATCTTCACCATGTGGTTAAAGTACTAGCAGTTACAGTTAAGCCAAAAGGCTCACACCAAAGCGTCAACACATTTTTTTGTCCACTCTTCCTTCTGGAGATGTTTAAACGCCCAAAGCATCACGAGTTTTGGAAATCAACTTTGGACCCTCTTCTGTGAAACAGACTTCCTGGTCCTGGGCTTTGCAGCACTTCTCCAAAAGGCCCGAGAAATCTGCAGTGACAGCCGCCAGCTGCTCCTCTGTCAGTTCAGGCTTTTGCTTCACCAGGTTAATGAGAAGCTCTTGTTTCATGGTCTGTAGGGCTTTGCCCTGAGCTTGGCACAGAT…
184	400045J05|T7_reverse	CtttttttttttttttttttttttttttttttttttttttttttttttttttttttttAGGTTTTTCTGTTTATTACCCCCCTTAAAACCCTCTGTTAAAAACAATTCTAAAAGGCAAAAAAAGTCCCTTTCTACAAAAAAAAAAACATCATGGGCTTCACAACAAAACAAAAAAAAAAAAAGCCCTGGGCCACAACAAAACCAAACCCCATCCTGTCCTAAAAAAACATTTTTTAAAGTGGGACCCCGAAAAAGGGAAGGATTCCAAAACTGAAAAATAAAAACAAAAGAAATAGTGTTGGGGGAAAGAAAAAAAAAGGGAAAACCCCCAAAATCTTGACACAGGTTTAAAAAAGGGTCACAAA
185	400037N08|T7_reverse	TTGCGCAGCGCGCGGATCTCGTGGTACACACCGGCTCCGCGAGGGTCAAAAGGCAGCACGCGGACGCTGTCTACGAAGTCTCCACTCGGGTCCACGAAAGTCACCACGAGGCGCTCGGTGGCTGGCGGCACCTCGATTGTGAAGTCGCCCTGGTAGGAGGTGAAGCCGATGGGTGCGCGGCCCAGCAGTATCCTGGCGAAACGCAGGGGCTCCCTGGAATCCGCAGCCACCACGCGGCCCCGTACCAGTCCCCGACGGGGCAGGCACTTGCGACAGCCACACTCGGCCACCACCTTCACCGGGAGCACATAGCCGGAGCAGCGGATGTCCCTGCTCTCCAGGCGCAGCACTGAGCAGCATCGAGAGCCCGCGTCCCCACAGCGAGGGCCTGAGCCCACA…
186	400045E01|T7_reverse
187	400015P04|T7_reverse	CtttttttttttttttttttttttttttttttACTTTCAAATTGAGATTTTAATAGCATGACTAACCTATCCAGCTCACTGTGCCGTCGTACAGAGGCACCCTTCTGCCTTTGCCCTGGAGCTCAGCTGAAGAGACTTCCAGGGCATTGCTAGAGCTAAGTGCCTAAAAGGCAGTGTCAAGGTCATTGGTTGTCCTATTCAATCTCAGCCAGAGGTCCTATATCAAAAAAGTCCCATCATAACCTCGCTTTCTGTAAGCCAGGGTCCCTGCTGGAGGGTCCCAGGGCTGAATGAGGCTGTTGATGTGAAGGCCGCTGGCGGCATTGAGGAAGAAGAGGAAGGAGGCAGTGAATTCACACCAGAACATCAGGGTGAAGCCCAGGAGGTTGATCTGATTCT…
188	400050P24|T7_reverse	CtttttcctttttttttttttttttttttttttttttttACAGTGAACCATCATGTTTAATGCTTACAGAACAAATCTGTTCTTTACCGTTCAGTTCATTATGAACTGGGATCTCATTTAAACCCTGTAAGCCAACTCTGGCCTCAAGCAGCAGCAGCATCCCTGAGGTGCCAAACACACCCTGTGCACGGCACAAACTCTCTCTAGTCTGAACTTTAAGCTGCGGTATTAGCCACAGTACAAATCTTAGTCCTCTCCCAAATAAAGAGAACATGACTGTCAGCTCTTCATACTCCAAAAGGTCTGTGCTCTGGGCTGTGTCCTGGGTGGCCTGTGGTGGCATCTGTAAAGCTTTCTGAAGGCACAGGCTGTGGGGGAACACCACAGTGGGATCCCCGG…
189	400041N21|T7_reverse	CtttttttttttttttttttttttttttttttttttttCACGGAGGCATATGTCTTTATTACCATTTCCAAATGGGATGCAAAAGGGAAAGGGAAAAGGAAGGAAGGAAGCTGTGACCTAACCCCTCCGTGCTCCTGCACAAAATAAATGGGCTTCAAAGGTTCCTGTGGACAGGCTGAAAACTGGGTGGGCACACAGGAAACTGGGCACAGGACTAAGTGAATACTGAAAGGAATTCAAAAGTTATTAATGTATTTACATAATTTATAATTTTTAAGCAATGGTCTCATAAATATAAACTACAAATTTACATATGCTAGGCAGCTCACAGTTGTTTTTCCCACCAAAACAAACTGGGCAAAAAACAAAAAAACCAAAACAAACCATAAACAAAAAACA…
190	400001P03|T7_reverse
191	400026N23|T7_reverse	ATTTTCAAACTATCTTCCAGGCTCGGGACAGGGACATGAAATGGACAAAAAAGTATGGGGGGTCTCTCCAAGCCCACAGCTTGGTTGTATGTGCTCAATTGGGGGTGCCCCTGCGGGTAGTAAATGTGGTCTTGATGGAATAGGCCCTGAGGGCTCCGGGTCCCCCACTGAAGCTCAAAACATTGCTTCCCATGGTTCCTCCAAAAATAACCTTGCCACCATTGCCCCCAGTGGAATTCACAAAAAAAATATTCACAGGTCCCATTCCGTCTCCAAACAACCGGCTCTCCTCCCCCTCCAGCAGCTTGGGGTAGGTGG
192	400010N23|T7_reverse	TGTGGCCTGTCGCAGGGCAGCCATCAGGGCCTCAGGAGGTCGCGAGCTGGTCAGCTTCACACTCCAGGGGAATCGGAGCAGCCTGGGGGCGGTTTCCGTTTTATCCCAAGGTAGATGGCAACTTGTGACCTCAGGTCCCCCGATTCTCTCAGGTTCGTCTGTGACCTGATTTTGGATCCCTGGGGCAGAGAGGCGCCCGAGACACAGCGGTTAGAGTTCTGCCGTTTAGAGGGATCGAGGGTAACCCTTCGGGTCAGTTTGGAGGTCAGCTTGGTGAAGAGGTTGGTGGTGGGGCGAGGCCGCCCGGAGGGCAGGGGTGCGGCCTCGTGGGCAAGCGTGGGTGAGGCTGGGGGTCCATTCTGCACACCCCCGCCACTCCCGCTCCCTGCCCGCCGGTCT…
193	400038J08|T7_reverse	CtttttttttttttttttttttttttagctatgcatcatagcacacacctttaatcccagcactcaggaggcagaggcaggcggatcactaagagtacaaggctagtctggattacaagatgagttctggaccagccagaacAGGATTCTTATCACTTGTAAAGTCATTACCTTTACAATAGTCACAAACATAATGAAGACTAAGTGTTCTGATTAGATTTACTGCTGAAAGTGTCCCCCTGCCAAGTTATAGTCACATAAGTCTAGATCTTATTAGTAAGTCACTTTGTCAACTAGCCCAAAAAATGATGATGATGATGATTGGCCCTGTCTTACTGTGTCAGTCAATCGAGCTTGGTCACCTACTCTTGTAGCTCCTCCTGCAGACTGCTTGTGCTA…
194	400047D06|T7_reverse	CGGTTAACCGAGGAGCCGCCCGTCCCTTAGTTGGAGCTGTGAGGGTTCCTCAGACTGTGTTTTGGGACCTGCAGGTAGGTTTCGGCAGAGTTCTGGAAACCTAGACTCCAACGACTGAACTTTCTCAGCTCTCCGACCGCTCACACCCTCTCCCCGTCTCAGTCGCGGAGCCGGCTGCTTGGCCCCTCGCTCGACGCAGCCAGGCGCCATGGCTCCCAAGAAACGCAGCAGCCGCGGAACCAGGACCAACACGCTGCGGAGCCGGAAGCTCGCCTCCTTCCTGAAGGACTTCGACCGCGAGGTGCAAGTTCGAACCAAGCAAATTGAGTCCGACAGACAGACCCTCCTCAAGGAGGTGGAAAATCTGTACAACATCGAGATCCTTCGGCTCCCCAAGGC…
195	400029L12|T7_reverse	CtttttttttttttttttttttttttGAAGTATCCCCAACAATTTTATTATAAATAAAAACAAGACTCCCTCTTGGTGGCTGCAGCCCCTGCCTTGGTGGCTCTGAACACCTGTTGGTGGGACCTGTCCCTTTAGTCTGGAGGCCAAAACCAAGGAAAGGGTTTGCTGTCCCACCAAGTACATGGGGGCCTGAGGTACTGAGGATAAAAAGCAGAATGGGACCCAGGGCCGTGCTGCCCACCCAGGCTGGGTGCTGCCACCTGGGCCCAACAGTGGCACTGCTCCTTCCTCAGGGCACATAAGAGGCTGCCCTTTCTGTCACACCACACTCTCCTCCAGCCGCTCCGCACTGCCCCCCACCCCCCGACACCCAGCTCCCAGCAGCCCCCCATGTACAGA…
196	400024E11|T7_reverse	CttttttttttttttttttttttttttttAATTTTAAAAGATTTTATTAAAGAAAATATCTGGTGGTTGTCTTACACAAATATCAGTTTCCCAGGGACAGAACAAAAGATATATATATCTGTGTTCCAAGTGCCAGGTCAAAAGCAAGAGGCTCTGTGCTCAAAAGTACTTGGAGTATGAAAAGGCCATTATGAATACAAAACTGTTATCTTCGGTTTCTACTCACAGTTGACTTAACCCAGATGGAAGGCCAACAGTGGTGTGTAGTATTCCCAAGTAAACTCCAACCGAAGCCCCCTGGTGTTTTTGGAGCTACCACTCAATGCCTCAGCTTATGCTAACTACACACTCAGGGTATGGCAGTGGCAGTTAAAAAAACGAGTCAAAACTTGGCCATCT…
197	400042O02|T7_reverse	CtttttttttttttttttttttttttttAATGAAAATAAGCTTTATTACATCAAGTAATAAATACAAAGATGCAACAGTTTCATTCGCTTTCTTCCAAATGTTGTGATGGGCTCACAGTAAACACAGAACTGAAATCTACAGCCTCAGGATGGACATCTGCAGGGTGCTTGGGAGGTTGGGTAGATGGCTCTTTCTTCTGCATGTGTAACCTGTGCATTTTAAAGATTGACTTCCAAGCACTCAGTCATGCAAACGCTTAGGCAGAAAAGCTCCATG
198	400009A02|T7_reverse	CGGGCTGCGGGCGGAGCGCGCGGGGCCTCTTTTCCGAGCCCGGAGTCATCCCCGGCGCG
199	400037A20|T7_reverse	GGCGGCGAGGCACCTCCTCCCGCGGGCCCTCCCccgccgccgccgcccccgccgcagcccccgcagccgcAACGGGGCTGCTTGCAGGGGGTGCAGGCGGGGACCCCGGCCCCTTTCCGCTTGCAAACCATCTCGAGGGCCGTGGCGGGCTCGGCCTGCGGCGGCGGCGCCGGCGGTGCCCGGAAGAGCTGCACGGCGGCCAGCGGTCCCAGGAAGCGCACGGGCCCCACGCCGGCCAGGAAGAGGCTCCGGCCCTGCTGCTCCCAGGCGGCGGCGGCGGCCAGCCCCAGCTCCTTGCAGCAGGACGCGGGCGACGAggcagcggcggcggcggcggcggccgaggacagcaggaagcggcgtgcggcggcggcgCAGTCCTCGGCGGCCAGGGCCGCG…
200	400048E06|T7_reverse	CttttttttttttttttttttttttttttCACTTTTGAAATCTGTTTTATATCAAGCTATATAAAAAAAAAATCTCTGGATTCTGTCCTGAGTACACACATACAAAACCAACACTATAAAAATAATATTAACAATATTAATGTCATCAACAAGCGGTCGTCTACAAAAATACAAAGGCTGTGTGTGCTGCTCACCCTGGCCAGCTCCAGCAAGTACCTGGGGGAGGGGACAAAGGAAAAGCTTCAAATCCCAGCCTCAAATCATGACAAGTCAAGGCTGGGCCAGTGCCAAAAAAAGCTCTCATGGCTAAAGAGGAGCAGGATCTGTGGAGTAGCAGGTGCCTTGATGGCAAACTGCCTTGCTGTTTTCCAGTGTACCCCCCGTGGGACCCACTGGTCC…
201	400047C12|T7_reverse	CttttttttttttttttttttttttttttttttttttttttttttttttttttttttttttttttttttttttttttttttttttttttttttttttAAAAAAGGCCCCGGGGGGTTTTTaaaaaaaaaaaaaaaggggggtaaaaaaaaaaaaaaaaaaaaaaaaGCCCCTTTTATTCCCCaaaaaaaaaaaaaaaaaatttttttGGGGTTTAAAAAAAAAACCCCTTTTTTAAAAAGGGGGCCCAGGGGGCCGGGGGGGAAAAGGGGGGTTTGGGGAAAAAAATTAAAAAAAAAAGGGGGGGGCCCAAAATCCCttttttttttttaaaaaaaaaaaacttaaaaaaGGGGGGGAAATTTTTGGGAAAAAAAAGGGGGAAAACCCCCC
202	400027M07|T7_reverse	CttttttttttttttttttttttttttttttttgtctttttatttatttattttAATTGAACAATTGCCAAAAGCATGTTTTCTGGTTGGGGTAAAATGGGGTTGGGGTAAGGGTGGTATGCACCCCCAATCATCTAAAATTATCCAACCACCCACAACACCATTCACCAAATATCCATTGTCTGAACAATCTCTTCTAACACCTCAATCTCCAAAAGGGTAACTTTCTCCGTGAAGACAACGGTAATGCCTTTCTCACATCTGTACCCGCCAAACCTGGTCCCTTTCTTGTTGGGCACTGAAAATGGACCAAAAAAATCCAACTTGCTCT
203	400021D18|T7_reverse	CttttttttttttttttttttttttttttttttttttttttttttttttttttttttttttttttttttttttttttttttttttAAAAATTTTTCCCCTTTTTTTAAAAAAAAAAAAAccccccccccaaaaaaaaaaatttttttttttttttttttttttttGGGGGGGGCCGGGGGGGGGGAACCAAAAAAAAAAGGCAAccccccaaaaaaaaaaaaaattttttttccccTGGAAAAAAAATCCCCCGAAGGAAAACCCAACCCAAGGCCCCG
204	400010M18|T7_reverse	CttttttttttttttttttttGGGTTATAAATTACGAGTTTTTATTTGGCAGGGGCAGGGTTTGCAGAAGCTCCACAGCACACAAACTCACGTCACTGGGCTTAGACCAGGCAGTTAACCCGCTGAACTACCTCACCAGCCTTTCAAAACAAAACAagagtcttgctgtctgtctagcccaggctgacctagaattcctcttctgtcttctgagttgtaggatcacaggcatgtgctaccacgcctggctCAGTAGTCCTTCTGTTCTGAGAACTCATAGATCAGGGCAAGGATGGTTTGAGATGCTTTAAGTGTTGTCAGGAGATGTCTGTCACAATTTACAGAGGAGGCCAACTAAAGGACAACCAAAAACAGTTTTCAAATTACAACTTTTCGAAC…
205	400009F17|T7_reverse	GGCGTCGTGATGGGGAAGCGAACGCTGCCGTCCGCCAGCCAGCCTCCGTCGCATTGATCCAGGCCGGAGAACTTCCAGGCGGCGTAGAGGTGCCCGACCTTGGCTACTACGGCTCCGCGCCTCCGGCAAGCCGCGTGGGCTTCTGACAGCGTCAGCCGCCCCGGCACGAAGAACACCTGGCCTGCCAGGGCCGAGGTGAAGCAGAAGGCGTCATAGCGGTCGCGGCTGCGGTCGCGGGGCCCGTAGCTGCGGATGCCTGGCCGCCCGTGGCCGCCGCACGGAGCCCGCGCGGTGAGCACAGGGTAACGCACGGAGCCCTCGAGCAACCAGCCGGCGTTGCACCAGTCCAGCCCCTCGGTCCACGCCTGGTAGAGTTGGCCGTAAGTGGCCAGGCGTCCG…
206	400014N01|T7_reverse	CTTTTTTCTTTTTTTTTTTTTACATACCATATTCATTTATTATCAATCCACTGGATAATTTGATTGCTACATGAGCTCATAAAAGTTTTTTTTTCACCTTTACAAAATTAAAAAAAAAATGTGCCACAAGGGATGTAATAACAACTGCTGATGAACAGGAAAAGGAATCTTAAAATTATAAATTTGCTGtaaaaaagataaaaaacaattatattttatttagaatttttttaCCTTGAATAAAATATTCCCCTTGTATAAAAAAATAAAAAAGCTTGCTCTGGTTAGAATTAGAGTATTTTCCGTCTTCAGATCTGGGAATTTGCATAATATTTCCATGACAGTTTTCCTTTGTACCGCGTGCCATTCAAGCATAGCAGATTAGAAAGATTTTTTTTT…
207	400046A18|T7_reverse	CttttttttttttttttttttcttGCTACAAATGACTTATATTTAGAAACAATTCCAGATAAACAAATTCTTCAACTTGTTTTTCATGAATGCCACAGAACAGGATCACTGATTTAAATGCAAATGAACTAGTAAAAAGGCGTGTCTCTCTCACAATCACACTCAGGGTTACCTTCTGGTTAACATTTTTATTGTAGTATTTCCTTTTAAAATTGGACCAACCcaaaacaaaatgaaaccaaaaaaacaaaaacaaaacaaaataacaaaataaaccaaaaACAATGGCCCCAGAAAAAATGCACAATTTGTTTAGTTTACAGCACAGAGATCCTTCTCTTAATGGGAATTGTGCTCTTGGTTTCAGCAATAAGTGAAGGAAAAAAGATCTTGCCCTTT…
208	400034F18|T7_reverse	TCACCTGTGTGGTTGCGTAGGTGCCTCGTGAGGTTGGGCTTCTGGCTGAAGCAGCGGCCACACTCAGGGCACGCATAGGGCCGCTCACCCGTGTGGATGCGCTGATGGATGTTGAGCGATGACCACCACGTGAAGCTCTTACCGCAATCATTGCAGATGAACTGGCGCTGTTCACTGGGACCTAAGCGGCTGTGGGCTGTTGTCCGGACACCATGCTGGCCCCACCAACTCCGACAGAGCCCCAGCCAGACCCACTCGGGATGCCCGCGTGGGGATCCTGGGCGCAGGCGACAGGACCAGCGACGTGCAGCAGCATACCGGAACATCTCGTGTAAGTTGACTCGGGCACCCAGGCGGTTTCGGGCATGTGCCCGCTGGTGGATGCGGAGGCCCACTTGA…
209	400002H24|T7_reverse	TTCTCATCTGAGAGCAGTCCCAGGGCCCGGCCCGCCTCCGGCCCGCACAGGGGGAATGTCCAGAGGTGCTGTGTATCACCACCTGGTCTTCTAATTTGGAAGGAGTTGGAAAGGCCTTTTTGTTGATGAAAAGTTGGAAACAGTGGCACATATCTGATTGATGTGCACAGCTGGGATGGAGGCAGCTGACACGGCCGAGTGGCTGGGTGAGTTGGGCAGGGACTTGCAGGGCCCGATCGCCAGCTGCTGCTTCTTCCTCAAGGCTACCACCTTCTGGGCCACGTCCTGGAAGACTCGTTCCACATTGAGCCCATAGGTTGCGCATGTTTCATAGTAGGTACAGCGCTTCAGGTCTGTGGACAGTTTGCGGGCCCTGCTGTCATCAATGACCCGGGGATT…
210	400017G24|T7_reverse	CtttttttttttttttttttttttttttttttttttttttttttttttttttttttttttttttttttttttttttttttttttttttttttttttttttttttttttCCGGGGAAAATTTTTTTTCCCCCCaaaaaaaatttttttttggggggAAAATTTTTTTTTTTCCCCCCAAAAAAACCCAAACCCCCCCCCCAAAAAAAAcccccccccaaattttttaaaaaaCCCCCCCAAGAGGCCAAAAAAAAAAAAcccccccccccccctttttaaaaaaaatttttGGGGAAA
211	400026P22|T7_reverse	CttttttttttttttttttttttttttttttttttttttttttttttttATCCCCAGTTTATTTTTTTTAAACTAAAAACAAAATATGAAAGTCACAGCCAAAGCACTTGAAAAAGGCCCAGGATGGGGGGGGACCACTTAGGGGGGGCAGGGCAAGGTCCTGGGAATTGGTTCCCGGCTCAGGGCTGGAAGGGAGGGGGCATTGTTGTTACGGTCTCCAAAAGTGTCTGTGCGTTGCATAGGTCCTGTCTTCACAAAAAAAAAAAAAAGGGCCAGGGGGGTCCCAAGGGGGGCCTAACCTGGTAGGGGAAGGGGTCTGAATCTGGAAGGGGAAATCAAAAAAGGTCAAGGTTAAAAAGGGGAAGGGACTCTGTCTGTCTGTAcattatatataaaaat…
212	400021C19|T7_reverse	Ctttttttttttttttttttttttttttttttttttttttttttttttttttttttttctttttttttttgttattttttttttt
213	400038A19|T7_reverse	CtttttttttttttttttttttttttttttCTGTATGCATTTATTTATTTGTGCAAGAATATTTTTGAAtgtaaacattagaggacaactttcaggagtcgattctctccttcatgtggaacctggagagcgaaAGGAAATCGCCCGATCCTGTACAGATGGAGTTCAATAATATTGCTAAAGACAAGAAACAAAAGCCAAGGAAAGTTAAAAGGATTCAGGAAAGCAGGGAACAGCGTCGGGGATGGAAAAAGAAAGTCATAGAGACAGGCCCCGCCTCTGAGCCCGCCCCCCAGCCGCAACCCCGCCCTCCACCAGAGGCTGCAGCGCCGCCTCCGGCCGCCAGGGGCCGCCACGCGCCTCAGCCCGCATCCCGTCCGCTCGGCGGCCTCTCTTTCC…
214	400031L04|T7_reverse	CttttttttttttttcttttttttttttttttttttttttttttttttttttttttttttAAAGTCAAAAAAAGCATGTAATCCCACCCTGGGCTACATATTTAACAGGCTAAACAAAACGGGAAAAACAAAAAAAGGAGGGAAAGCATATACTTGCACAAATGTGCCAAATTTGCACTCAAGCCTGGAGTGGCCATGCACACAAAAGGCTGACAAAGGGACTGTGGTGGGTTTGAAAACACCCAGGGGTAATTAACAAGTACTAAACCTACCTTTACAAAAAAAAAAAACTAAAAACAAACCATCCCTCATTATCACCAGGTTTATAGGCACAAATTCAAAAAACACTCCAAAGCCTATTTAAAAAGGTCCAATCCagctgggcgggggtggcccacg…
215	400031E24|T7_reverse	CttttttttttttttttttttttttttttttttttttttttttttttGGAACAAAACAAAATGGGTGGGTTTAATGCTTCAAGTTTTCCATTTCCTTTCCACAGGGCTTTGTTTGAAAAATAACAAAATGAGGGAAAACGAATCAATCTATGTACACCTCAAAAACAG
216	400032G12|T7_reverse	CttttttttttttttttttttttttttttttttttttttttttttttttttAAATTACAAATGCTTCCTTTATTACACAAAGCCAGCGTTGCTACTAAATTCAACTGACTGGGCATCCCCACAGGGTTCGGGGCCCTGCCTGGGATGTTAACAATCATTTCCAAGTGTTGTTGGGCAGTCCCGTGTCATCCATGGGACCTGCTTCAATTTCCCACATAGCTGGGAAACTGCTCCAGGGATTAACCTCCCACCCGGCCCCAAAAGAAACATAATCCACCCCTTCCAAAATCTACTGGACCAAA
217	400048M21|T7_reverse	CttttttttttttttttttttttttttttttttttttttttttttttttttttttttttttttttttttCCCCCATTTATTTCAAAAAACTTTTTTTTCACAAGGGGCCACAAAAAAACCTTCGGGCC
218	400014A02|T7_reverse	CttttttttttttttttttttGTGTGTTTTCAGTAGTTTATTCATATTTTGTCACAAATGTCAGGGGATGGGGTGCTGGACTCCTCCAGGCAACATAGAAAATAGGTCCAAGGGACAGGGTAGGTTGGATTTGGGATAAGTAGAGACTGGGTTGGAGAGAGAGCCTGGGGAGGGGGGAGGGCAGACTAGGGATGGGGCTGCCCCCATGTTGAGCCTGCTCATTCCTGGTGTAGGTGCCCCCCCACCTGCACGGGGAGCTTCAGGGTGAGGGCCAAGGTGGGCTGCCCAGTATTTCCAGGATCAAGGTCTGCCTGTTGGCAGGGCCCAAATTCCCCTGGAGCGGACAAAACCGGAAGTCCTACCCCTTCCAGGACAACTGCCATGCCTAGCTGCAGGCTA…
219	400045H09|T7_reverse	CTTGGCGGCTGCTTCGATGGGCAGTGAGCCTGCGGGGGCGCCGAAGGTGCCTGAGGAACGCCTCGGGGAGACAGCATCGGCCTCAACTCTGAGCTGCGGCGGGGGCGCGCGAGCGCATCGTACATAGCGAGTCGCTGGCCACTTCTAGGGGGGTGGCCCTGAGGGGCGAGCGGCCCGTGTGGCCCGATCCCGGGGCTCCGTGACCCGGCCCTG
220	400038N18|T7_reverse	CttttttttttttttttttttttttttttttttGCTTTGTTGGAAAATTTTATTTTAAAATGGGAAACAAAATTATAGGAGGGCCACACTTTATTATTTTTGACATATAAACAAACAAAAATGCATTTCAGGAAGCACAAGGCAAAATTGGGAGAAAAAAACAATTATTACACGTAAATGGGCTAGCAAACATCCATGATGACTTCCAAGGACTGGGTGTTAGGTACCCCAAAAAGCTCCAAAGCTTGAATCAAACTATTTTGAATTTCCAATTTATGTCTCTTTCCATCTATTTACTTTAAAAACTAAgtataaaatttatttttaaaaaaGCTCACACCTTACCTTTCTACCACTGTGTGCCTAGAATAAAAATAGGGAGAAG
221	400031F05|T7_reverse	CttttttttttttttttttttttttttttttttttttttttttttttttttttttttttttttttttttttttttcttttttttttttAATAATT
222	400025B08|T7_reverse	CtttttttttttttttttttttttttAAGCTGAATTACGCCAATTTATTAtttttcaaaacagtatctctaattccagcttggccttgctgtgtagaccaagttggctttgaactcagattcacctgccCGTATCATTGTGCCAGGCCCAAACTTGATCGCGGTGGGGGCCTGTGCGAAGTAAATAGGTGGCTGTGTTTAGTCTCAGTTCTGGGATCTACCCAACGGTGCAGGTAGGGCGTGGTGATTCAAAGATTTCTGGTGAAGCACAAGTTGTAGAAGGAATTGGAATCAAAGACGCTTTTTACCTTTTGCCAGCCCACCCATCCAGCAGCTTGTAGTTCACAACGGTTTTTTGGAGTGCCCCAGTAGTGTGGGTCCAGTATCAAGACATAGACTT…
223	400025P11|T7_reverse	CtttttttcttttttttttttttttttttttttttttttttttttttttccttttttttttttttttttttttttttttttttttttttttttttttttttttttttttttttCCCCCCCCCCCCGGAAAACCCGGGCCGGTTT
224	400023O20|T7_reverse	CtttttttttttttttttttttttttttttttttttttttttttttttttttttCCCAAAAAAAAAACCTTTATTACAAACGGAAACAAAAATACTGGCTCAAACAAAAGGGGGGTCAGGGAACCCCCCCCCCCCTTCCTATTTACCCCCCAGGGCCCCTCGGGGTGGCCTGGGGTTCTGAACCCATCCCCCAGGGGCCCCTGGCACC
225	400033O16|T7_reverse	CtttttttttttttttttttttttttttttttttttttttttttttttttttttCCAAATTCAAAGGAAAGCTTTTTTGCTTCCGTGAAACCTGCCCCGGCTGGCT
226	400026C14|T7_reverse	GCTTTTGTGTCCGCGGAGGCCGCGTCTcccccgcgcgcgggcggagcgcagcgcagcgcggcccagggcgcgcgtctcctcccggccgggcgcgggcgccgcccccaggccgcggccctgagcccggcggagcccggcggagcccggcTAAGCCCCGCGAGCGCACGGAGCCCCGAGGCCTCGGCTGCCTCCCAAACTTTTCAAAGTCGGCCCGCGGCTCGGCCGGCCTGGGCTCCGAGCTCGGCCGGGAGGACTCCAGGGACCGAGAGGAGGACCCGGAGGATCAGGAGGAGGACCCAGAGGAGGAGGGGCCGCCGCATCAAAGACACCGGCTTCCCGCGGCCCGGGGGCGAGCCATGCGCGGCGGTCGGTAATGTCAGCGGAACAGGACTAGGAGCC…
227	400040D01|T7_reverse
228	400032O02|T7_reverse	CtttttttttttttttttttttttttttttttGAATAACTGAACTTTAATAAAAATACAACCCCCCCCCT
229	400008J03|T7_reverse	CttttttttttttttttttttGCATCTGCCTCATAACTATGTATTTGGACCAGAGTCAAGGGAAGACCAGTGAACACCACAGGATGCAGGCAGTACAACAAACAAATGAAGTTCAAGGAGCATCCATCCAGACGTGATGCCCTCCGTCCTCTCTGTGCATCAGAGCCCACCCTCCTCACCCCACAGACTGACCACAAACAAGAGCCTCAACCTCATCCGTCCAGTGTTTCTGCTTCTCCTGCTCTTCCCACCTCTAAAGCACTCTTCCAGGGGACAGAGAACTCCAGTGCACATCAGCTCGCTCCCAAGCCTCTGCAGAAGCCTTCCGAGGACTGGCAGTGCCCACCGCTCGCTGCTGGCTGGGTTGAAGGGCTTATATGTGTGTTAGGCAGGGCTTGG…
230	400050G23|T7_reverse	TTTACCCCCAAACCCCCGGGGGAGGGCCCCCGCTTGGGGAGGGGGGAAAAAAACCCTTGTCTTGATTTAAAAACattattttttaaaaaaccccccTAATTTTAAACCCCCCAAAAAAAAAATTCCAACGGTTCTTTCCCCAATTTGGGGGCCAAAAAAAAACCCCCCACCCCCCAAAAAAAAATTTTATTCCAAAAAAAAA
231	400035I22|T7_reverse	CtttttttttttttttttttttttttttttttttttttttttttttttttttttttttttttttttttttttttttttttttttttttttttttttAGGGCGGGGGGGGGTTTTTTTTAAAAACCAAAAACCCCTTTCCCCCCCCCCCACTTTGCCCGGGGGGGGGGAAA
232	400025G13|T7_reverse	GTGTGGCTTCCTTGGTGCCACCTGCGTTGTGTGAACGCACCATGTACTCCTGCTTGCCCTGCAGCCGCACCTTCAGGAAGCACGCGCGGAACTCCTGCGGGTTGGGCCACCAGGCCAGCAGGTCGCCGGTCCAAGAGGCGGGCGCTCCCTCGTGGAACGGCACCACGTCGTACTCGTACTTGTCCGCCTCCACGCGCGAGAATCGGAAGTGACTGTCAGTGACTGGCGCGTCCTCGCAGTCGCGCAGGCGGCGCCACGGATACACGGGCCCGTGCGCCTCAGACTCGTGGCCCGCGCGTGGACGCGCAAGGTTCAAGCGGAAGCCAGTGCGTTTGAGCGCAGGGTCGTCGTGATCAGTGCGCTGGTAGCCTAGGCGCTCCAGGTAGGGCTGCGCCACGC…
233	400006B11|T7_reverse	TGCGGCTCGGCGCTGCTCGGCGCTCCTGCCCGGCGGGCGCTGCATTCTCCGAGTCTCCACCAGAGGCTGCGGGAGGAAGGAAGGGATCCGTCCCTTGCACACTTCCCCCCTAGTCAGACACGCACACTCCCTCGCTCTCTCGCTCCTCCACACACGCGCGCACTCGCCGCCGCGGCTCCCCCTCTCGCTCCCGCTCTCCCTCGGCTCCTCCGAGCGGACGCCAGAGCCGGACCTGGCTGTGATCCTGCCGCTTGCTGGCGTCCCAAGGCGCGGACCAGGGTGCAGTCCGGCCGCTCCCCAAGGTAAGAGCGCGCGGCACCCGCGGGAGGACAACCGATCGCCGCTGGGGAAGGCTGCGGGCCGGGAGGGTGCACGGGCCGGGGAGAggcgggcgcggcg…
234	400044D10|T7_reverse	CtttttttttttttttttttttttttttttttttttttttttttttttttttttttttttaaaaaaaacatatatttttttttataaataaaaaaaaaatatatGGGGGTATGGGGGGGG
235	400024N24|T7_reverse	CtttttttttttttttttttttttttttGCTGGTTCATGTCTCTTTAATGAGATTAAAGGCTCCTGTGTATGTCTTGGGAGTGAGTAAAGATAGCACAGTCCTCGGTGCTGCCCCTCTTCAGGGCTCCAGCCCTTTCAGGCGTGTTCTAGGAGGGTGGGGACGGTCCCACATGGAGGACTGCAGTTGAAACCAGGGCTGAATCCTGGTGGCCAAGTAATACCCAGTTTCCCTCTTGAAACTACTTATGGGATGTCCCCACAACTAAAAGCCAGCCCCATGGGAGGAACTTGGGACACAAAATCTGGGGGCAGTGCACAAGGGGAATGGTCTTCCAGATCTGGCTGGGAGGCACTAGCCCTCGCTTCCTTGAGTGGCTCACCTTCACTGGAGTCAGGACA…
236	400004B16|T7_reverse	CCGCCTGAGACACCGACGTCCGGCCACTGTCCGGGAAATTGGCCGCTGGTGCTACTGCCGGCCGCCGTTTCTCCACTGCCGCCATCTTTGTTGGGGGCAGCGGGACCGGAAGCGCCGCCATAATTCACGGCGCGATGAGGCGCCTTCCCTCGACGACCATTTTTGTTAAGGGCAGAGGCAGCGGCCCCCCTCTCTGAGAATCTCGATAGTAACAAGCGCAGGCGACCTTTTCCCCCTGTGCCCCTGGCTTTCTCTGTGTGCGTTTCTCCTGCTACTCCATGACTGCATCTTCTAGCTTCGGTCTGGAATTGTGAGCTTGCCAGACTTCAAAATGGTCCCCCAGGAAGGGCTTGGTTTCTGGCTTGAAGCGCGATACCTTGCCATCTTGGTAGTGGGCAA…
237	400010M12|T7_reverse	CttttttttttttttttttttattttttttttttttttttttttttttttttttttttttttttttttttttttttttttttttttttttttttttttttttttttttttttttttttttttttttttttttttttttttttttttttttttttttttttttAAAAAAAACCCCCCTTTTTTTTTGGGAAAAAA
238	400040D03|T7_reverse	CtttttttttttttttttttttttttttttttttttttttttttttttttttttttttttttttttttttttttttttttttAAACCCCCCttttttttttaaaaaaaaaaaaaaaatCCCCGCCCCCCCCCCAAAAGGGGAAcccccccccccccaaaaaaaaaaGGGGCCCCCCTGCCCAAAAAACATACGGTTTTAAAAACCCCAAAAGGGGGCCCCCAGGGGAAGGGTCCCCCCCCCCTCCCGGGCCCCCCC
239	400038O07|T7_reverse	CTTTTTTTTTTTTGGTACAAAGGGGTGATTATGATTCACAAGGTTGAGATTGTCCGGTACAGAACACTCAAGAATTTAAGCGATCCAGGCCCTGCCCACAGCGGTAGAGAGATAGTGTACAGCAATGGATCCCTGCTGCTCCAGAATGTCACCTGGAAAGACACTGGATTCTACACCCTACAAACTGTGAATCGATATTGGAAAATGGAACTAGCACACATTTACCTTCAGGTGGACACCCCGTGCTGTGACCCTCTTGACTCTGCCCAACTCAGGATCGATCCAGTGACTCCGCATGCTGCTGAAGGGGAAAGTGTTCTTCTCCAGGTCCATAATCTACCAGAAGATCTGCAAACCTTTTCCTGGTACAAGGGTGTGGATAGCACTCCATCCTTTCAA…
240	400034O06|T7_reverse	CttttttttttttttttttttttttttttttttttttGTCCCAAAAAAAAACCTGAGTTTAATTCCAGATCAAATAAATATGTCCCAGTTGCTTCCCGACTGTCAAGAGGCCCACCTCCCCACCTTGGGCTCCAAATCTAGGACCGGATGAAATGGACGGGGTTTGGATCCTCTTGCTTTTACTCTCACTCTTAAAATTGAAAAAACTCAGCAAAGGGACGGTGACCAAAAAGGAAGGGGCTTGCAAGGGCCCAGGTTTACAAAACAACAAAGCAAACAGCCTAAATCCTGAAAGCTTGAACTGTCCTTTCATGGAGCTGTGGGTCTTGGGAAAGGATGTTGAAAAATCAGGACTGCAACCTCAGACTCCGGCTTCTAAATCCTCCATTTAAAAGCTAA…
241	400019C13|T7_reverse	CttttttttttttttttttttcttttttttCACAGCTGATCACATAGATTCATAAATAATAATCTAACAATATTGTCAATGATCTTTGATTGGAAGCATTGAACTTCTAAAAAAATTACTTTTTTGTGagccagatgtgttggtgtatgcctttaattctacaactcaggaggcaaaaacaggtggatctgagtagaggccatcctagtctatagagtgagttccaggacagccaaagctacataaagaaacagtctctcCCCCGCCCCCACAAAAAATTCCTTTTCtgtgtgtgggcatgcacatgtcagtgtgtgtgtgtggtcggaaaatacttctttgaaagccagtttccttccatcatgtaggtccccaaaaccaaactcaggttgtcaggct…
242	400018F02|T7_reverse	CtttttttttttttttttttttttttttttttttttttAAACAGTAATGCATGTATTTATATATACACATATATACACAATGTATAAATGATATCCTTACATAAGCATATGAATTCTCTCGACAGAAATAAATTATAAGCAATACAATAAAAATTAAGCTTAATTTAACATAGGGGTTTGCTTTTTTAAATAACTAAAACAAATTTATAGTTCAACAAATTTTGGTCATTTGAACACAAACTATTCTGATTGGGGCATTTTTTTTAATACAGCAATTCAACACACCCTGAGTTTCACTTCCTATTGATGGTTAAATGCTAATCACCTATGGAAATAAAGATGTTTAAAATGAAAAGCCTTGCATCTTGGTGTCTAGTTCTCTGAAATCACTGAATAGGT…
243	400048E15|T7_reverse	CttttttttttttttttttttctttttttttttttttttttttttCACAGGGAGAACACGGGGACTTTAATGATGACAACCCTGAGCCGGAAAACCTGGGTCACAGGCCTCTGCTGATGGACTCTGAAAATGAGGAAAAGGACAACAAACACAGCTCTGATTCAAAGTGTGAACAGGCAAAAACCAAAAAAGGAAACACGAGCTCCCTGCGCAGGGACAAACCTGGCGTGGCCCCAAACACAGCCCTCCTGACCCCGGCCCGCTCGCCTGCTGATGCGCTGACTCCCAGTCAGGAGTTCGATGTGTTTGGCGCTGTTCCCTTCTTTGCAGCGCCTGCTCCGCAAAGCCTGCAGCACAAAGGGGATGGGAAAAACCTGTCCCAGCATGCTTTTCCAAAGC…
244	400022G12|T7_reverse	CttttttttttttttttttttGCAGGGAAGAGGATTTGGAATTTATTAGGGTCACAAGCACCCCTGCCTTCCATATTCAGCATGCCTGAGCCACACACTGCCATCTCTTTTGTAGCCTGGGAACTTAGCGTCCTCATCAGCAGGAGGGCCAGGCAGTGGTGGGGGAGTGAGCAGAGTCCGGCTTCCATCAGGCAGTTACATGAAAAGACCTCCACTGACTTCCACGGAGGCCCCTGTGATGTATCCACTGTCTTCAGATGCCAAGAATGCAACCACATCTGCCACATCCTCAGGGTCCCCCATGTGTCCCAACGGAATCATTGCAGTTACCTTGTCCTTCACTTTCTCTGGCATTTTCTGGGTCATGGGCGTTGCAATGAACCCTGGGAGGACCGAGTT…
245	400049E24|T7_reverse	CGCGCGGGGAACATGGCGGCGGCGGAGCCCTCGGTGGCCGCGCTGGCGGGCGGCGGTGTGGGCGCGGGGGCGCCGTCGGGCAGCGTGCCGGTGCTCTTCTGCTTCTCGGTGTTCGCGCGGCCCGCGTCGGTGCCCCACGGCGCGGGCTACGACGTGCTCATCCAGAAGTTCCTGAGCCTGTACGGCGATCAGCTCGACATGCACCGCAAATTCGTGGTGCAGCTCTTCGCCGAGGAGTGGGGTCAGTACGTGGACCTGCCCAAGGGCTTCGCGGTGAGCGAGCGCTGCAAGCTGCGCCTGGTGCCGCTGCAGATCCAGCTTACGACCCTGGGAAATCTCACACCTCCGAGCACTGTGTTTTTCTGCTGTGACATGCAGGAAAGGTTCCGTCCAGCCATC…
246	400026F24|T7_reverse	CTGTTCATATCCAAGCATCACCCATGCCTCCCGCTGAACCCCGGAACAGCTTTAAAAGAAAGATGGTGGTTTTCCTATTCAAGAACTGAGGAAACACCGCTCAGTCTTTATGGACCTTGAAAAATGGTGACCCTTTCCCTCCCCCAATTTCTGCCCCTCCAGGCCCCAGCCCACCTGGGCAGACAAGGAGCTGGTGGGTAGAAAGTGGCAGCAGCCCTGGGGGTTGTAGGGTATCTCAGGCATGGAAGTCACTCGTGCCTCCGTTTGGAGGGTGGAATGAGATGTGGAGGAAGGTCAGCGGGCAGCTCGTGGCCCTCTAGCTTCACCTTGATAAGGTGGTTGGCCAGGGCAAACTCCTCGTCATCCAGCAGGCCATCCTTGTCCACATCTGCCAACTT
247	400012M14|T7_reverse	CtttttttttttttttttttttttttttttttttCAAGTTTCTTCaaatttttttttaattataattattattttaataaCAACCTGAATCCAAAAAGTTGAAAATACTGTCCATACCCCCTCCCTTGGCAAAGGAAAGGGGGCACTTGAAAAAAACGGGGTGAGGCCTGCCAGGGAACCTCCAAATCTTTCCAGGCCACCTACTGCTGAGGGGCTCCCCAAAACACTGATACCCGGGGTAGGAGGCGGGGCTGGGTTCTTTCACGGACAAGGGGCTTCAAATAAATACCCTCTCCCGAGCTGTTTCTCTTCCAGCAAGGCCTGAGGACTCTGGGGAGACCGAGCGGGATGGGACAGGCCAATATTGAGCCTTCAACTCCCATCCCTGGGCACTGGGGT…
248	400033E13|T7_reverse	CttttttttttttttttttttttttttttttttttttttttctttttttttttttttttcccttttccttttGTCTTCCTGGTCCAGTCCTGAATAAACAGCCAGCCAAACTCTGGCTTCTTGGTCCATCTGTCCATCTGCCCATGCCAGCAGTCCACCCCCTTGATGCCCAGTCACATGACTGTTTCCCATTCTTCCTGCAACAATGGAGGTGGCCGCCCAAACCCAAAGGCCTCCTCATCCAAACCCGAGCAGGAGCCATTAAGGAACCCGTCGTCCTTGGGAACTGTC
249	400035I15|T7_reverse	CTCACCGAAGTCCAGGAACTGCTTCATGGAGAGTGGCGACGGCGAGAAGCGCGCATAGAAGTCCACCTGGCCCGGAACGCCAAGCTCCGACGCCGGCCCGGAACCCGAGGCCGAGGCCAGGCTACGGCTGGCGCAGGGGACGGCGCAGAGCGGCCTGACGCTCGTGCCGCCCCGCAGCAGCCTTGCCAGCCTCATACCGAGCCCCGCCGGAGGAGCCGGAGCTCCGGGCGCCAACCTGCGGCTGTATGCCGCTGCCCGGGCG
250	400012F01|T7_reverse	CttttttttttttttttttttGTGAAAAATAACTTATTTTATTCATGCACCTCGCTGGGGCTGGCTTGTACTCCCTGCTTGACCCAGATGGGAGGTGTACCCCACACACCCTTGCCCCCACAACTTTCCCAACCCTGCAAGCGTCTGCACTGCCACCTCTGCTGGTGGAGGGCATGGGAGACACAGAACCACAGAGCAGACAGCACCCAGCAAGGAGGTGAGGCGAGTGGGACACAGGGCCCCTCAGCTGCTCTGCTCCCTAAATCTGGATGTGAGGCACAGCACACATGGCCGGGGCCAGGGCAGCAGCAAAAGAGGCAGCCCCAGGGCAGGCAGCCAGGCGCTAGGTTAGGGTGGTGGCCGCAGGCGCTCCAGCCCGTCTGCATACTGGAAATCCTG…
251	400039I20|T7_reverse	CtttttttttttttttttttttttttttttttttttttttttttttttttttCCCAAAAACAAAAACAAACATGAAACTTTTATACAAAAATTTGTTGCTTACAAAACATACGGAAAAAAAACCTAAGGGAAAAAAAAAAAACCCGGAAGGCCCCCTTCTTGCTAACTTTTGTCTACTTTTAAAAAAAAAATCTGAAAACTAATGTTCCTTTATTCCCCTTTAAAAAAACAAAAAATGCTTAGGCCCAATGGGCGGGGGGCCCTAAAAAAAAACCCAgcccccggcccccccgccagggcccggccccACCCTTCCCCCTTACAAAATTAAGGCCCCTTTCTTTCCTTTTTGAAAAGGGAGCCGGCGGCTTTGTTTCCCGTTCGGGTTAACCAAAAGGA…
252	400035M11|T7_reverse	AGAGACGGGCGTCGAGATCCCCGTGGCGCTCATGGTTGGTCAGCAGCTTCTCGGCCAGTGCGCTCAGCACCAGCAGTTCTGGCCCAGTGCTGCCCTCAGCTCCCGGTCCCGCGGAGCTCAGCGCGTCCCACGCCGCACGCAGAGCCGGTTCTGCGCTCTGTGCCAGCGCGGGCAGCAGGCGCGCTCCCACGGCCGGCGGCGCGTCCCCGGCCAGCGCCAGCTCCACAGACGCGCGCCCCAGGCGACGCAGCAGCGGGGCATCCTCCGGCGCGCGTAAACACGGCGCCACGGCGG
253	400023N01|T7_reverse	CtttttttttttttttttttttttttttttttttttCGGTTACACAACTGTGTTTAATCATGGTTCCTTTTTATTCCTGGCACTTTTCTTGGATAGCTCCAGTTTCCATAAAACGTGCTTTATTTCTCGCAGCTggattgaacccaggatcctgcatgcgccagtcaaggacttgacaatgaaactccattcccagcccTTGAATCAGCACTATTTTGATAATTATATCAATTTTTTTAAATGTAAATCTAAAGCAGTTTTATGTTCAAATGAAGTCATCTGAAATGATATTCTTACAATGTATTTGTACCTTTCCCCAACCTCCAAACCATCATATAATAGGTTATATTTTAGGAGACACATGCAAACACTCACTACCCAACTGTTTGTGGAAAAAAG…
254	400022L21|T7_reverse	CtttttttttttttttttttttttttttCCATTTAAAAAGGTTTTATATAAAAAAGTCAAAACAAGAGGCACCACATCCTAAACAATGATCCGTCCATAATTTTGATTAAAAGACAACAAACTTCCAAAAAACATTCATAGTCAACAATGTTTTACTATACATCTCAAATTTATACATTTCATATATGCTTTTAAAGCTTCAATTAACAGATCAATACaaaataaaatatatatatatttatatatGTGCAGCAGTGGTTCTCAGGCACAGGATTTAGGAGGAGGATGGAGGGATCCCGTCTTTTCTTGGCATGTACTGTCAACCATGATAGTGGAACGAGTCCTTCTGACTTAGCTGCCTTGATTGAATTTTACTATGGCAAACAGTTCGAACATGTA…
255	400033I03|T7_reverse	CttttttttttttttttttttttttttttttttttttttttttttttttttttCCCAGTTCTTCAACACCCCCTTTGGCTTCTTTTGGGGGAAaattaaacaaaaaaaaaaaatttcccccccccAAAATTACTTATAAAATGACCCACCTGCCCTTTTCTTTGAAGGGATTCTTGTCTTCTGGGATTCCCTTTACCAAAAGATCCCCCCCAAAACGTTCTTCAATGTATTTCTTTATTTCCCCAAAACATTTAAAAACCTGTTGTCCCTGCAACTTGACTTCTTTGCAAAGTTGCCCAACCCCCCTCTTCATTTTTTCCTTTTCCGGCAAATCCCCAATGTGAAGGGCAGGCATCTTTGCCCCAAAACTGGGCCCAAAAATCCCTTGGGCAAGGGAAC…
256	400013C06|T7_reverse	CttttttttttttttttttttCATAAGAACAGCTCTTTATTCCATGGTTTCAAATACATAGCAAACCAACCACGTTCCCTGAAATTTAGCAATGACATTCATCACAAGCCTCAACACTCTAGTCTAAAGGGGCTCTTCAAAATCCACTCCACAAAGCTTTGCACAAAAGAGTTTCAGCACCAGTAAGGCTGTTTTATCTCTTTACCGTTACAGTCAAACATGCATGTTCAACCTATGCGTCTGACCCTGTAAAATGAAAACCACACTCAGCCTTGTGGTACAAAGTTTATAAACACGATATACCAATACAAAGTTGAAGCCATTAAAAAGAGCTTAATAACCTACCAGGAGACATTTAAATCTGGAAAGTTGACGGAATCTGAAGAGATTTGGAAAGGA…
257	400037M08|T7_reverse	CtttttttttttttttttttttttttAAGGTTGAAAACATTTATTCAACAGGGAAAAATACTTTCCTTCTGGAAGCAGTGGCTTCCTCTTGCTTTCAACCTCTTAGGTGGACCTGCTTCAGTAGACATAGGGTATGATTCGGTAAGGCACACGCTTGCAGTACTCCTGCCAGGCACGGCCATACTTTTGGAGGCACTGCTGCTCATCTCTGGCCTCGCGGTGCACCAGCAATGCAGTGAAGTAAAGGACGTAAAAGTAGGGCAGCAGATGGGATAGCCCACAGGGCAAAGACCATGCCAGAGCCATGATGAGATCTCCCAGGTAGTTGGGGTGTCGAACCATACCCCACCACCCAGACACCAGCAGCTGCCTCCCCGTGGCAGTCGGGATGGTCTCAAG…
258	400015L04|T7_reverse	GGCGTCGTGATGGGGAAGCGAACGCTGCCGTCCGCCAGCCAGCCTCCGTCGCATTGATCCAGGCCGGAGAACTTCCAGGCGGCGTAGAGGTGCCCGACCTTGGCTACTACGGCTCCGCGCCTCCGGCAAGCCGCGTGGGCTTCTGACAGCGTCAGCCGCCCCGGCACGAAGAACACCTGGCCTGCCAGGGCCGAGGTGAAGCAGAAGGCGTCATAGCGGTCGCGGCTGCGGTCGCGGGGCCCGTAGCTGCGGATGCCTGGCCGCCCGTGGCCGCCGCACGGAGCCCGCGCGGTGAGCACAGGGTAACGCACGGAGCCCTCGAGCAACCAGCCGGCGTTGCACCAGTCCAGCCCCTCGGTCCACGCCTGGTAGAGTTGGCCGTAAGTGGCCAGGCGTCCG…
259	400048A08|T7_reverse	CttttttttttttttttttttcttCtaaaatacaaataaatcattttattttttttaaaaaatCTGATTATGATATTAACAAATGGTCACAATTCATTACCTAATAATTTAGGTAAGACTGTTATTCattattattatttttaaaaaaaaatCCTTTTTAGTTGTGTGAAATCAAGTGAGATCTCAAGCAACTAAAAATGCACTTGGTGCTGCTCTCAACTGTTGTACCACAACAAAATCAGGCTCTTCTCTCAGCCATGGAGCGCTCCACGCTGAGGAGCCATGTGTCGAAAGTCAACTTTTAAGTGTTCTGAAAACCATAATGCTTTTCTGGAAATGTCTCACATGACCAGAGTTCGAGCTGAGAACGCGTTCACGTATTTCCGAGCCGGACCGGAG…
260	400044B11|T7_reverse	CGGTGGCCCGCGAGGTTCGAGCAGACAACGCGGCGGCGATGTCCGCGAGCCAGGCGAGCGCCGCGGCGGTAGCGGCGGGGCCTCGCGCGTGGCTGGGCGGCCTGGGCTGCGGCCTCCCCGCGGGTCCCTGGAAgcgggcgcgcggccggcgcgggAGCAGAGGCGGAGGCCCCGGCGCGTCCTTCTGCCCCGCAGCCTGAGCCCGGGAGGCTGGAGGGCTCCGCTGCCCGAGGATGGGAATTCTCTTTACCCGGATCTGGAGGCTGTTCAATCACCAGGAGCACAAAGTTATCATTGTTGGGCTGGACAATGCTGGGAAGACGACCATCCTTTACCAGTTTTCCATGAATGAAGTCGTACACACATCTCCTACAATAGGAAGCAATGTGGAAGAGATTG…
261	400044L14|T7_reverse	CttttttttttttttttttttGGTAGAAATATTTTATTGGTGAGACCCCACCATCTGCACAAAGTGGTCCTGGAATCAAGCTCCTTCCTCCTTGGCAATGCGATCTTTCTTGAGTGGTCCCATAAATGCTTTCTTCTCCTCCATGGTCTGGAAGCGACCATGGCCAAATTTGGAGGTGGTGTCAATGAACTTCAGGTCAATCTTCTCCAGGGCCCGACGTTTGGTCTGAACCAGCAAGGACTTACGAAGAGTAAGTACTCGCTTCTTGGTCCCCACCACACAGCCTTTGAGCATGATGAAGTCATTGGTCACCTCACCATAATGCACAAAGCCACCCAGTGGGTTGATGCTCTTGTCAGACAAGTCATAGTCAGTAGATGCATTGTTCTTGATCAGTTT…
262	400029L07|T7_reverse	CtttttttttttttttttttttttttttttttttttttttttttttttttttttttttttttttttttttttttAAAATTTTCCAAAACAAACTTTTTTTCAAAAGCAAAACCCTTTTTTTTTTAAGGATTCCCTTTTAGGAAAA
263	400027E03|T7_reverse	CttttttttttttttttttttttttttttttttttttttgccccccaaatttttttaaataaaaCTGAACAAATATGCCGGCTGGTGCCCAAGGGGCAAAGGTGGGGGTGAAAAAATGGGGGACAAACAAACAATGGGGGCCAGGCAAAATCTGTGTGGTCTAACTAAGCTGCAGGAAGGAATGGCTAGGAAACCTGGGGCAATGCTGGGTGTTGGTGCTGAAGCAGGGGCTTGGTGGGGGAACCCAGTGCCTGGAGGTCATGTCTACTCTCCCATGCTCCCTGGACCCAAAACACTGCCTCCTCAACTTCCCTTCCCTTTCCTCATATCAACCTTTCCCTCCTCTACTGAGAAAAAAGTCCAAAA
264	400045C20|T7_reverse	GCGCGGCCCGGGGTCGCCGTGAGTACTCTCTAGGCTGGCGTGTGGGGAGGCTGGAGTGGGGATGGGGCGGGGCGGTCGGGCTGCTGGCAAGGTCCGCCCTGCCTGAGGGACCAAGTAAGGGATGCTGACAGGCTTCGCTCGGCTGGGCGGCTGGCGGCGGCGAGCCGCAGACGGGTCCTTAACGGGGAAGGCCGGAGCTGAGGGCTTTGGGGGACACCTGGAGAAGAGGCCTCAGGCCCTGCCCTGCATGCGCAGGTGTCCTCGCGAGCGTCTTGGTCTTCTCCCTCCGCCCGGGCTAGGGTTAGCGCTGGCCCGCGGGTCTCGCCCCTCCGCACCCTCCTTCGCCCTTTGTTTAGTAGCCTAGTCCTTTTGACACTTCCGTTGGAGTGGAGTTTTCTT…
265	400013K10|T7_reverse	CttttttttttttttttttttGGGGAAATGGATCTTTTATTTCTATAAATACAGGGACCACCCGCTCAAGGGTAGTTAAAAGAGGGGCTGGGGCCTCAAAGAACCTAGGCTCCCAGGGGATACCCCAACACTGATCATAGGGACTGGGGGATCCCCAAACCTGAGATGGGCCTTGCAGGCCACAGATATTCCCCAACACTGACACTTCAAAAGTGGAATTGTCCCCATAGGGGAGCCTCAGAACACCCCCTCTTATGGGTGCCCCTCTTGGTGGGGAGGCTAGCCACAGGGAAGTTGAGAAAAGAGGGAAACGGGGATAACAGAAGCTAAAAATGTCCTGAGTGGCCTGGAAGACCCCTGAAGTGGGCAGGGGCTGGGTTCTCCTCCGATACAGCCAGA…
266	400016H04|T7_reverse	CtttttttttttttttttttttttttttttttttttttttttttttttttttttttttttttttttttttttttttttttttttCCAAACCTGGGCCCCCCTTTTTTTTGGGGGAAAAAAAAAAAAAAACCCAAAAAAACAATTTTAACCGGGGGGATTTCCCCCGTTTT
267	400027C14|T7_reverse	CtttttttttttttttttttttttttttttttttttttttttttttttttttttttttttttttttttttttttttttttttttttttttttttttttttttttttttttttttttttttttttttttttttttttttttttAAAAAAAAAAAAcccccccttttttttttttttttttaaaaaaaaCCCCGGGAAATTTTGGGGGCCCC
268	400028M01|T7_reverse	CttttttttttttttttttttttttttttttttttttttttttCAGGGCCTTGTGCCTCAAAACACCTGTTTATTGGGGACATGACTCTTCAACAGGGATGACAGGAATCGTACCAAAAATACCAACGTCTACAAGGGCCCCTGATAGGGCTAAAAGGGTACAGTGCCCCCCACCCCCACCCCTTATACAAAAATAAACTCTCATGCCTATGGACCAACAGGAACTGGCAAAACGGCTCCTTAACAGGAACACTTCCTCTACCACCCCAAGGACCCCGTTCTTTGACCCTCACCTCTGCCACTTCTAAGGCACTGTGACTCCTCTGGGCTGGGTGGGTGCTGCTAGCCCACTCTCCTCCACCCACTGCCCATTTTACCTCTTGGTCCACCTTGGGCTGG…
269	400027K19|T7_reverse	AAGCTTTGCCTCTGGAAAACTGTCATCCCTGGGATCACTGTATCCATCACTGTATGGCAGCTTGTTCATCTGCTGCAAAAGGGCATT
270	400048J17|T7_reverse	GAGAGCCACGCGACGGCCCCTCAGCTCCGGCCGGGAAGCGAGCCAGGATGATTGAGGAAGGCGGGAACAAGCGGAAGACCATGGCGGAGAAGAGGCAGCTCTTCATAGAAATGCGTGCTCAGAATTTTGATGTCATACGACTATCAACGTACAGAACAGCTTGCAAGTTACGATTTGTACAGAAGCGATGCAACCTTCATCTTGTTGATATCTGGAATATGATCGAAGCTTTCCGAGACAATGGCCTTAACACGCTGGACCACAGCACGGAGATCAGCGTGTCCCGCCTGGAGACCGTCATCTCGTCCATCTACTATCAGTTGAACAAGCGCCTTCCTTCTACTCACCAGATCAGCGTGGAGCAGTCCATCAGTCTCCTACTCAATTTCATGGTCGCCG…
271	400001A11|T7_reverse	CttttttttttttttttttttttttttttttttttttttttttttttttttttttttttttttttttttttttttttttttttttttttttttAAAGGCCCCTGGGAGTTTTTTTAAAAAAACCCTTTGG
272	400047H04|T7_reverse	CttttttttttttttttttttttttttttttttttttttttttttttttttttttttttttttttGACCCTTAAAAAAAATTTT
273	400048M19|T7_reverse	CtttttttttttttttttttttttttttGCACAGGATCCGGTTTATTCTCCTTGGCAAGGTGGTCCTGAAAGTGGCAGGTGCCACCCTGTTCCGGGCGGAAGGAGGGCCCGAGGGCCATTTAAGGCCAATGGCGGGAAAAGCAGGGGGGCCTATAGCCCCTGGAATGCGGTGAAGCCAGGTCTAAGCCTGGAGGCAGCTGTGGTAGGCCAAGGCAGGGCGCCCTTGCCATAGGGGGTGGAAGGCACCGGACTGTGACCTGACCATGGCTCCAAGGCCATGAACCAGGGCACATAGGCACCCCAGGAAGTGGGGCACAGGGTCACATGACAGAAAACACGAAACAGGCATGTGGCTCACAAGCAAGCACATGGATAAGTGAGCACATATTCACAGGCCAA…
274	400025K16|T7_reverse	AGATGAACGAGGCCGGGGAAGGAAGGCGCGAGAGAGGGAAGGACGGGGGCCCCCGCGTCTACTGGCTCCGCGcgccgccgccgccgccaccaccgccgccgccggcgcctcctactgccgccgcTGAGCACCGAGTCGCCGTCCGGGCCGCGGCTGTGGCCACCGAGGCAACCGGGAATGAATGCACGGCGGCGCCTCGCTTATCCGGAGGTCAAACATCCTTCGGCCTCGAGCATCCGGAGCGGCACCGGACCCGGAAGTGAACACATGagaggaggaaaaaaaaaaaaagaaaggaagaaaagagggggtggagagaaaaaaataataataaaaagaaaggaaaGCGTCTAGTCTCTCCGGCGGCGG
275	400027J19|T7_reverse	CtttttttttttttttttttttttttCATACTTCTTTTTCCACTGCTCTGCAGTTAACTCTACATTGACACAGACTGTGTTCTTAATTGTTTTGGCCCTTTGACCAAAGAGGAGTGTTGACTTTGTCTCAAACTCATTGTATGATGATGGAGAGCAGCATATGACAATAGTGGTCCTACAGTTGCCACCTAATGAATCTTGAAAAATTCTGGTCATTTTACTATCTCGATAAGGAACATAGGTACTGCCCTCTGCCAAAGCAAAAATGACATTTCCAAGTGCAGAAAGTGACTTGTTGATGTTCTTAGCTTCATCCAGCACAGCACCTTCAGCCCCAGTCTTACTAACCTTCTCACTGCCAGCTAAATCAACCAGATAAAGCTTTCCACTGAGTTTCTG…
276	400001M22|T7_reverse	TGAATCACCGCAAGGCTGTCTCCCCCTTCCCCCCACCCCCGGCCCGGTACCCGCAGTCCCCGCCTCCTCGGCCGCCGCCTCCACGGGGCGGGGCCCTGGCCCGGGACCAGCTGCTCCGCTATAAAGGGGCTGCGGCGAGGCCGGCAGAACGCTGTGACAGCCACACACCCCAAGGCCTCCAAGATGAGCTACACGCTGGACTCGCTGGGCAACCCGTCCGCCTACCGGCGGGTCACCGAGACCCGCTCCAGCTTCAGCCGCGTGAGCGGTTCCCCGTCCAGCGGCTTCCGCTCGCAGTCCTGGTCCCGCGGCTCGCCCAGCACCGTGTCCTCCTCCTACAAGCGCAGCGCGCTCGCCCCGCGTCTCGCCTACAGCTCGGCTATGCTCAGCTCGGCCGAG…
277	400013P17|T7_reverse	TTCCAAGACAGCCACAGATACATAGTGAGGCCCTCTCCCCTCTCCCCACAAAAAAGGGGGGGGGGGGGGGCAGCAAATCCCTAACAGTTCTTGGGCAAAAACTGTTTCACAAAAAAACCTCCCTGATGGGAGGAAGGGTTTCCTGAATGAGTCACTTGGCTTCAAAAAATTAACACTTGCTAACCCTCCCCCACTGGCACCCTCTCCCCTCCGCACAAGGATAAATGGGGACTTCTCCCAAAAAAG
278	400026K13|T7_reverse	TGAGGGACAGTGGAAAGGCTGGACCCCACAATCCACCCCCAAAGGTACTGAGGAGGACCCAGGCTCCTTGTAAACCTGGGCCGGCTGCTCAGTGCTTGGTGACCAGGGGTGTGATCTTCTGAGGGAAGGCATAATAGCGGCAGTCGGCTGGGGGCACCAGTGCCATCCCCTCTGTGCAAATGTTTTCTTTCAGGAACCCAGCTTCCTGCAGTGCAGGCACCTGCTTCTCCTCAAACATGGGGGGGATGTCTGTGTATTTGGACTTCATGACCTCCCCCCAGGACGTGAGGTTGCAATAGGTGAGGACCCCCCCGGTCTTCACCAAGCGGAAGGCATGATTC
279	400046D09|T7_reverse	CttttttttttttttttttttAGTGGTTGGATTTTTTATTTGCAGAAGAGTGAGGTTTGAGCTCCTCTCCCCGCCCTGCCATCAATAGTGTTAATCCCACGCCTCCATTGAGGGCAAGACCACGGTGGGCATTATTCTGAAGCCTTCATTTTGCAATGACTCCAAAAGTCCACATGGCCTAGTACCCTGCTGCAGCCCCAGGCGCCACGCCTCCCACCCCACCCCAACCTGGACCAAGCAAGACTCAGCTGAGCCGCAGCTCCGAAGTCGCCTTTAATTTCCCAGCTCCGACCACCGGAAGCGAGCGCGAGGCGGGGGCCGGGTGGGGAGGACGCGCCCACCGATGCCGCCGGCGCCCGCGGGACGCGCCACCAGCCCGGCCCTTGTTCGCTGGGCTCG…
280	400044D24|T7_reverse	CttttttttttttttttttttGGAAAATTAGAGTTTTTATTCTATGCAAGAAAAACCTATGCATAGACTTGGTACATAATTTCTTAATTTGAGAAAGATGTGTAAATCTCTCTGTTACTACTATAAAATGCTATCAGGACATCAGCAATCGCTTATTATATACAAACATCAACTTACACATGATTTATGTCTAGGAATCATTTCATCTAGGAAAGCCTGGCAGCTTCTTTGAAAATGCAGTTATCCACAGCTCTGCCACAGCTGGGAGAGCAGGTCCGGCCTGGGACCCAAGGGCCACACCCATATGTAACGGTCATCAGTGTAAAAACATCACAAAACCACCACACAACTGTCACCAGTGTGAAAGTCACTTCACAGTCTATCTAGCCCATCAAATGC…
281	400006N03|T7_reverse	CCtttttttttttttttttttttttttttttttttttttttttttttttttttttttttttttttttttttttttttttttttttttttCCCCCCCCCCCCTTTTTT
282	400018N17|T7_reverse	CttttttttttttttttttttCAGGAATAGATGGGTTTATTTAGCATTAAGTTTGAAACTCTTGCTTTAAGCAAGGGTACTACAGTAATTATATCAGGAACAGACATTTCCTACACTGTCAAATATATAAAAGTTCCTTTGCACTTTCAACACTGATCAACAAGCAAATTCAGTCCATGTTACTTTGATGTATCTACTCAGTTAACCCAAGCTTCTTCTTCAAAGACTCTGGCATCTCAGGGGGAGGAGGGCGAGGGAGCCTGAAGTAGACCTTCACAGAGTCGTAGATGAACCACTGTAGTGCAGTCAGAGTGCCAATCATGATGATTCGGGCGAAGAGCCCCTTCCACACACCTCTGAAGCCCACCCTCTGCAGGACCTGAGACGCGGTGCTGCCTT…
283	400034D14|T7_reverse	TGATATTTGTAAGACAGAAAGGGCTTAAAGTGGAAAAATACAGTTTCTCGGCTGATTTTATTGACATCAGTACACAACAACTTGATTCTCTCATGAATCACATAAGACACCATATAAAACCTTTATTCCTTTAAGCTTGTGAATTTGATCCAGACATTCAGCTTAATGGATGAAGATAGGACATAAAACAAGATTTAGGCAGATAATACAAAGAGAACCAAAAGAATAAGACCTTCAGTTGGTGGCAGTTTTGTATTGGAAGTCAGTTTATTAACTAATATAAAAATGAATCTGTTATAGGACATGGGACTCAGATCGACCCAGAGGGTAGCACTGAGTGGTGAGGAACCTTACAGACCCTGTGGCCCTGCCTCCTGTCTTGGGGATCTCACCCCATCT…
284	400049B19|T7_reverse	CCATTTTGAGCGTTCGGCCACCGCGGGCGTGATTGCGGGGAGGCTGGGCTTCCCTCCGTTACCTGGCTTTCCTTGCTTCGTTTCCATAGATACATGTGGAGACGTGTGTACCTTGACGTCTAGGCCTCATCCAGCATCCCAAGCGAACTTGCTAAGATGATGTTAAGAGGAAACCTGAAGCAAGTACGTATTGAGAAAAACCCGGCTCGTCTTCGCGCCCTGGAGTCGGCGGCCGGAGAGAGCGAACCGGTGGCCGCGGCGGCCATGGCGCTGACGCTGGCCGGCGAGCAGGCGCCGCCACCCGCACCTTCCGAGGAGCACCCGGACGAGGAATTGGGCTTCACCATCGACATCAAGAGTTTCCTCAAGCCGGGCGAGAAGACGTACACGCAGCGCTGC…
285	400026G07|T7_reverse	CtttttccctttttttttttttttttttttttttttttttttttttttttttttttttttttttttttGAAAATAAAAACCAAACCAGTTTAACCGCCCCCCCAAAAAT
286	400017G09|T7_reverse	CGCCCttttttttttttttttttttttttttttttttttttttttttttttttttttttttttttttttttCCCCTTTGAACCCTAAAATTATTTTTCATACCCCGCTAATTTCAAA
287	400030L09|T7_reverse	CtttttttttttttttttttttttttttttttttttttttttCAAATGCCCCCCTTTTATTTTTTTCACTTACCAATGG
288	400045O20|T7_reverse
289	400017A23|T7_reverse	CttttttttttttttttttttttttttttttttttttttttttttttttttttttttttttttttttttttttttttttttttttttttCCCCCAAAAACCCCCTTTTTTTTTTAAAAAAACCCCCCCCCCTCCCCCAAAAAAAAATTAGGGGAAAGGGGGGGAGGGGGGCCCCC
290	400016G12|T7_reverse	CttttttttttttttttttttttttttttttttgtttAAATGTCATAACTTATATGAAAATAAGCTACATTGAAATAAATTAAACACAACGGAAACGTGCTTCCGACATGGCTCAAATAGGATATACAAGGCCAGGAAAGACAGCCAGGCAAAGCAAACGAGCAGAACAAAATTCTAGATTGCTCCAAAATCAACCGACTGCTCTGCACTCCACTCAAAAAGCCCAAATAGAAACAAACAAACAAAAAATAACAATAAGAAGGTTAAACCGCAGTGTTTGTCCTTGTGTCTCCTGTTTACCTTTGGGCACGTATGGGAAGGGGGTCGCTGAAGGCGACAGAATACAGTGGTGGTTTTGTTTCATCTGGAAAGTGTAAGGAGAGAGATTTGATCCTATCC…
291	400003H09|T7_reverse	Ctttttttttttttttttttttttttttttttttttttttttttttggttttttttttttttttttttttttttttttttttttttttttttttttttttttttggtctttttttttt
292	400006N11|T7_reverse
293	400002F09|T7_reverse	CtttttttttttttttttttttttttttttttttttttttttttttttttttttttttttttttttttttttttttttttttttttttttttttttttCCCCCCaaaaaaattttttggggggccccccggggcccccTTTTAAAATGGGGAAACCCAAAACCCCCGGGGGGGGGGGGAAAAAAAAGGGGGGCCGGGTTATgcgggcccccccgggttaaaaaaG
294	400025N10|T7_reverse	CCGCGGTCCCGACCTCCCCTCAGCACGCGGCTGCTCGCGGTCTCTGCAggcgccgccggcgccgccgccgcgccgggccggAGCTCCTCCGAAGCCGCGTCGGCCGCCGCTGCTGGGCCCCCTTCCTGGTCCTGCTGCTCCGGGGATCGCGGCTCCTCCGTCTCCCCCGGCATCGGGGCTCGTCCGTCCCCCACCCCTGCGTCCCAGGCGGTGGAGGCGG
295	400048L13|T7_reverse	CttttttttttttttttttttGCAGCCAGAAAGCATTTCCCAGGGCAGTTTCTGGGTTTACCTGTTTGCGTGTCTGTTAACATAGGAACTCAGTCCAGGGCAGGTTAAATTCACATTAATGTCTGACCCTTCTGCCCTGTGGTTCTAGTTTTGAGTCTGAACAGAGAGATGGGGGCATTTTTCCAGTTATGCCCTGACCTCGAGAGAATGTCCTGGTAGGAGTGCCCCTCCACTTAGGCCCCATAGCCTTGGCTCAATGTCCAAGCCTCAGGCCTGGCTCTTTTCATCCTGATCTAGGCTGGTCTCAACATTCAGAAGCTGCTGGCATGCTGGCCTCCTGGTGTCGTGTAGTCTGTGTGAAAAGAGCACTTCTGTCTTCTCCTCCACTCTGTCTCTGTA…
296	400026L02|T7_reverse	CttttttttttttttgttttttttttttttttttttttttttttttttttttttttttttttttttttttttttttttttttGGGGGGGGAGGCCCCCCCCTTTTTTTTCAAAAATGGGGGA
297	400024B05|T7_reverse	GGCCTGAGGGCGGCCATGTCCGGGGTGGTGCGGACCCTTAGCCGCTGCTTGCTGCCGGCCGAGGCCGGAGCCCGCGAGCGCAGGGCGGGCGCGGCGCGCGACGCGGAGCGCGAGGCCCGACGGCGCAGCCGCGACATCGACGCGCTGCTGGCCCGCGAGCGGCGCGCGGTGCGGCGGCTGGTCAAGATCCTGCTGCTGGGCGCCGGCGAGAGCGGCAAGTCCACCTTCCTCAAGCAGATGCGCATCATCCACGGCCGGGAGTTCGACCAGAAGGCGCTGCTGGAGTTCCGCGACACCATCTTCGACAACATCCTTAAGGGTTCGAGGGTTCTTGTGGACGCTCGAGACAAGCTCGGCATTCCCTGGCAG
298	400023N15|T7_reverse	GGTCTAAATGTGGCTTGAATCCCCTCACCCCGGAAGCCAGGCTGGGCTGGCCTAAGCAAAACCCCCTGGTTTCACATTTTCCTGGGTAAATGGGGGCACCAAGGGGGGGGGGGGCAGGAGGGCACATGGGGACCCCCTCCCTCCCCCAGGTGGTTGAATATGCATCTGGGCAGTGCCAACTGGGGGTCCCAATCAATCCGGGGGAACAGGGGGGGGGGGGGGGTTTTCCAACAAACTGGGAGTATAAAGTGACTTGAGGCAGTGACAGGGGGCTGGCAAAAATAACAAGTCTCAcccccccccccccccccccccccccccacatacccccccccccccccccccccccccccATACCCGGGCACGCAAACACACAGGGGTCAATAAAA
299	400019B05|T7_reverse
300	400026E20|T7_reverse	CCCCCTCCCTGAACCGAAGTCTCCTGCCGGCTGCCGCCAGATTTAGCAGTCAGCGCCGAGAACGGCTTACTATGGCTCCGTCTGGGTCGATGCCGGGCGAGGGAGTCATCCTTTAATACCTGTCTGGCCGGGGCCACGTCACCGtcctcctccccctcctcatcctcctcatccGAGTCCGAATAGTGCTCCCG
301	400017A14|T7_reverse	GGAAACGGGGGCCCCCCATCGGGACCCCCCCCCTGCTATTccgggcccgggcccccggccccgggggggccccgggggAAAGGCACGGGGAAACACCAGGGGGCCAAAGGCCTCGTGCCCATCCCCCCCCTGTCCCGGCCCCTTCCAAAACCTTCCCCACCACCCCCTCCCCCTGAAA
302	400035B08|T7_reverse	CttttttttttttttttttttttttttttttttttttttttttttttttttttttttCCCCTTTTGAACCCACTTTATTAAAAGGGTGCTTGCCTTTGACAAACCCCCGTTACCGCAAAAACTATGCAAACCGGGGATTTTTGCATTGATCTTTGCACCCGGTTTGGATTTTCCCCACCCGGCCATTCGGGGGCAAGGGAGGCACAATTGCCAAGGGGCCAGCAGGCCACTCATTGAGCAGGGGCAGCTGGGGGCCAGGAGGGAAACCAGGTCACGGGTGGGGGAAGGGAGGCCACCCTGTCCTTCATCCCCCCCCCCCAAACCAAATTCCGGGGGAACCCCCCCCCTGCCTTGTCGTTCCAAAGGGAAAAAAAAAAAAACCCCCCCGGCCCAAAAAAA…
303	400011P22|T7_reverse	tttttgttttttttttttttttttttttttttttttttccttttttttttttttttttCCCCGGAAAA
304	400009B04|T7_reverse	ATGAACTGTAAGGGAGCCGAGACGCAGGCCAGGCAGAAGGACCATCCAAATTCTCCAGATACATCCTTGGGCAGCTCTACTTTCTGATGTAAGAGTTCAATGCCGGCAACATAGCAACTCACGGAGCCCAGTGTGCACAGACCTGCAAGGAGATGGAGAATGCCAGTGGCGAGGGTGGGATACAGGCTGCGGCAGATACAGGCACAGAGGCCAATCAACGCCCCAAAGCACATCAAGCCCAAGCTGACGAATGGTAAAAGGAACTGGCAGCGCCACAGGTAGGTGCGAAGCAGGTCGATGCCGCTATTGTGGTTGCCGGGGTCCACATACTTCTCCATGAACTGCTCGTTTAGTGTGAAACTCATGCATTTGGTAACCACATCAAATGACTCTGTCCTT…
305	400038H15|T7_reverse	CttttttttttttttttttttttttttttttttCAGCAAACTTAATTCTTTTATTTTTCTCATAAAAACCCTTATGTGGTAGCCACAGCTGGAGCCTGGGTCCTCTGAACAAAAACTCTGGTGTGGGTTTTCACAAAATGATCCGTGAATTCCTGATAAGGAAACTTGGTGAAAACAGTCTCTTTCCAAAGGTCGGGGGTCAGGTAGCTGTAAGTCTTGGAAATGGCATCAAAGGTGGCCTTAGCAAAGTTGCCCAGGGTGGCAGTGCAGCCTCTGGCTGAAGTGTAGCAGTCATCTATACCGGCCATCATCAGGAGCTTCTTGGGCACAGGAGCAAAAACAATGCCAGTGCCTCTGGGGGCAGGGATGAAACGCACCAGCACAAAGCCACAGCGGCCT…
306	400023M23|T7_reverse	CtttttttttttttttttttttttttttttttttGAGTCTTTACAACTTTATTTTACAAGTGGGAATGGCACTTTTAACTCTTGCTACTAACATTTCTCAATACATAAAATTTAAACATTCATAATGATACATTTCCTATCTTCAAGGTTAAACCACCAATAGTTCACATCAGGCCTCGGTTTACAATTGAAGTGGTCACACTTGGGAAATGGAGCCCTTGCAGGGAATAAATACCTGTGCACCTCTGCAAAAGCAGGTTTGAATTGTTTTGCCCACCACTCAAACAAGCCTTGCTAGCATGTCAGTATTTATGGAATCAAGTATGGAGGAACACTCTATGATGCACAAAGTATGGACGGTGTCTGTTCTTCAGTAACATGGTGACCAAACACTTCCGC…
307	400006I06|T7_reverse	CtttttttttttttttttttttttttttttttttttAATTTACatttttaataatattatttttttaaaaaCTTGGAGCTGGGTAAGTGGCAAAAGGGAGGAACCCAAAATTTTACCCTCTGTTGACAGCCACCTAGGGGAAGGGCGTTCAACCACAGCCCCAACATTTAGCCCCTAAGGGCTGTAGGTATAAACCCCAGGATCCAAGGGAAAAATCAGGAAAATGGGGCACCCAAAACCTGGGGTAAAAACGAGGGCAAATGCCCTGGGGAGAGGAGGGTCGGGACATTTCTCAAAGGCCCAGGGTCCACACAGGCATCCACATGAGTACCCCCTTCCCCCAAAAGGCTCTGCAGGGGCCAGGCCCAGCCCAGGGCAACTGGGGGGCAAATCTTGGCA…
308	400038C17|T7_reverse	GGGCAGCGGCACTTCAGTGGCGCGCTCAGCCGGCCCCTCCCGCTCCTGTGCGCTGCTCCTCCGGGTCCGCGTGCGCGGTCACCATGGCGTCCAGTGAGGAGGACGGCACCAACGGCGCCTCCGAGGCCAGCGACGAGAAGGAAGCCGCCGGCAAGCGGAGACGCCTAGGCTTACTGGCCACCGCCTGGCTCACCTTCTACAATATCGCCATGACGGCCGGGTGGTTGGTTCTTGCTATTGCTATGGTACGCTTTTATATGGAAAAAGGAACACACAGAGGTTTATATAAAAGCATTCAGAAGACACTTAAGTTTTTCCAAACATTTGCTTTGCTTGAGGTAGTCCATTGTCTGATCGGAATTGTACCCACTTCTGTGCTTGTGACTGGGGTCCAAGTGA…
309	400026A15|T7_reverse	CtttttttttttttttttttttttttttACCAACAAAGCCTTCCTTTATTAAATAGAGATCGCGTTACATTCCATTGGAAGGAAATAGGGGCGTGGTGAAGGATATGTCCAGGTTGGATTCCCCCCGAGCCCAGTTCCCAGTGGGCTATGATGGATAAGGCAGGGTCCATGTCCTGCTTGGCCCAGCCTCTCCATCCCGTCCTACATCCAGGGCCCCTGAAGTCTGGATGGCTGCCCAGGGTTACGTCCTGAGGCTCCCCTGGTGGCACACTTTAGGAAGAAAGGGCCCAGACTTCCTGGCAACTTCAGGAACAGGGCCTCCTGGAGATGGTGTTGAAGTGGAGAGGAAGGGGAGAGGGAGGCCTCCATGCAGAAGAATGGAGGAGGGATCTTGGACTC…
310	400049E20|T7_reverse	CttttttttttttttttttttCTACTAAAATAATTTAATTAGAAACAGGAATTTGTATCAGGAAAGCTACAAGGCTACTCTTCCAGGAACCAGGTGAAGCCTCCAGGGCCTCTCGGCCCGCCGCCAGGGGGCGCCCGCGGACGGCCCACGTGGCAGCGGTCGCAAAGGGGCGGAGCCGCTCAGTCGGAGCTCTCCGAATCAGGGCCACTATCCGGTGTGGGTGGGAGCAGGGGCCGTCTGCGAGACCGCTTGATCCGGCGCGAAGGCAAAGGCAGCCTCCGTTTCAGGAGAGCAGCCACGGTGTCCTGGCTGTCTGCCGTGGGCCCCCAATAGATACTCTCGCTCCTGCGGAAATTCCGGTGCAGTCGCGTGCAAAGTGTGGCCAAGGTGAGCAGGACT…
311	400035G12|T7_reverse	GACcggccgaggcggcggcgggggtggaggcggcggcgCCCCGAGAGGCCGCTATGGCCCGCCGTCCAGGCGGTCCGAGAACAGAGTGGTTGTCTCTGGACTGCCTCCGAGTGGAAGCTGGCAGGACTTAAAGGATCACATGCGTGAGGCAGGTGATGTATGTTACGCTGATGTTTACCGAGATGGCACTGGTGTCGTGGAGTTTGTACGGAAAGAAGATATGACGTATGCAGTTCGAAAACTGGATA
312	400029C24|T7_reverse	CttttttttttttttttttttttttttttttttttttGAGCCCACCAGTGGTTTTATTGCTGGGCTGGCCTGGGTATGAACTGGAACCAAAACCTTTGTCGGGAAATCCCCAATCTGCAGTTTGAGCACAGGCTCTCTGGTTTCTGTTCTCTGTCCTGTGTCCCATCTTGACTAAAGGCAAAAAAACATCTGCAAGGGTGTGACCACCCTGGCTGGGGCTCTGCCATCTACATTTTCAACAGGAAATCTCAGGAAAGTATTTCCTTTTAAAAACGCCCAACTTTTGTGCCTGGGCCACTTCTCTACTTCCCAGAACATTGTGTGCCAAGTGGCAAGTTATTAACCCAGTGCTTTGGAAAATTAAACTCCTTGGTTTGCAAAATAGCATGGGAGCATTGA…
313	400001J09|T7_reverse
314	400045G17|T7_reverse	CttttttttttttttttttttttttttttACCAAAATCCAATCTTTATTTTTTATAACTGTATAAATGTGATCCAAATGTGTCCACCACTAGGTTTTTCCGAAAAAAACATGCTATAAAAAACCAAACTACAACTGCTCACTGAAATGTAAGGACTCCCTACATGTCTCATTGGGCTTAATTATAAACCACTCACAATAATAGCTTTTTAGTATCAAGTGTAACATGATGTTAACCCACTTTAGCTCTTGCACATACATGTTGCACTTCTGGCTGATAATGGAGAAAAATTTGCACCATTACACTGTTAAGCTAAGTTGCATCCATTCTTTTAAATGGCGTCAATATCAATGTCATCATCCTTGTTGTCAAACTTCACAGTTTCAACTTTTGGTACACT…
315	400047J04|T7_reverse	CttttttttttttttttttttttttttttttttttttttttCAAATGGGCAAATTTTATTCTTATTTTTCCAGTTTCTTAACACTGCTTTATAAAAAAAGCTTTTGGACCCCCAAATATTTATATTTACATACATTTCAAAGGGATCCAGTGATTGATATAAAATTCAGTTTAACATGGACAAAAACTTTCTCTGTTACTGTAGTTCATGATTTTTAACCTGTGAAACAACTGATTTAGCATTTCATACATGACATGTTTGATGTTCTCTAAAGGCGGCTGAACTAAAAAATAAA
316	400037F11|T7_reverse	CttttttttttttttttttttttttttttttttAAAAccaaatttttttttttttttaaaaaAGGAAAACAAAAAAAAAAATCCAACAAAGCTCGCGGCGAGGGTAGCAGTCCTTCCCCACCAGCACCTCCCCATCCCCTCATCCCCATCCCCTAAATCTGGCTCCTGGTCCAGGTGAGGCCAGCTCGAAGGCAGCGCGGGGGGCCCGCCAGCGCCCCCTCCTGGACGGTCCAGGCTGCGGGGCTCGGCCTCGGTCTCGCGTGGCTGCTCAAACAGCGTGCGACCCTCACTTTCGGCTAGCCAGCTGGTTCTCCAGCTCCTCCAGGCGCTCTGTCAGCCGAGCCAGGTTCTGCGTCAGGCTCTCGAGCGCCCCCAGCGTGCGGCCCTGGAACTCCACGA…
317	400031N12|T7_reverse	CtttttttttttttttttttttttttttttttGACAGTCCGCGCACGTTTATTTCATTGATCTTTGAAAATGGGATAGGGGGAGTCTGGAGAAGGCGGGGTGAGCCAAGGGTGAATTGGCCCTGGGGGAGCTGGTCCCTGTTCCTGGCCTTAGTCCTAGGGGCGCGGTCTCCGCATAGGGGTCAAACCACCGCTCGGGGGCTGCGAGGGAAAAGGCCCTCTTCGAAGCCCGCGGCCTCTTCCCGGGTGCTCTGGCACCCCTTTCAGACCCTGGGACGAGGGCAAGCCAGTCTAGGCGACCCCTGTCCGGAGAGGCTGTGAATTACTGCCCCGCCCTCGGGGATGGATCCACAGACCTGCGGCTCACACCGGCCGTTCCACGGCGTACTGGCAGGGGCTA…
318	400026O11|T7_reverse	CttttttttttttttttttttttttttttttAAGGACAAGAAGTATAATTTATTGTGGACTCAAATAGACCGTAATGTCTTTTTTTTTTTTTTTGAAACAGATGAACCTTTGAGATTTATTACATGTTCAAACCACAACAAGTCACAAGGTTTACAGAAAAAAAAAAGCCCAAAATATTTATAAACTAAAAAAAACACAAGAATTGACTTCTCAAGTGATAAAAAAAAAATACATTTTAAAGTACTTTCTTATTAACACATAATAATTTCTGGCAAACATTTTCATACCAGGTGCTTTATTCTTCATTCAAAAAATATCATTAATTTACTTCTAGGAAAAACATCATTCTCATGGAATGTGGAGAATTTTATTGGAAATAAGGAAATAAAGTAAATTCA…
319	400042C19|T7_reverse	CCCCCAAACTTTTATATTCCAACAACATAAAAACCTTTAAAACCCCCCTTCTTTTAAGTTTGGGGCCCATTGCAGGTTTCCCTCCCAAGGCCACACAGGGAATTGCAAGGATCTTTCTTTTTAGGGCCAGAATCCCCCCAAATATAGGGGGAACCCAACTTGTACAAACAAACAAAACCCCTTCCCCCACCCAAGGTTCCTTTTCTTTTAAAAAGGATTTAGGCTGCCCCAACAAACCCCCCA
320	400034C09|T7_reverse	CTTTTTTTTTTTTTTTttttttttttttaagacagggtctctctctacctagcattggctgtcctggcactatatagacttcaaactcagagatctgcctgcctcagcctcccaaatgctgagatcaaattcatggaccaccacacctggcCCAGGGAAAGCTTCTCAACTTCAAAGTTCATAATATTTTACTTAGAACTCAGAATAAATAAAATGTGTATTAACACTAGGGAGACTTCTTTCAAAAGAGGCCATGATGACATTTTTATGCTAACCAGCACTCATTTTACAGGTTTCATGAATAATGAGTTGCATTTATCGGTATTTGGGTCTCGATAGCCAGGAAACTGCTTTCTGCTTAGATCAGTTGTGCAGTCAACCACTCAATTTGTGTCCTTT…
321	400027P01|T7_reverse
322	400031G14|T7_reverse	CtttttttttttttttttttttttttGCTTCTGCCTCCCTCTTTGGGAGGGCTTAACTCAGGGATGTGATGTTAGAACGGCCTCCAGGGGGTGCCACAATGCGTTTGCTAGCTGAACGGACACCCTCATCCACTTGGGTGCCTGACAGGCTAAATCCTGACTGATGGAGGTTCCTCACTGGCGGGTTTGGCCGAATGGGAGAGCCCCGAGTAGAGCCAGCTGGGGTGCCCCCCTTGGGGGTGGTGGTCAAGTCAAACACTGGTCCATCATACATGCCTCTTGGGACTGCATGCAGGTCTGCCATCTTCCTCCTTGCTTTAATGCGCTTATAGACATAGTCAGAAAATGGGCTGCAGGGAATGAAGCGGCCAGCCCCCTGGGTCACGTGCAGGTTGCCAT…
323	400010I01|T7_reverse	CttttttttttttttttttttCGAAGGGACAGAATATTTATTTGGTCCATAGTCTCTAGGGAAGGTTCATGCTTGTAGGGCCATGGGCAACCAGCAAGGCCACTGCTTCCTTAAGCAGGAGGAAGCCCAAGGCCTGGTGAGGAACTGACAGGGAGGACCATGAAGCCAGAGACAGGCAAGTTGCTAGGGTTGACATTATCCATCTTCTCACTTCCTGGAAATAGGACCTGGCCCCTGGGCCCCAACACAGCCTTACCTTACCCTCCTGTCCCCTGCTGCCCTTCTTGTGCCAGCTGTCCCTACTCACAGCTGCCACATCTGGTTCACTGGGCTTTATCCTTGTAGAGGGCCCAGGGGTTCCTCATTCCAGGAGCCCCTAGGACAAGGATACGGGGAAGA…
324	400026D03|T7_reverse	CATAACAAAACCCAAATCCCCTTATTGGAAAAAATTTGGGGTTTTCATAGGGAGGGGAAACACCCCCCCAAAAAAAGCCCCCTTGACCAGGGGGGTTAAATGAAAAAATACCCTGGCCCCTGAGGGGAAAAATGAGGTTCCTTGACAATTTTTAAAAGGCCCCTCTGGGAAAAAAAAAAAGGGGAAAAAACTCTCTAAAAGGGCCAGGTCCGGGGGGAATGAC
325	400002O05|T7_reverse
326	400006H21|T7_reverse	CCttttttttttttttttttttttttttttttttttttttttttttttttttttttttttttttttgtttttttcttttttttttttGGTTCCTTTTTG
327	400007C15|T7_reverse	CttttttttttttttttttttctttttttttttttAGATGTCATTGCTTAAACTTTATTATTTACAAGTTAAATTACACAGCAGCTTTACCCAGCATGATGGAAAGAAGGAAGGAGAGTGGAGGGTGGCGGCTGGCTCTGGACATTCTCGTCCACCCCCACCTCCTTTTGTGCGTAGCAGTCCTCAGTGCAGCCTTTCACCCACGTCTGCATCAGGCCTTGGAGCACAGGTGTAAGCTGGGCTCTGGTTCTGACAGCCCCAGGGCCACCAGGGCTCCCACCAGCAGCTTTTTCACAGGCGTCGACGGTGAGTGTGAAGGCATCAGCTTGTCCAGGTGATGGCGACAGATGAGGCCACTGGAATTCAGGTAGAAGGTGGAAAAGGCATCGAAGGTCCGGT…
328	400006E06|T7_reverse	AGCAAGACTGCAAAATGTCATACCAATAGTCAGCGTAGGGCAGCTTGAGCCTGGGCCGGGCCAGCTTCACGTGCTGCTGGCGGACAACAAAGGCCAGGACCTCCTCATCCGATAGGTGACGATAGGGCTGTGCCCCGAACTCGAATAGCTCCCAGAGTGTCACCCCCAGGGACCAGACATTACTCTCCCGGCTTTGATCTACCAGCACGAAGCTGCCGTGCAGCTCGCCCAGCAGCTCGGGCGCTGCCCAGCGCAGCGGCACCCATAGGCGCTCGGGTGTCAGGTAGTAGTCTTCCTTGTAGTTGCTGTGCGCCAGCCCATAGTCTCCAATACGCACAGTCAGGTCTGAAGTTAGCAGGCAGTTGCGCAGCGCCAGATCGCTGTGCACATAGTTGTGAG…
329	400009H10|T7_reverse
330	400050D23|T7_reverse	CttttttttttttttttttttcttttGAATGCTACTTTAATAACCTTGTAGACCATGAAATATGACGATAAATTCTAGAAACAGAAACAGACATGAGACTTTTATACAAAAATTTGTTGCTTACAAAACATACGGAAAAAAAAACTAAGGGAAAAAAAAAAGACACGGAAGGCCTCGTTCTTGCTAACTTTTGTCTACATTTAAAAAAAAAATCTGAAAACTAATGTTCCTTTATTCTCCTTTAAAAAAACGAAAAATGCTTAGGCACGATGTGCTGGTGGCTCTGAAGTAAAAGCCAGTCCCAGGCCGCCCTGCCAGGGCACGGTCCGACTCTTCCGTCTTACATAGTTAAGGCATCTTTCTTTCCTTTTTGAAAAGGGAGCATGCTGCTTTGTTTCC…
331	400032H20|T7_reverse	CtttttttttttttttttttttttttttttCTGTTCAGTCAGCCTAGGAGCCGTTTTATTAACTGCTTTGGTGACCCCTGAAACAAACGTGTCAAAGCCAAATAAACACAAGGTGGCCTGGGGGCCGGCACAGGAAAAGTGAAAGGTGGAAAAATTGTGGCGAGTGGAAAGGACCCAAAAAGGGAGTCCAAAAATAGCATTCCTGGCTGAGGGAATGAGGAATCTGCACACTGACATGGGACCACATTGGCTCAGTGGCGAGCGGGGTGCCCTTGGCCAGCACCCCAGCCATCATCCTCACAGGGACCCCAGCTCTGCCACGTCCAGCAGCCGCTGACCCTTCATGGCCTCGGGCCCCGCACAGCGCGTGTCGTTCTGTGAAAACATCTTGTTTCGGTT…
332	400025B20|T7_reverse	CtttttttttttttttttttttttttttttttttttttttatttCAAGATACTTTATTTTCACAATGGGTCACAACATAAGCTTCTGGCCCATTCTGCCAATGTACAAGCTACAAACGCTTGCTCAGCAGCTGAGGGGCACACGTTAGTATCATGTCTGAAAAGTGAATAAAAATCCATGTAATACAAATATTCAAAGTTTCCATAGGAACACAGTAAGTGTGACCCCCCATCTCCTAACCTTCCATACTGCATTGGTGCCAACCCTACTCTCACAAAAACATCCCAAACTAGCAGTAAGTTAAATGGTCCCCCCAAATGCCTTAATTCAAGCTAAACTTGCAGGCAAAAACTACAAAAATGGCATCTACACATTGATCCTAGCAAAAGCACAGGCTGC…
333	400023C16|T7_reverse	GGGTGGCCGCGCGGCCCCCGAGCCCGAGGCGCCCACCACCTTCTGCGCACTGCTGCCGCGGATGCCGCAGTGGAAGTTCGCAGCGCCGGGTAGCTTCCTGGGCCGCGGTCCCGCGGCGACGCGCGTGGCGGGGGTGGCAGAGGCGCAGCCGGAGCCCGGGGTCCCCGCGCTGGCCGCTGTGTTGGGCGCTTGCGAACCGCGCTGCGCCGCGCCCTGTCCGCTGCCCGCGCTCGGCCGCTGCCGGGGCTCGGGGACGCGGGGCGCGCGGGTGACTCCGGATGTCGTTGACGAGTGGGTGCGCAAGGGCGGCTTCATT
334	400004J22|T7_reverse	CttttttttttttttttttttGAGGATCAAGCTGATGATTTTTATTTACAGATCCCTGGGAGGGCTTACAGCAGAGGGGCCATCTTTATTGCTTTAGGTTTATTGCCGGGAAGACCACTGAAGTCATCTGCTGCTACATACAAAGTCCAGTTCAAGCCCAAGTTTTCCCCCGGACCTTTTACAACCCCGTCTTTGCCAGTGGCCGAACGCACTAAATCCTCCAGAACACTTTGTTTTCTAAGGGCCACCTTGCCATTTCTGCGAAACAGCCAGTACATTTCTTTCTGCCTTTGTCAACATTTGTCTTCCCCAACTTTATCCCCTCTCTGTAAACACAAAGTGTGACTCTAGTTCTAAATTTAAGTCTTCCACCTCCAGGCAGGAGGCAGGAGTCAGCAT…
335	400024I13|T7_reverse	CtttttttttttttttttttttttttttttttttttttttttAAAACCCCGTTATTTATTTTAACTGTGATTAATGTCCATTCAGGAATCCCTGTAAATTTTTTGTCCAAAACTTTGATTGCTTAATCGAAAATGCGACGCTCTATTACTTTCGTCATATTTTACTTATTAAAAGTGAGTTTGTAAGTCTTTGACTTGAGTGTCCTATATTTCCCATTGCCCCGGCAAAAAGCCGGGAAAGCAAAAGGCCCATCCAAAAAAAGCCCGCCAAACCCAAACCCCTTGGCGGTGATGTAACTTCCGCCCCTGCACGCTTCCTCGGGCGTCCCCTCGTCCTGGCTTGTCCGTTTCCGGCATTTCAATAAAGCTCCCTTCGGCTCGGAAAAGCCGTGCTCTTCC…
336	400030F18|T7_reverse	TTGACCTCTTTTCCATGTCGTCCGAATCCTCGCAGTCGTCTGTCCCCGGAGCAATCGAGGCCGGCTCGTCCACCTGAGCCACCTCAGTTTTGCTCAAGTAGATGTCCAACGTTAGCACTTTGGTGGGATGCGCGCGGTCGACCGACCCGGCTGTGCGGCTGGTCTCTGCGTCCTGGGCGGGAGGCTCACCTGGAGGAACCGCGTCCCCCGGGGCCCCCAGAGAGCCCGCTTCGGCACCCACGCCGGGGGCTCCGTCGGGGGCCTCTCCTACTCCTCCCACGAGGTGCTCCTCTGGCGGCGACCCCGACACACCTCTCGCTGTCTCTGGTTGGAGGCCAGCGCCAGGCAACGCTTCCTCCCCCGGACTGCGGGCGGGCGTCTCTGCGCTCTCCTGCCTGG…
337	400017O23|T7_reverse	ACTATCGCAGCAGCGGCTGCCACCGCTGTCGTCGCCCCAACCTCGACGGTCGCCGTGGCCCCAGTTGCATCTGTCTTGGAGAAGAAGACAAAGAGCAAGGGGCCCTACATTTGCGCCCTGTGCGCCAAGGAGTTCAAGAACGGCTACAACCTCCGAAGGCACGAAGCCATCCACACGGGAGCCAAGGCTGGCCGGGTCCCTTCGGGTGCTATGAAGATGCCCACCATGGTGCCCCTGAGCCTCTTGAGTGTCCCCCAGCTGAGCGGGGCCAGCGGGGGTGGGGGAGAAGCCGGGGCTGGCGGCGGCACAGCCGCGGTGGCGGCCGGTGGCGTTGTGACCACGACTGCCTCTGGGAAGCGCATCCGGAAGAATCACGCCTGCGAGATGTGCGGCAAGGCC…
338	400046H06|T7_reverse
339	400016P23|T7_reverse
340	400047F03|T7_reverse	CttttttttttttttttttttCGAGCTTCCAGGTTCATTCCAGCTTGAAGACATTTTCGATAGCGGCATGCTGGACAGTTTTTTCTTCGAATTTTATCAATGATGCAATCATTTCTTCCAGCACAAAGGTAATTGTGCTGTCCTTCCACTGCTCTTTTAAAGAAAACTTTACAGCTTCCACACGTCAGCACCCCATAATGGCATCCCGAAGCTTCATCGGAGCACACCAGGCAAAGTTTGGGAGGTGGTCCCGTTGCTGTGGAGGAGCTGGACGGAGGAGAACTCACATCTGGTCTCATTCCAGGGCTTGAATATCCATTAAAAAACACTGAGCGGCCTGCGAAGTTCATAGCCCCCAAGGAAGTCAGGTTGTCCTCTCCAGACCCTTGGCACCTATTC…
341	400005G06|T7_reverse	CCCGaaaaaaaaattttttttaaaacgcccccccccccccccccccccccccgcggggggccccccccccccccccggggggcgcgggcccccccccccctgggggggcccccccccccccccccccccccgggggggggggggccccccccccccccccccccccccgggggcgcccccccccccgggggg
342	400029I09|T7_reverse	CtttttttttttttttttttttttttGGAAACTTTTTTTATTTGATATTTAAGTAAGATCAAAAACTACAAGATTTTTTTTTTTTGTTTTGTTTTTGAGGCTGATGAGTGCAAAGAGAAACGCTAAACATCAGTTATCACCTGATTAGCTCGCTGAGGTGCTCGGGGCTCAAACTACTCAGTGACATACCAGTTACTGTGTGTGGCTTGAGAATCTTGCAGCAAAAAGTATCCTAAATGAAACACTGGGCTAGGGGCTGTGGAGTCTGAGTAGGAGCGGTGGTGGCAGGGTGGCCTTGGGATTCTTCTAGGCTCAACAGCTGGTTACCCTACACAAGGACCTAGCATCCAGCTATTTCATGTTTGACTTTTTCAGGGTAAACAACTTAACTCAAAACCT…
343	400043C03|T7_reverse	CttttttttttttttttttttcttttttttttttttttttttttttttttttttttttttttttGAATTAAAGTCCCCATTTATTTTGTTTTTTGTTTTTTGTTTTTTACAAAAATCCAACGTAAAACCTTTGTGCCCCTGGTTTGAAAGGGGCAAAAAAAAGGACAAATCATCAAAGCCCCCCCAGGCGGCCCCCCCCCCCAGCTCCATGTTCACTAACAAGGCCCCCCCTGAAAGGAACATTAGGGGGGGGCCTGAGGCATCCCGGGGGGCTGTCCCTCTGGGGGGGGCCTTTGACCTTAAAAAGAAAAACAACTGGAAAACAAAACTGTCCTGGCCCTGGAACTGAAACTAAGTAACTGAATGGGACCTGGGTTAACAAT
344	400051M06|T7_reverse	TGCGCCTGCGCTCAGCTGCCTGGGCGGGCTGAGAGGCGCGGGTTGAAAAGTCTCGTTCCAAGTTTGGCGAGAGGGAGAGAGAGGAGAGCGGCTCAGACCTCGCTACCCGCCAGCGGGGAGGAGGCAGAAGAGGAGATCGCGGCGTCTGGGGGGAGAACCCAGACGGCCAGACCGAACTCAGGCTTTTCCGAGCGAGGACTGCGTGACGTGCCTGGGAGAGACAAGGAGCGCCTGCCGGGCTGCTCTTGACTAGCGAGAGAGAAGTCCGAGGCGGCCAAGGGGGGCGAAACGACCCGACGCAAGATGGCGAGTAAAGAGATGTTTGAAGATACTGTGGAGGAGCGTGTCATCAACGAAGAGTATAAAATCTGGAAGAAGAATACACCGTTTCTGTATGAC…
345	400047E21|T7_reverse	CGGGCCTGGCGGCGGGCAGCAGCGCCGCTGCCCCTTTCCCGCACGGCGACTCGGCCCTCAACGAGCAGGAGAAGGAGCTGCAGAGGCGGCTGAAGCGCCTCTACCCGGCTGTGGATGAGCAGGAGACGCCGCTGCCCCGGTCCTGGAGCCCGAAGGACAAGTTCAGCTACATCGGCCTCTCGCAGAACAACCTGCGGGTGCACTACAAAGCTATCCATCAAAAACTAGAAGCAGATGGAACTGAAAAAGTAGAAGGATCCATGACACAGAAATTGGAGAATGTCCTCAATAGAGCAAGTAACACCGCTGACACATTGTTCCAAGAAGTATTAGGTCGGAAAGACAAGGCAGATTCCACTAGGAACGCCCTCAACGTACTTCAGCGATTTAAATTTCTCT…
346	400037D19|T7_reverse	CtttttttttttttttttttttttttttttttttttCATTGCACAAAGCTTTATTGGGCCCCTCCCAAAATTCTCTCCAAGGGATCCCCCCTGGGCCACCCTGGGAGGTCTGCTGGGCAAACACAAAAATGCATCTGCTAAACAGGCTGCTGGCCACTGAGAAAAAAGGGCCAGAAAAAGGGAGTGTGCTCCTTCAAAAAAAATCCAGGCAAAAAGTGGGCTCCCCTGTACAGGATGCCAGGGAAGTCAAAGGCCTGGGTTCTTCATCCAAGGCTCTGGAATCCTGAGGTGTGGGGTGTAGCCTATTTCCCACACAACACCCCCCCCTGTCCAAAAATGTGGATGGCAGGGTTTCCCAAGTGTCCCATATCAAAAAGGGGTGATGTTCAGGGGTGACTG…
347	400006E19|T7_reverse	CCGCTGCCGCCCGCTCCTTCTTGAGATGGAACTGGATGAGCTCAGACTGCAGACATCCCTCCTTCCAGTAGCTCCCTCCACCACCGCTGCCGCTCCCTGTGCTGCCGCTACCAGAGTTTCTGCTACCTGGGCCGGGGGTTTTGCTCGTAGCAGCGGTGGGTGGTGAAGGGGAGACTCCCTCCGCAACGCTGCTACCCCTCTGCGTTGCGCGGACGCCTTTCCCTCGCCAACCCCTGGGCGGCGGCGGCTGCGGAGCGCccccctcccggtcccccgggccaccaccggctcctcctccttccccgccccctcctactcccccGAGCGGAGGAGGTTCCCCGACTTTCGAGGGCCCGGATTCTATTTCCCGGGGTGCCTCTTCCGGCTGTCCGGACCTCC…
348	400020N24|T7_reverse	AAAATGGTCCCCCCATTTCAAAATTTAAAAAAACCCAAACTTTCTTTAAAAAAAAAAAAACCAAACCCCCCCAggggggccgcccccggcaaaaaCCCgggggggggggggggggcaggcaaaggggggggggggaaaaaccaggggggggggggggggCCCCCCCCCCCCGGGGCCAACCCGCCAAAGGGCCCCCCCGAAATGGGGGCCCCAACCCCCCCAAGGGGAAGGGGGGGCCGGCCAAAAAAA
349	400034I20|T7_reverse	CttttttttttttttttttttttttttttttttttttttttttttttttttttttttttttttttttttttCCGTTGCCAACTGTTTATTCCGGCCCAAACATTTCA
350	400016K19|T7_reverse	CttttttttttttttttttttGCCGCATGAAATTATTTTATTAAAAAACTTGAATGAAACAGCGTGGAATACTGTCTGTCCGTCAGCCCATGTGTCCTCTGCTATGTCCCAGTGACTCCTCATACCTGGGTTAACTCAGACTCTGACTCCATCACTATATTCAAGGCCCAAGCTACAAGCTGAGGAGAGAGCCTGGCAGTTTGGACCTGGGTGTGGAGGGAGGCAGAGGGTGTCTCGTATTTATACTGGAATGCAGAAGTATCACGATGCCTCTCTGGGGGTTCCCACACAGAGCAGAGCTCCTGGGCGCTGGTTCTTGGGAGAAGCTGCCGTTTCTTGAAGGAGCACTGGAACTCCAGCTTAGGAGCCTGAGCTCTGGTCTCACAGGACTGGTGTGAT…
351	400025J02|T7_reverse	CtttttttttttttttttttttttttttttttttttttttttttttttttttttttttttttttttttttttAGAAAGGGGTTCTCCCACTTTTTT
352	400031K09|T7_reverse	CtttttttttttttttttttttttttttttttttttttttGGCTTCGGAAGCTTCATATTACCAACTACTTTCTCTGCATTAACCTCAAAAAGCAATCCTTCCTGCTGTTCTTCCTCAAAATCATACACAAAAACATCCACGTCTTTGCCCTCTTCTGTGTAAAGAAATTTGCTCTTTTTGGTTTTCTTTGTTTTTTTGGCTGGGGGCTGAAAATCTGGGTCTTTTTGCCAGCTAAAATCTTCCTGAAGAAGAAACTCGCCCTGCTCTAATGTCTCCACTTCTCCATTGGCCCCCACTTTCACCACCTGAAATCCTTCAGGGAAAGGGAAGGGGTGACATATCATCGGTTCACTTTCTGCAAGGGCCTCTTTAAAAACTTCATTCTCATAAACCCCCTG…
353	400051H09|T7_reverse	CttttttttttttttttttttcttAAACATTTTATTCGTGTAATAGAGGGATTTCTTTATCGTTTGCCTTCTTCTCAATCATTAGGAGTTGAGGAGTACTGAATCCATTACTACTCTGATGACTCTGGTAAGAATCCAGATTCACATTTCCAGGTACCAAGAGTTCCCTCTAATGCCACGATCCAGCCAGCCTGCTTCTACTTCTACTGAACACAGCTTTGCCCATTGGTATCTCTGAAGCGTAACCGCATCTTAGGTCGGTACTTCTCCAAGTAAAGCAGCTGTTTGGAATTGAATGCTCCTCTTCTTTTTTGTCTTATAAATTGAACAGCATCTTCATACTTCATTCCGCATTCAATCAATGCAGGCGCAACTAGCACAGGAGCCCTTCCCAATCCT…
354	400048D07|T7_reverse	CTTTTTTTTTTTTTTTTCTTTGGAACACCAGCATCTTCAACTACTAATACACTCAGTAACTCTCCAATCCCCACCCAACTGCCAAATGCACTACACTCTCTGGAATTTTCTTGTAAACCCCAAAAATAACAGATTTCAAAGGCAAAGCTTTACAACAAGTGTCAAAACAACCCTGAGGACCTGCCTTCAAAAGAAAAGCCCAAATGTAAAGCACAAAGACCCAAGAAATCTCCCCCAACACTTAAGACACCTCACAGGCAAACACTACAGCATAAACTACCAAGAGCACTGCTCAAGCCCACAGCAGGTGTCTGATTCATGGCTATTCTCTTACTTGAAGAATGCAAATAATGTACGAGAGACTCCTGGATGGACTTGATAGGGGATAAACGGTTCACA…
355	400043G06|T7_reverse	CGGAGGTTCTCGCGGGGGCCTCGCTGGCACCGGGCGGGGACTCGATGGCTGAGGACGCTCCTGTGTCCCCAGAATCCTTCAGAAGGCCAGCCGCCATGTCCACATTCAGGCAAGAGGATGTTGAGGACCATTATGAGATGGGAGAGGAGCTTGGCAGTGGCCAATTTGCCATCGTGCGCAAGTGCCAGCAGAAGGGCACGGGCATGGAGTATGCAGCCAAGTTCATCAAGAAGCGGCGCCTGCCATCCAGCCGGCGCGGTGTGAGCCGGGAGGAGATCGAACGCGAGGTGAGCATCCTGCGCGAGATCCGCCACCCCAACATCATAACACTGCATGACGTGTTCGAGAACAAGACAGATGTGGTGCTGATCCTGGAGCTGGTGTCCGGTGGCGAGCTTT…
356	400007G04|T7_reverse
357	400023E17|T7_reverse	CttttttttttttttttttttttttttttttattttttttACTCTTTCACAACAGATTTTATTGGTCGAGGAGCAAAGTACAGACATTCCAATTTTTATTACATGTACCCAAAAAGAGCCATATACTGTGTTCACGTACCCAAACTCTGAAGTCACATTGTGTTCATGTACACAAATGAAGAGCTACGTATTGTTTTTCTTTGAACTTGTTCCAGTGACTCGGCAAGTTCCCCCAAGACCTCTCACAACAACCAAATGCCTGTAATCCTCAGTCCCACCAATTCACAATGTTACGCCACACACAGAACAGACTCAGGACTTCCATCTTTCACAGCACATTATCACAACTGTTAGGAAAATGGACTGCCATGACCACAGACATCACAGTTCTGACAGGGC…
358	400002K07|T7_reverse	CAGCCGCCGCCATCTGGCAGGAGGCGTAGGGCATGGGCGAGGGAGGCTGCGGCAGGGGCCAGGAGTTGTTGAGGAACCCCGATTGCAGGTACTTGGGTGGCGCCAGGTAGCCATAGCCATCGGCCCCAGCTCCGGGCACGCCGCAGCCACCCGCCGCTCCTCCGCTCCCGAAGAGCCCCTTGCCGGGCTGGAAGTGAGCGGGCGGCGGCCGGAAGGGCCGCTTCATGCGGCGGCGGCGCCGGTAGTTGCCCTTCTCGAACATGTCCTCGCAGGCCGGGTCGAGCGTCCAGTAGTTGCCCTTGCGCTCGCCGCCGCCCTCGCGCGGCACCTTGATGAAGCACTCGTTGAGGCTGAGGTTGTGGCGGATGCTATTCTGCCAGCCCTTCTTGTTCTTCTCGT…
359	400004N08|T7_reverse	CTTTTTTTTTTTTTTTTTTTtccattcaacataccttttatggagaacctactctatgccaggcccagcactgggcactgggctacagacatgattcagacacagtctagcttgggaaacagactcatgcccgactaattataaaacagcgagaagtgtcacacaagaagcatgaaccaagtaagcacagacgactatttctgcccgggagagctggggaaggaggtgacacttgatgtggggcctcaaagggacaagataactgccaggcatagagagggggaagggcatcccaggcagagggaactacagagcaaataacaagggagcttggccacgagtggcatgctcagggtaggagggtgggctcgaggagtgggaggtggccagcctgtggcC…
360	400046L03|T7_reverse	CttttttttttttttttttttGGGGAGCTGCTCTGATTGGTATTTTATTTCTTCTTTACAAGTTCCACGTAATAGACAAAGGCTTTTGATAACATACTGTTATCTTTGCTCAAAACGATCATATAATCATTTTAAACAACACAAATGTGTACATACATGACTGAAGTTTCTGCAGCCTATAAACACCTCTTTGGGTTTAAAAATGAAAAAAGCAATATACTCACAAGTCAACTGTAACTCTTAAAAAAACATCGGTTTCCTTACCAAACGTGAACGCCCTGTACAGGGACCTATCATCGAGACAGCAATGAGTTCAAGCCAAGGGAGGCCAGGAGCAGCTCCCCACACCAGCTCAAAAGACCCTCCCCCGCCCAGCACCTCTTCAGCGCTCCTTGTCCT…
361	400039P09|T7_reverse	CttttttttttttttttttttAAAGGCACACAGCAAAGTCTTTTAATTCCTTGGGTAATTGCACGTATTTTCGTTACTGCAGAGATAATTTTATCCTTACTTGTTTGTTACCAAAGAATAAAAACTATGGTGAATGGTTTACAATTCACAGACACAGACAATTTCATCTATTTTGACATCAAAGAAAACAAAAGCCAAAACAAATTCTGAGATTAAAACAGTACAACATTCTAGGATGTCTTTTGTTTATTTTATTCTTTATCTTCTAATAGCCCACAGAAGTGACTGAAAATATTTGCAGGCTAATTTTAAACAGCATGAAGTAGAGAATATGCACTAAATACTAAAAAAATAAAATAAAACTTTTAGCTTACTTATTAAACTAGGAAGAATTTCCCT…
362	400051J06|T7_reverse	CCCCCCCCTACATTGGGAAATGTCTTGGGGAATCCTATTCTATTGTTGGAAAGACAGCTTGAACAAATTTCAAAAAAATTAAAAAAAACATATGAACACCAAGCTCTCCCCCCCCTTCTGCAACTGGCTCAAAAAT
363	400033E06|T7_reverse	CtttttttttttttttttttttttttttttttttttGCAGGTAAAAATACGTTCTCTTAACAGGCCTCTGCATCAGCCAGGCCACCCAGCACACAAATAAAATTCAGGGGACAAAACTGGGTTCTTCCCTTGCCCCATCACAGTAAGTGGGGTGGAAGAAAATAACCTACAGCACAGTGACCCCCCTCAAAGGAATCTCTCAGTGGCTCCTAAAACTGGCAGGGTCTAACTGAATCAGCTCTGATTGGTCCAAAAATTCAAAATCATCTCCTTCAGCATCAGTGTCCAGGTCTGAACTAAGGGCCCGGAAGAAGCCTCTTGTTGCTCTTCGGGGAAGTGGGCCAAAAAGGTCTGTCTGGGAAGCCTCTGACAAGGCCAGTTGGATCATACCCTGGGAAA…
364	400008O20|T7_reverse	TGAATCACCGCAAGGCTGTCTCCCCCTTCCCCCCACCCCCGGCCCGGTACCCGCAGTCCCCGCCTCCTCGGCCGCCGCCTCCACGGGGCGGGGCCCTGGCCCGGGACCAGCTGCTCCGCTATAAAGGGGCTGCGGCGAGGCCGGCAGAACGCTGTGACAGCCACACACCCCAAGGCCTCCAAGATGAGCCACACGCTGGACTCGCTGGGCAACCCGTCCGCCTACCGGCGGGTCACCGAGACCCGCTCCAGCTTCAGCCGCGTGAGCGGTTCCCCGTCCAGCGGCTTCCGCTCGCAGTCCTGGTCCCGCGGCTCGCCCAGCACCGTGTCCTCCTCCTACAAGCGCAGCGCGCTCGCCCCGCGTCTCGCCTACAGCTCGG
365	400045A09|T7_reverse	CTTTTTTTTTTTTTTTTTTTCAATGACTGGCTCTTTTATTTTCATCCTCGGTCAGCTCCACTGAGCATTCCTACAGGCACAGAGGGAAAAGTCGTTGCATCTCTAAAGCTCAATCTGCCGAAAATATATATTCTGTGAACTCATGCCATGGCCTTGGAGAGAAGGCAAGCACTGGAAATGAACTCAAGGTCAAAGCTGAACGTGAACCTGAAACATAGCACGGCAAGGCTTTGCAGAGGGCTGGGGTGACCCGTGAGGTCGGAAATACTCAAGTCCTGTGAGTGAGGTCGCAGACGGAAAGCTGGGGTGCAGTCAGTGGCTCTCAATCTCCTGCTTGATTTCAGAGATGTACGGATGGTCCTTGCCGTGAGCTACCTCCATGATGGCAATGGCCTTCTT…
366	400017E07|T7_reverse	GCCTGGTCCCAACAACCACCCTCTAACATGTGGAACGAGGTTTTGGGGAAAGCAAGCCAAGCAACCTGTTGGCAGGGGGGGAAAGGGAACAAAAAGAAGGGCTGGGAATTGGGAAGGGCTCCTCCTGAAGGCTCTCAACCGGGGAACATGTATCTCCAAAAGGAAATAAAATTGGTCCCTCAACTGAAGGGCAAAACTGTCCAGTGGAAGGGAAAACCTTCCTGGCTATCCCTCCCCTGGCAATGCCTGCTGGTAACCCATCAACACAGTGAAAAATGAAGCTGATCTGGAACTCAAGGAAACTTGGCTCACATACCCCCTGCTTCTGGTGGTAAAAACTCCTGCTGACCTGAGGTGTCCAGTTTGGTTGGCTGTCCATTTGCTTCTTGACTAAACAGC…
367	400047B12|T7_reverse	CttttttttttttttttttttttttttAGTAAAAAAAGCATTTTATTTATATGGAAAAGGCTACAGTCAGATCTGTAAAAGGTGTCAATATAATATTGCCTATACAGAAAAAAAAAAAAGGTCAAAGGTGAAAAGCAACAACAAAAAAAGTCACACACCTTCCTACCTAACAGTGCAATTAATTCACATTGCAATAAAGTTAAGTCAAGTACAATAAAACCCAAACAAGTGTTTCTCCATTCTAATCAGTATACTGAGAAATACAGTGTGCAAATCAGTTCCGGTTTAAAAAATACGCATTCAACCCACAGAATATGCTAAGACAAGGGGCGGGGGCAGTTAATTCATCATCAGCTGTTGGGAGCTTCAATACTGTTCACGGGGGATGGGGGTGGGGAG…
368	400034I15|T7_reverse	CCCttttttttttttttttttttttttttttttttttttttttttttttttttttttttttttttttttttCCAAAACCCCCCCCCCCCCCCCCAAAGGCaaaaaattttattggcccctgggcccccccccTTTT
369	400017M16|T7_reverse	CttttttttttttttttttttagttgctttgttttgttttttAATTTGTTTCTAATAAGCAAGGTCTCTTGCTCATCCACCAACAGCTGGCAAGTGGGTCCCCAGGAAAGGGAGCCTACTACCCACTTTGTTGGAGGCAGAAAGTTGGCAGGCCTTCCGGCTCAGAGATCCCACAAGGCCCCACCCCCTTGGGTGAAGTTCTATTTGGAGAGTCCAGCCCCTATGCGGGGTAGGTTAATTTGATTTAGCCATAGGCCCCCTGAAAACAATAGAGAAATGCCTTATTCTGGCACTGTTAGGGGTTTTGGGGTAGCCTGTTGTCTGGGAATAATTATAAGTTAGGGAAGGCTGCTTCTTGCCTGGGTGGTTAGAGGCTATGGTGGTTAGAGGCCCCAGCTA…
370	400020E24|T7_reverse	CttttttttttttttttttttGCTGTTGCCAACTGTTTATTCAGGCCCAAACAGTTCAGGAGTGCAGCATGCAGCACCCACAGTCCACTGCAGGCCACTCAGTAGCAAAAACTGAATTATCAGAGACCAGTGCCTGTGGCCTGCTGCCCAGGGTACACTCAAGACATCCAAGGGTGTGGGTTTGGCTGAATATGAAAGGTACCCAGGCAGAAGCCAGCTTGGACCTGTGTGAGCTGCCAACCCAAGGGAAGAGGGTAGGTGAAGAACAGGGTTCCCAATGACCTGTGTACCCCAAGCTAGCCAAGAGGCTAGCATGGGATCTGGTGCTGCCAACAAGGGCTACCCTAGTGCTAAGCCTTATGGCTAAGTGAGCAGGTTTtgtgtgtgtgtgtgtgtgtg…
371	400029L04|T7_reverse	CtttttttttttttttttttttttttttttttGCTCATTTTTAATTTTTATTGATTTTTTAATGCTGCACAACACAATATTTAtttcattttgaatttcatttatttctttatttctgttgctgcttttattttatttACTGAAAGTGAGAGGGAACTTTTGTGGCCTTTTTTTTCTTTTTCTTCTGTAGGCCGCCTTAAGCTTACTAAATTTGGAACATCTAAGCAAGCTGAAGGGAAGAGGGGTTTTTCAAAATCACTGGGGGAAAAAGGAAAGGTTGCGGTGTTGATCATGCCCTATGGTGGGTGACCAACTGCTTGTACAATTACGTTTCACTCTTAATTAATTGTGCTTAAGGCTGAATTAAATTTGGGTGTTCCCTTCTTAAAGCAGCTCGTA…
372	400002J03|T7_reverse	CtttttttttttttttttttttttttttttttttttttttttttttttAAATTCACCATCCCTTGTTTTATTTTCCAAAATTTTTTTCCCCAAATGTAAAAAAAATTTCATCAAAAAAACAAATGTTTTTCTGCCAAAGGGAAAGGATTTCATGTTTCAATCTTATCTTAAAAAAAAAAAAAAAAACAAAAATCAACATTTCACTACATCGTTGCCCGGCCCCCCCCCCCCCAGTCGGCAAACTTTCAAAAAAAATATCCCCGGGCAAAAAACAAGGCTTTTCCCCCCAAAAAAAGGATTTAAATTTTATTGCGGCTTTATTTAGGGGGAATTTTTTTTCGGATTTGGGAAAAAAAGTCTAGGGGAAAATCTATCTAACAAAAAAAGTATTTTACAGGG…
373	400030E18|T7_reverse	CtttttttttttttttttttttttttttttttttttttttttttttttttttttttttttttttttttttttttttttttttttttttttttttttttttttttttttttttttttGGGGGGGGAAAAAAAATTTTCCCCCCCCCCGAAAAAGGGGGGGGAAAAAAAAGGGGGTTTTTTTTAAAGGCCaaaaaaaaaaaaaaaaaaaaacgccccccccaaaaaaaaaaaggggggggaaaaaaaggggaaacccccccccaaaatttttttttaaaccccgccctccccccccccccccccaaaaaaaaaaaaaaaaaaaaaggccccccgggggggcccccccaaaaaaaaaCCCCCCCCCCAAAACCCCCCCTTTTTTTTTAAAAAAAGGGGGGCC…
374	400043G01|T7_reverse	CttttttttttttttttttttttttttGTATTTAAAAAATTC
375	400010N16|T7_reverse	CttttttttttttttttttttttttttttGCCAAAGGACTTATGTTCTTTAATGAAAATAAATTAGTTATCATAATGCTTTCAATATTAGAGATTCTAATTTGAGAAATATAGGACAAATACTTTGTCAAAGTGCAAATGAAGAGCTTTAAAATAAGACAATCAAATAGGTAAAATAGAAGATTGCTAACAGAACAGCTACGTATCTCTGAGTGCCTGGGATGACAGGAAGCCTTTTCAGGAAGGAACTGCAGCGTTGTCAATCTCGATTAAACAGATTATGGTCTTTTGATTATCAAACTCATTATTTTAGAGGCAACCAATTAGGATCTACGAGCTAACCTGCAAAATTCTGACTTACGGCAAACTGCTCCCTAGGATACAATTTTTAAAACCTTTT…
376	400047O13|T7_reverse
377	400024G04|T7_reverse	CtttttttttttttttttttttttttttttttttttttttttttttttttttttttttttttAAGTTGGGGCCATATTTAATTCAACTTCAAATGAACTGGGGGTTGGGGGGAACTGTGAGGGTCTCCTGCTTCACAAAATGGGGTCCCTAAAAACCAATCACATCTACCCAGGGGTGGGTAAACACCCCAGGGAACCCCACCTTGAACAAGGGCCTGGGTCAAGAAATACACTCCCTAAAAAGGGGGACCTGAGGGGGCTCTAAAAACCAGGGGGGAAGAAAAGGGAAAAAACTTACAAATGGAAACCTATGGGGTCTGTGAAAATTTTCTCCAAACCCCACCAAGCCCCTAAACTGCTTTTAAAAAAAAAATGGCTCACTCCTGTCACCCCTGGGCA…
378	400049C01|T7_reverse	CGCGGGGTGCGGGGCAGCGCAGCCACGGCTCCGGACGGCGGGACGGCAGGGCCCGGCGTGGCCGCGGATGAATCGGGGAACCATGCCCCAGCCCGGAGCGTGGCCCGGTGCAAGCTGCGCCGAGAcgccggcgcgcgaggccggggccgcggcgcgggacggcgggAAGGTGACGGCCGGCGCGCAACCCCGGGCCGCGACGCGATGCCCGGGCGAACAGTGAAACCCAGGTTAAGTGTGGCTCCTGAAATGGATATCATGGACTACTGCAAAAAAGAATGGAAAGGAAATACTCAAAAAGCCACATGTATGAAAAAGGGCTATGAAGAAGTGTCTCAAAAATTCACTTCCATAAGGGGAGTCCGTGGTGATAACTACTGTGCACTGAGGGCCACACTG…
379	400010L11|T7_reverse	tttttttttttttttttttttttttgtttctttttttttttttttttttttttttttttttttttttgttttt
380	400043E02|T7_reverse	CtttttttttttttttttttttttttttttttttttttttttCCAAATCCCCACCAATACTTTTATTCAAGGAAATGGGTCTATCTTACCACAAGGGGAGGACTAAATGTCGGCCTATGTAACCTGTGCGTATTCCCACCCAGCACAGTGACTGAACCCTCACACCTGGCGTCACCAGCACAAACAAGCAAATGAGGGGATGGTCTGAGGAAAACATGATTTCCTATTCAGGAAAAGGCACCACCCTTGTATAAAAAAATTAGTGTTGGGAACATACCCCCACCCTCCCATGGCCCAGGTGTGATGGCCCCCAATTTACAAAGCAGGAAGTGGGGGGCGGGGGTGCTTCTGGCTGACTGGCAGGATGAGCTGGGCTAAAGGTGCAGGGAACCCTTGCCA…
381	400005O14|T7_reverse	CttttttttttttttttttttttttttttttttttttttttttttttttttttttttttttttttttCCCGGGGAAAAAGTTTTGTAAAAACAAAAAAAAAAACCCCCTTTATTTGACCTTTC
382	400048N08|T7_reverse	CttttttttttttttttttttttttttttttttttttttttttattttATCCCCAAAGCAGCATTTATTTACCCTTTTAAGTCCAAAACATTTATTTTAGCAGTCTGGCATTTCATAACCCCCCATCATAATTGACACAGGTTGACACACATGATGCTGTCAGGGTACACAAAAACAATACCCAAAAAGTTACAAAAAATAAATCCATGATTCTTAATCCCAATCAAAAAAAAGTTACCCATATCAAAAACTTCTGAAGCATTGCATTGAAAGGAAGGGGTGTGCACATCATAATTTAAAGAGGCACAGCAAGGGCTGCTGAAAGCTCACAAAAAACAGTTTATAAAGCTGATGGTGAAAGAAAGAGTTGTCCCTGTGTCAATTTCCATTACCTGAAGG…
383	400026N07|T7_reverse	GCtttttttttttttttttttttttttttttcattttttAAAAAATATTTTTTTATCTTATTACATTGATTTATGTGGAGGTGAGGAGGGGTCTGGTACATAGCAggtgagtacgtggaggtcaaagggtaactcttaaacattctctcctcccaccctcatgagctccaggatcgaactcagggtttggtgacaagagacttatcgcactgaggcatcttattggttcAAAGATATCACTTCTTGTAAATGACTTTTCCTTTAGTTATAACATAATCAATTAATTCATGATGGCCTCCAAACTGGTAAATCAAATGTTCCCATCTGGATGCATTGATGATGATGGCGTCCCCCTGCTTGCCAACTTCCAAAGATCCGTGGGTGTGAGATTTTCCCAGC…
384	400014F03|T7_reverse	AAAGCTCAATCTGCCAAAAATATATTTTCTGTGAACTCATGCCATGGCCTTGGAAAAAAGGCAACCCCTGGAAATGAACTCAGGGTCAAAACTGAACGTGAACCTGAAACATACCACGGCAAGGTTTTGCAAAGGGCTGGGGTGACCCGTGAGGTCGAAAATACTCAATTCCTGTGAGTGAGGTCCCAAACGGAAAGCTGGGGTGCAGTCAGTGG
385	400014K01|T7_reverse
386	400008G04|T7_reverse	CttttttttttttttttttttGAAGCTGGAGAATTTAATTCCTAATGGATGACCTCCAAGATGGGAATATCTGTCCGTTCCCCCCATCATCCCAGATGAGGGCCCAGGCGAGGCTTTGCTGATTGTCACAGTTGAGGTGGTACCAGGACTGAGTTTGGGGACCCCCCAGTAGGCCGCTCCTGGCCAAGACAGAGTGGCAGATGTGGTTAACGGCTGGAGAAGCAGCAAGAGAGAGGCAGGCAGGCAGGCTTGTGGAAGATAGGCAGAATGAGACTGTCTAGGCCGTCTGCCTCCCCTATCAGGGCCCCAAACCCCCTTCCTCCAGCCCCAGTCGGCCCTGGGGGCTAGGGGAGAGGCTATTAGGGTCAGGGGCCTCCTGGTCAGCTCCCCAGGAGCCTC…
387	400010B02|T7_reverse	CttttttttttttttttttttcttttttttttttttttAATATATGTTAAACATTTTGCATACTTTATATAAAAGAGGGTTAGCAGGAAAATAAGGCATGATTGATAATGGCTCAGGAGGTTCTGACTGGTATAACAAACTTGTTTTTATATCATTAAACTTCAAAGGAATTTATTATCAAAATGAAAAATGAAGCTGTGGCTCTATATAAAGTCATAATCCCGTTCAACGGTTGTCAGGGAGTGGCTGTCGGTGGGGTCTGCACACAGCACTGAAGGCAGAGAGGAAGCAAGGGCGAGTTCCAGTTGGAATGTTGAATATATTCAAACAGTTTGCTCTTGAGTTAGACGGTCATGACACACTGGATGAAATCATCATACGAGAAATTCACAACTCCTT…
388	400003F07|T7_reverse	tttttttttttttttttatttttttttttttttttttttttttttttttttttttttttttttttttttttttttttttttttttttttttttttttttAGAAAAAAAAACACCGGCTTTTTTTT
389	400031B14|T7_reverse	CttttttttttttttttttttttttattttattttattttattttattttattttaatttttttGCTGAAAGGGCCACAGGAAATGTCCATGGGTGAGAACCCCAGAGGCCACAGCTCCTTCCCTGGAGCACTTGGAAACCATACCTGCACAGACAGCAGGCCAGAGGATGCAGCTCTAGGCCCCCACGGCCTTGGCAGTGTCTTCAGATTCGAATGTGGAAGGTGCTGAGAAAATCAGGGGCCTTGGCGATCATGTCCTCAAAGTCAGCAAAGCCCAGCTTGCCGTCACCATCCAGGTCAGCCTCTTCAATGACTTTGTCACACACAAGCACTACCTCATCCTCTTCCAACTCAGACTTGGTGAGTCGGGCCAGCGTCATCTCTAAGTCTTCTTTACA…
390	400036O07|T7_reverse	CttttttttttttttttttttttttttgttttctttttttAAGATAATGGTTTTTAATTGAGTTATTGAGATGAAGAGACAGTGAAGCCCTGTTTGCTACTTACATGAAAAGAAGATTTTAAAAAACAATCACTGCACAAAATACAAAGGGGCAGGGTATGCTGTGGCATTGAATTCCTCCCCACGTTTTTTCTTGACTTCTCAAGAACAAATTAAAGTCTCCACAGCAAATTTGTTCTCCAAATGCCGAATGGTGAAACAGTTACTGGCTTCCCGCTTCTGAATACCTCTAATTGTTTCCCGGCGCTGCAGTTTGTAGGTCTCCTTGTCGTGACACAGTCGGTAGATGAAGAAGCCCAGGTTGTCCACGTTCTCGATGCGGTCGGTGATCACCATGTG…
391	400051D19|T7_reverse	CtttttttttttttttttttttttttttAACTTCAATAATCTTTTTTTTTATTACCTAAAAATGACAAGCCAAATCAGTTCAATACTGACCATGGCAGAAAACACAAATATCTCACTAAAATAAATACTAACACAGTGgagatgagtgaggcacttgccttgggcacaacatttagggaggcattttaaaaaaatccctcagcaatcaagataaatgatattttatcccagtaggttaaaaaaaaaaaaaacaaaaccccaaaatcaaaaaacaaattttaactcaagaatcgtccacagtgctttgcagagccatcttggaacttagatgaaagaaaagataaaatgaatcctgttttgtccagaaatatgatttttCTGTGGTTCTCACTAGCTTTA…
392	400022B24|T7_reverse	CttttttcttttttttttttttttttttAAACCAATAAACTAAAAGTAAATCAGTATGAGCAACATAAAATCATTTTAGTATCTTTTTCTCCATGATTGAATATACAAAGATAATGGAAGTAACATGTTCTTCTGCTGTAAAGACGGATGGAATATATCAAAGTCTACTCGCTGGATTTTCTTTAAGTAGTCCTCTAGAGAAACCGTCTGAAAAAAAGCAGGAAACGCTTCCGCAGGGACGCTTCTGTGGAAGGACCTCGCATGCTTTAGGTGCAAGTGGGCCTGGCTGGCAATGTCATATACTACATCTCTCACATTTTTATCTTGGTTCCTCCGTAAAAAGTCCTCTTGTGAAACACCATGCTGCACACAGACATCCATGGGCAGGAACACCTGTCT…
393	400047B03|T7_reverse	CTGGCCCCGACTCAGACCCGCGCGGGCCCACACTCGATGCGGTATTTCGAGACCGCCGTGTCCCGGCCCGGCCTCGGGGAGCCCCGGTACATCTCTGTCGGCTATGTGGACAACAAGGAGTTCGTGCGCTTCGACAGCGACGCGGAGAATCCGAGATATGAGCCGCAGGCGCCGTGGATGGAGCAGGAGGGGCCGGAGTATTGGGAGCGGATCACGCAGATCGCCAAGGGCCAGGAGCAGTGGTTCCGAGTGAACCTGAGGACCCTGCTCGGCTACTACAACCAGAGCGCGGGCGGTGAGTGACCCCGCGTCGGAGGTCACGGCCCCTCCACTTCCCGACACAGGGACGCTGACGTCCCGGGTCCCAAGTCCGAGGTTCGGGAACAGAACGGACCCGGA…
394	400034B24|T7_reverse	CttttttttttttttttttttttttttgtttAAAATGCCCATGCGCGTTTTATTAATAAAAACTAACAGTGCTTAGTTAAACAAGTCAAACAATTAAAGTCTCTTTATATTCCATAAAATATTACAGAAAGGTTTATTTGTGTTTCAATAAAAAGACCATCATTTTAGAACAGGCAGCTAAGGGCAACTGTGCAGTTAATGGGTTCTTGTGAATAAATTTTAAGAAACTATTGCCTGTCCTTAAATTCCTTTTTCTTTTTATAAAAAAAGAACTATTAAAAATGATTGACAAATTTTGAGTTAAAAAACTGTTAAAACATTCTCTATGTTTAATTTCAACTTTATAATAGATTACAGGAAGATGCTCATGAAACAAATACAACATTTGTTTCAGTACAC…
395	400005O12|T7_reverse	CttttttttttttttttttttGGGAAAGGCCTTTATTTGTCAGTTGAGAATGCAGCATCTTAAAGTTACATGCTTTAGGTCACATACACAAAGTTTGTGGGTTTTTTTTTTCTTTCTTTTTCAAAAAGTGCATTGACAAGGGTTCAAACTATTCATGGGATGCATCTAAAGTCGCATGCAAAAGGAGGATCCTGGCTGGATTCAAGGCTCCTTAGTGAAATGGCGCTAAGGACTGGAAAAAAATCGTAAAAATGCATGGTGCAAAAAGCTCTCTGGCTCTCTCATGGTTACATGGGGGACTGCTTCTTCAGTCACTGGCGCATTGAAAAAACTCTTTAAGTTAGCCCTTGAACTGCCTGGCTAGATGCTGCTTATGGCTCTCCTCCTCCTGCTTGAACT…
396	400049E09|T7_reverse	CttttttttttttttttttttCAAGTGCAAAGACTCACTTTATTGAATATTTTCTGCAAATATTAGCATGATAAAAGCCAAGGAAAGggaggaggaggagaaggaggtggggaggaggTTTGGAGCACCGCAACAGTGGTAGGTCGCTTGTGGGGAAGCCTCCAAGACCTTAGAAGGGAAGATAGGATGGAGCTGGGGAGCTGGTGGTGGCGTCTCAGGACCTTTGTCTCTAACACTCATTCCTGTTGAAGCTCTTGACAATGGGTGAAGTTGATGTCTTGTGAGTGGCCTCACAGGTATAGCTGTTATGTCGTTCATACTCGTCCTTGGTCAACGTGAGGGTGCTGCTCATGCTGTAGGTGCTGTCTTTGCTGTCCTGATCAGTCCAACTGTTCAGGA…
397	400007A01|T7_reverse
398	400032I18|T7_reverse	TTTATTTTTTGTGTTTTGTTTTTTTTTTTAAAAAACATCAGCTCCTTTATAATCGCCATTATTATTTACCGTTATTTTCCCCCTAAGCAACAGCACAATTCGAACAACAAAAACACACCCATCCCCCCCACCCCCCAAAAAA
399	400001G17|T7_reverse	GGAACAACACCAGCAATGTCACCCGCAAAGTCACTACCCAAAAAAAAACATAATTTTGCTGGGCTTGGCCTCTTGTCCCCACTCAAATGTTTATGGAAAAAAAACTGGAACCGCTGCCAAGCGTCCACCTGGGCCATGGCATGAACCCTAAGCTCCCCTCCTAAGAGGAAAGGCT
400	400043J01|T7_reverse	CttttttttttttttttttttCAATGTTGCATTTATTAGAAATGAGGGTGCGGAGTCTGAATGCTCAGAAACACCAATCAACACAAAGCTAAAACAGCCAGTGAAACAGGAACCAACAGGGAATATGGAGGTATTCACATCTGGGCCGGAGATACCATCTAGGCCCTCCACCCCACCTTTGGTCCAGATAACCCATTGGCCTTGGTGTCCCTGCTACTGGGACAAACTGGACTGTGGTACAGGAGTCAGGTATTTCTATGAAGATGGTGTCAAGGGAAACTGACAGTCGGAGGTCAGGTTGTCTGTCCTCCAGGAACCAGGGATTTCAACCTCACACCAATTATCACACATCTGGAGACAGAAAACAGGCAAAATGTTTGGCTAACAGTAAAAAGACAG…
401	400040B10|T7_reverse	Cttttttttcttttttttttttttttttttttttttttttttttttttttttttttttttttttttttttttttttttttttttttttttttttttttttttttttttttttttttttttttttttttttt
402	400015D08|T7_reverse	TTGTCGCAGGCCCGGGGCGAGCTGGGCTTCAATAAAGTGGCACTTCCTCCTTCTCAGTGGTCACAGACAGGGATGCAACAATAAAAACAAAAAAGGTCTCACGTTTCAAATGGGAGGATCGGGCGGGCTGTGCGCCGAGCCGGGGCGACCCCCGTGCGCTCCGCTTCGCTGCCTGCTGCCTCCGTTCTGCTGGGGCGACCCCCATCCGCTGCCGCCCGATGGGGATGGCGACCGGCTCCCGCTGGATCGCTGGCTGCCTGTCTTCCGCCCGTCATCTCGATGCTTGGGGCTCAGTCTGCTGGGTGATCCAGAATCACTGTAGTGTGAGGACATTGAGGGGCTGTGGGAGCTGGCGCTGCTGTGGTGGTGGAACCTTCGGCCTGGAGACTCAGTGTGAGG…
403	400028J16|T7_reverse	CttttttttttttttttttttttttttttttGTCCACTAGTGCTAGTTTCTTTATTTCTGTGCATTTGTCAAAACTTCCATAATAAAATATTTCTTCAAAAATGAATTGTTTTGATACTGTGATATTATAAAACATTAATTTCTCACAAAGACATATTGAAAAAAAATAAAATTTTGGCTATCGCACTTACTAATGAATTAATTTACATCTTGTAATCACTTAAACATCAATCATAAAGGCTGTAAGTCACTGCAGGTTAGTGGGATCGATGAATGGCCACACAAAGTTAAAATTCCAGGACCCAATCAAAAAAGTCTGACTTAATAACATCACTCCTGTGTGCACTCTGAAACCAGACAGACCTAGGCTTGTGTCCTAACTGCACTGACCCATCTACC…
404	400023H15|T7_reverse	CttttttttttttttttttttttttttttttttttttttttttttttAAAGTTTGCATCAGTAAAAAAGTTTATTGAAATTTATTAGTAAATGAAAAATTAATAAGTAAGGGAGAAAGTTTTCTTCTTTTTTCCCCACAAAAAAACACTTTCTGAAAGATGAAAAGAAAAAATACAGAAACCACAAAACACCTTTTAAACCTTAATTTCAAGGAGGGAACCTATTTCCACAGACCATTAAAACAAAAGGGTTTCTTGGACATTTATGTTTTCCACACGTCTGTCCAGGGGCCCGTATGAAAAAACTCTTCTATGCAGCTTAATAAAAGTGTTTCTTGGTTTCTGATTCAATCATAAACAAAAGGACTCTACCCTCAGGGGTCACCCCCCCAAAAAT
405	400020G20|T7_reverse	CtttttttttttttttttttttttttttttttttttttAGTTTTCCAACTTTATTTTAGTGAACACATGCAGTATATAAAACAACAAGAGCAACAGCAACAGAAACAACACACGAAGAGGCTACGGCTTTTGCTATCTCCATCCCTTGCCACCCTCAAGCCTTTGGGTGGAAGTGAGAGGAAAAAGAATTAAAAAGGCAAATGATATTGTTTTCCATAAAAACATAAAAACTACTATAAAATGTCTTTTTTTTTTTTTTAACCTCTCCTGCCACACTGATTAATCCTCTCCTGGAAAGTCACACATATCAACAGGAATGAAACAAAAATGCTGAACTTGACAGACAGCAAATACTCGAGAGGGTTGTTAACCTAAATAACTGATCAGTAGTTTAAAGAA…
406	400003L18|T7_reverse	CtttttttttttttttttttttttttttttttttAAAGGCTTTTTTCTTTTTAATTAGGAACCAGGGGATGCGCTGCTTATCCTCTGCATCAGTCTAAAGCAGGTCCCCAGGCCCAGGGTGGAAACGGGGGCAAAAGTACTGCGGGGGGCTTTGCTCAACTTGCAAAAAGCCCAGGAAAAAAAACAACAGTGGCGACAGATGTTGGCAAAAACTAGTGTTACCCAACTACAGCCTGGAGCAAGCTCTCTCCCTCCTTCCAACTCCTCTTGAAACTGGAGTGGGCCAGCAGCCAAAAAATGTGCTGGAAGGGCAGGATGCAGCCGTGCGGTCGGACCCTGGTCCACTCAACATCCCTTCACTTGCCTGCCCTCCATTCCTCTTGCCGCTTTGTGATTAGG…
407	400046F17|T7_reverse	CttttttttttttttttttttttttttttAAATCTTGAAAACTATAAGGAGGGGTGAAGGGCATCTTTGGACTGCTCCTCAGTTCCTGCTGTCAGACAATCTGAAGGACTTTTAAATGTAGCCTGCTCACTAACTCTTAACCTGACACCCAGCTGTGTGTTGTAGTCTTGACACTGTGTGGGAAGCTTTGGTTGGGCAACACATTATCAAAGTTAAAATCCAAGGTATCTCCATCCATGAGGTCATTCCGAATGATGGACTCCATGTCACAGTCCAAGCGCTCAATAAACATGCCATCCAAGTCACTTGGGAGCTTCTCCTGGTGGAGGACACCCATCCTACCATAGCCATTGCAGCTGCTCACCGAGGAGTAGCTGCCCAGGGCACTCATCTGCATGG…
408	400037L04|T7_reverse	CttttttttttttttttttttttttttttAGTTTGCATCAGTAAGAAAGTTTATTGAAATTTATTAGTAAATGAGAAATTAATAAGTAAGTGAGAAAGTTTTCTTCTTTTTTCTCCACAAAAGAACACTTTCTGATAGATGAAAAGAAGAAATACAGAAACCACAAAACACCTTTTAGACCTTAATTTCAAGGAGTGAACCTATTTCCACAGACCATTAAGACAAAAGTGTTTCTTGGACATTTATGTTTTCCACACGTCTGTCCAGTGGCCCGTATGAAGAGACTCTTCTATGCAGCTTAATAGAAGTGTTTCTTGGTTTCTGATTCAATCATAGACGAAAGGACTCTACCCTCAGGTGTCACCTCCTCAATAATCGTCCTGATCACTTTGGTTTTGT…
409	400014J12|T7_reverse	CttttttttttttttttttttttttttttttttttttttttGCAAAATTTGGGTTTGTAGTTCAACCTCCTCTGTCAAAATAAGGGAGGGAAAAGGAAAAACTGTGGCTAGCTGTGCCCCCACCGCTTCTACAGCTCTCACCCCGTGCCCAGGAAGGACACAGGGACTAACGGAAGATGAAGCCCCTCCCTTGCAAATGGGGGTACCCCTGCTTTGATGATGTTCACAGAGGGCTTCTTTGGAAACCAGGAAGGGAACAAAAAAAAAAAGTGTCCAGAACCGGTTGAATGGATTTCATGTAAGGGAGGAAATGGGACAAAAGAAAAAAGGAACAGCGGGGCTGCAGCTTAAAAGCCAAAATCTTGTCCCTCGCAAAAATAAAAAAAATAACCCTGCCTG…
410	400011B23|T7_reverse	tttttttttttttttttttttttttttttcccttttggggttttttttttttttttttttttttttttttttttttttttttttttttttttttttttttttttctttttttttttttttttttttttttttttttttttttttttGGGGGGGGCCCCCCCCCCCCttatttttcggggcccccccccccccccccccaaaaaaaaaaaaCCCCCCCCGGGGGGAAAAAggccccccccggggggggggggggccccccc
411	400050C07|T7_reverse	CttttttttttttttttttttGATGGTCACAAGAAACCAAACATTTATTTCTGTTGTCACTCTGTACAGGACACAAATTTTCACACCAACAAAAGGTTCTAGGCTCAGGCAGCCCCAGAGGTAGGAAGGGGCCTGGTTTTGGAATGTCAGAAAGAGAACAGGAGAGAGGACACACATGACATAAaataataataataataataataataataataataataataataataataataaACGATGCAACAATGATAACAACGGGAGAGGGTTCTGCAACATTGTCCTTCCAGAGTAGGAGGGCCACAGTATTTTATTTCCTAATTTCACATTCATTTGTAACCTAAGAGAAGGCCTTGACTCTACTACTGTGAACTGCCCAGAAGACATTCCCAGCTCCCA…
412	400028M13|T7_reverse	CtttttttttttttttttttttttttttCTGCAGATTTCCTTTTAATCAAAACTCTGCTCAAGTGTTTTGTGGGGCTGAGAGCCCCCAAAGCATGAAATGAACATGTAATACCACCTGGAACCCCCAAAGCAGGCCAGACCACTCTGGCCAGCACTGCTGGCTTCCTGAATCCGAGTACTCAAGACTGGATGTTTGTTGGCTCCATTTCAAAGCACAGTACTGCCTTCAGCCAGGACGACGTGGGAGTGAACCCATCTGCTATTAGAGTTGCCATCCCAGGCTGAGGGCCAAGTACCATCAACTGCCCGTGAAGACTGGCCCCTTTTATTGAAGGGAGTTGGTCACAGTCC
413	400024O02|T7_reverse	AGCGGCGCCCTTTGCGTCCCTCCCGGGCCTGGCGGACCGTAAAGCCGTCCCTTGTAACCCGGGAGGAGGGCGGGGAGGCCGTGGGTTGGCGGAGCGCGGACGCCCCGGCCCCTAGGCTCCGGAGCCCGCCTTCCGCGCCACCGGGGTGGGGACAGGGACCCTCACGACCAGATCCACAAGGATCAGAGGCCAGGCCTCCTGGCCCTTAGGTCTTGGGAAGCCCTGGGCC
414	400007G03|T7_reverse	CtttttttttttttttttttttttttttATTAATATCACTTTGTTGGATT
415	400030D19|T7_reverse	CtttttttttttttttttttttttttAGTTTGCATCAGTAAGAAAGTTTATTGAAATTTATTAGTAAATGAGAAATTAATAAGTAAGTGAGAAAGTTTTCTTCTTTTTTCTCCACAAAAGAACACTTTCTGATAGATGAAAAGAAGAAATACAGAAACCACAAAACACCTTTTAGACCTTAATTTCAAGGAGTGAACCTATTTCCACAGACCATTAAGACAAAAGTGTTTCTTGGACATTTATGTTTTCCACACGTCTGTCCAGTGGCCCGTATGAAGAGACTCTTCTATGCAGCTTAATAGAAGTGTTTCTTGGTTTCTGATTCAATCATAGACGAAAGGACTCTACCCTCAGGTGTCACCTCCTCAATAATCGTCCTGATCACTTTGGTTTTGTTAG…
416	400008P21|T7_reverse
417	400008M10|T7_reverse
418	400048L19|T7_reverse	CCCTACGTGGCTGCTGTTTAGCTCGCCGGCCAGTGGGCCACGGCCAGAGAGCAGCGGACGCGGACGGCCCGGCGGTGGGCCGGGGCCTGGGGCCTGCGGAGCGAGCGCTGAGCTGGCGGGGCGGGCTGGGGCGTGGGCGGCGGCCACTCCTCCCAGCGCAGGTAAGGGCGACTGCGCCCAGCCTCGGAAGGCGACGATTCGTCTGACGCGGCTCTAACCTGACCTGTCAGTGCGTGGCGGGATCCCCGGAGCGCCTCACCACGTCCCCATCACTCCTAAGCGGTTAATTTCTAATGTTTGTGTAAGACAGAAGAAAAGGATGTCATTCCGTAAAGTGAACATCATCATCTGGGTCCTGGCTGTTGTTCTCTTCTTACTGGTTTTGCACCATAACTTCCT…
419	400036D05|T7_reverse	CttttttttttttttttttttttttttttCataatttaaaaataattatattaataataaatatgttaagttacatttaaaacaataaataaaaaaataaaCTGATAAATAAAATCAACAGGTACAAAAATGTCTCAAAACTCCAACAAAAAAAGGGAAAGGAAAAAAAACCTGAAAGCACAAACACATGGACAGCAAACAGACAAACAAACGGACATTAGGGAAGGGTGCAAAATGCAACCTTGAAAACCCTTCACAGTTTCCACCATGGTTCCCTCCTCTCCGGCTCCCCCTCTCCTCTCCCCAGCTTGGGGAACTGGACACTCAGTGGCTGACATCTTTGGGGACTCCGGCGATGCAGGGAAGTGTCTTCTGCAAAGCAGCTGAAAATCCTGGGCT…
420	400031L14|T7_reverse	CttttttttttttttttttttttttttttttcctttGAAGGTAAAAATTTTATTTTTGAGGAACTTGTTACTGCACATTTCAAAAAGAGCTATGTGAGAAAGCAAAAACGTTCTCCCCTCATCCTAGGAATAAATAAGGGCATAAAATTTCTTCTTAAATCATGACACTTGGAAGTTTAGCACCAGCATCCAAAATGAACAACAAAGGAAAAAGAGCATTTACTATATATTTCAAATTTCTTTGGTTGGGGCAATCCCCATGGGGTATTAATATTTCTTCTTTTAATTCATATTACCAAAACAGTAAAAACCAGGAAAAAAATAGAAAGCACTAGGTTGCTGAAACTGGGGAGGCTGCTCTCCTGCGCCTGTGCAGGTTCCCGGGATACAGCTTGATGG…
421	400005O03|T7_reverse
422	400002L13|T7_reverse	TCGCGGCGCTGGCCGGAGGGGCCCTGAACGGCGCCCTCGGTCGGCGCAGCGCCATCCTGCTGGCCAGCGCCCTGTGCACCGTGGGCTCCGCCGTGCTGGCCGCCGCCGCCAACAAGGAGACGCTGCTGGCCGGCCGCCTGGTCGTGGGGCTCGGCATCGGCATCGCATCCATGACCGTGCCCGTGTACATCGCGGAGGTTTCTCCACCCAACCTGAGAGGTCGCCTGGTCACCATCAACACCCTCTTCATCACAGGCGGACAGTTCTTTGCAAGTGTTGTCGATGGCGCCTTCAGTTACCTGCAGAAGGATGGATGGAGGTACATGTTGGGACTTGCGGCCATTCCAGCTGTTATACAGTTTCTTGGATTCCTCTTTTTGCCCGAAAGCCCTCGGTGGC…
423	400021D07|T7_reverse	CTTTTTTTTTTTTTTTTTTTGTGAGTATTTGGGCGACGCATTGGGCGCCCTCTGCAGTACGCGCAGCGAAGCGCACCGAGGCTGCGGAGGCAGAGCTGCATGCTGGGCGCGTGGACAGGTGGGCGTGAAGCAAAAGGACATTTTTGGGAGTATGGGGTTTGGGACGAGGGTGGGGAGAAAAGGCAAAAGGAGACCACGTTAGACTGAAGAGCTAAAAAGGGCACGGACTTGGCTACGCCAAGACGAAGCCAGCCTGGGAGAGGGAGTCTCTGGGACGCGGCGGGGAGGGGGGGGGGGCTCCTGAAGCTGGCTGGTTGGTGGGAAGGAGGGGCTCACAAACACAGTAGGGAAGTCTTGTCACTGCGAAGGGGACGCGGCATCCGACTCTCCTCTGGAACT…
424	400048N09|T7_reverse	CCTCCCCCCCTTCCCACCCCCCCCCCTTTTCTTTTAAACCTATAAAAAAACCCCCAACCTGGGAATGTCCTGGGGAAAAAAAACAAAATGTTTCTGCCCCTTGGCCCCAGCAGTGCAAAAAGGAAAA
425	400048D15|T7_reverse	CttttttttttttttttttttAGTGACCCAGATTCTGGAAGTTTATTCATCTATCATTTATTTCTTCAAAAAAAAAAAACAAATCAAACAAACAAACAAAACCTCTAAGCATGAAATTAACAAGAAATCAGCCCTAGGTCAAGATGATAACAATCAAGGTTACATTCAAATTACTATTCTCAGTGTGGAAGTGAGGAGCTGCAGGTCAGGGTAGCATGGAGCTGACAGGCTGCAGATGTCCCCCAGTGTTTGGCTGAACCAGCAAGGTTGGCTGTGGAAGGGAAGACAGAGCAGTGCAGGGACAGGGTGCTGGTGTGGAGGGGTGGACTGGGCTCCACAGTTCTTCACTTTGAGTCCATAGGCTCACAGGGAACATCAGACACTTGACTAAAGAGAACT…
426	400041E23|T7_reverse	CtttttttttttttttttttttttttttttttttttttttttACTGGAGCTTTTACTTTATTCAATTTTTCTGTACAAATTTCTGTTTTTACAATTCATAAGTAGAAAAACCAATATAAGCAAAATTAACAAATTAGGAAGAAATATTTACACCCCACAAACAATTACATTCCCCTTCCCAACACAACTGGATAGCTCAGGAAAAAAACGTGAAGCAAGACACAGTTTCCAGGGGAGAGAATGCACCTTCAGCAAAGCAGCTGGGTCTCACTTCTATAAGCTAAGTGCAATCAGGAAGGTCACCCTGATTCCCCGGAAGAATGAGTTATTTTTCCTTTTATAACAAAAGTAATATTTCCTGCTAGCTATTCTGGTATTTGGGTATTTGGGGGGGGGGGG…
427	400039J11|T7_reverse	CttttttttttttttttttttttttttttttttttttttttttttttttttttttttttttcccttctttcccctttttttCCCCCCCCCCCCCCAAAAACACACTTTTTTTAAAAAGGGAAAAACCAAGATGTCCCTCTACCCCGGCCCCTGAAAATTCAACCCCGGGGCCTGCTGTAAAAACCACTGAAAAATCAAAATCGGGAACTGTT
428	400050K21|T7_reverse	CGGGGGGGGGGGGGTTTTTTTAAAAAAGGGAAAAGGGGGGGGGGGGGCCCCCTTTTTCCCCCAAAAAAAAgggggaaggggggggggggggggggggaaaaagggggggggggggTTTTTTTAAAAAAACCCCaaaaaaaaaaaaaaagggggggggggggggggccccaaaaaaaaaatgggggccgggggggggggggggTTGGGGGCCCCCAGAAAAAAA
429	400019A22|T7_reverse	CCGCCTACTACCGCAACCAGCAGCAGGGCCTGACCGGTCCCGCGCCACCCCCGGCACAgccccccgcggcccccgcgccgccctccccgcccTTCGGCTTCCAGCTGCCGCGCCGTCTGTCCGAGTCGCCCGTGTTCGACGCGCCCCCCAGCCCCCCGGACTCG
430	400037N01|T7_reverse	TGCTCTTAACCGCTGAACCCTCTCTCCAGCCCAAAAATTTGTTTTTAAATTTTTATTTGCTAGTGATTATCTTTTATACTTTGGTTCGAATCAAGCTACCCCCAGAAAAATTTGAAATTTATTAACTATTCCATTGTTTCATGAGAAGGGGTTGGGTGCACAACTCTCCCTGG
431	400029F07|T7_reverse	CtttttttttttttttttttttttttttttttAAAACATTGATTTATTCTTTATTGTGAAAATTTATGACAAATTGCTTAAAGGCCAACATTTTTAGTCCCCACTTAATTGCTTGTTCCTCACTTTAAGCATATTGAAGTCAAGTATGTGAAAATACCTGTTAATGCTCAAATCTGATCTGTGATGGGAAGATTAAACACTCAGCTGGTACATCTAGTGTCACTTTATCAGGCAGCATATTATAAATCAAAAATAGGTTTTTAGGACAGTCAAAATTTAAGGGGCAGTCCATGTTTCATCACTTTAAAAATCAAACAGCCTTGATTCTGTAATACTTCAATATTAATGTATGGTTTTTGATAAATACTTTCAGAAATACCTATGTTGTCCACACCAACT…
432	400004E24|T7_reverse	CttttttctttttttttttttttttttttttttttttttttCAGGGCCCCTTGAACCTATGGTTTTAATGATTGAGGAAACAATAGTGCAAAGCAAAGCAAAGCTTGACCAGAAAAGCCAAAACTTTCATCACGTGAAGTCCTCTGTGTCTTTACTACCCCTGGACCCAAGCTTGACACATACTATGTCCTTACATATGGACTCAATGCTGTCTTCCCATCTGCCATTACTTAGTCCTAAAGTCCGGGGGCTTCTTGAACTACAGGTAAAAAAATGCATACTTTTCCAAAAGGGGGGTCTTCCAAAACGTGGGGAGGAGTCCCTGAGGCACCTCATGCCAAACCCAATTTTTTTTCGTCAATCTCGAAAAAATCCATCTTCCTGCACTCTGAGCAGCAG…
433	400003H24|T7_reverse	CCttttttttttttttttttttttttttttttttttttttttttttttttttttttttttttttttttttttttttttttttttttttttttttttttttttttttttttttCCCCCCCCAAACAAAAAAGGGGTTTTTTTCCCCCCCaaaaaaaaaaaaaaggggggggaaaaaaaaaaaaacaaaaggggggggggggggcccccccccttGGGGGGGGGGGG
434	400034A07|T7_reverse	CtttttttttttttttttttttttAAACAAAAGAGAGAATTTATTAGGCAAATATACTTGCAGAGATTCCAACAGCTGTATGGGTCAATAGCTAGAGCCACATTTTCTTTCCTACAGGACAGTACATGCTGCAATCACAATTCTGGGTTCTGCACCATCCTGAGGGTGGTCCTGCTTGTACCCTGCACGAGGGACTAGAATGTGGGCTCCTTTTTGCTTGCCTTTTTAGCTTTATAGTCCTTTATGCTGGCCTCAAACTTGACAAGCACATGCTGGCAGACATTCAAGAGCTCATTCAGGCCTTTCTGAAACGGCTCAACAGCTGGAAGGGCACCCCGGGTCTGAATTCGCAAATTAATTTTGCTCTCTGAAGGATGGGTCGTAGTGTAACCACAAAAT…
435	400022D11|T7_reverse	CtttttttttttttttttttttttttCCCACGGAACTGATATATCACGATGGAGAGAACAATGTCTATGGCTGCACAAATCCAGAAATACTAAAAGAAAACTAGCCGAAACTTCTTGCTAAATGTGTAATGTAACTATTGATTACTGACATCCTTCCGTTTAAATCCTATGTGTTGAAAATGCAATCTTGGCAGCCTGGGACAAATGTTCAGTGGATGCTTCAAGTTGAAATCTGCTGCATTGGCATGAGGTTTGGTGAAACTGCAAAGTCACAGCCTGTGCTCTTCTTGATGTCATCAACAGTCAGGCCTTCCCAGAGCTCAATCAGTGTCAAACCATTTTTCTTGTCCACGTCAAACACACCCTTTTCTGTAATGATGCGGTTGACACACTGTTTGC…
436	400046E23|T7_reverse	CtttttttttttttttttttagAGTCATGACATTATTTATTTACAAGCACAGATGAGTCCCTAACCTCTCCCAAGACAGTGACCCTACCTCAGCCCAGTTCAATACTGCAACTGGAAGTAAAGTCGGAAGGAGGAATTCAGGGAAGTACAGGATTAGGGGAACATATCCCATATTAAATAGTTATATATATACACATCAGTTCCTATAGTTCTGTACAGAGCAGTGGCTTACCCCACCCCACAGGACAAGAAATGTGGGGAAAAGAGACTGGGTATTGAGGCCAGAGCCAGCCCCTGGTGAAGTGCAATAGCAGCAGCAAGGTCCTAATGGTGCACAGAGGGAGG
437	400050G11|T7_reverse	CtttttttttttttttttttttttttttttAAATAATTAATAAAATTACCAACATGTTAATTACAAATAAGGAGTCAGGAGCTAGAGGTGGTGATTTTCCAAATGGGGAACCAGGATCCACAGCCCCAGGGCCCAGGGGTCCTGCCACCCAGGCGGGGCAGCTCCAAAATAAATAATGGAGTTGGGGACAGGGGTCAGGGTTGTTCTTGCTTCTTCTTCACAGAAATTCGCTTCTTTCTTGCTGCCAACATCTCATAAAAGGGGTCCACACTTACAGCAGCCTGGATGGATTTGATCCACTCATCTTTCTCCTCCTGGGTGGGTGCTGAAATTCGGTACACCATGTGGTTCCCCTCCACTACCCGGCCGTCAGCCTCTGTTTTGCAGGCTTTGATGAGC…
438	400027M24|T7_reverse
439	400022H09|T7_reverse	GGGCCGGAGCGGCAACCGGGGCCGTGGCGGCGGCCGGCGGCTGCCGGTGCTTGCCGGCGCGCTTGGCCTTGGCCTGGATGCAGCGCTGGTGCAGGGCAAAGGTGTGCTGGCGCTCGAGCTCCAGGCGCTCGGGAGACACAGCCTCGTAGCGGGCCTCACAGGTGCTGTGGTGGCGCCGGCACAGTTCGATGCGCCGGCGGAGGCGCTCCATGACCGCGCTGTGCCGCGGCAGCGCGAACTCCGCCATGGGGCAGGTGGGTAGCACCATgggccgcgggcggcactggccgggcccgggcctcccggcgccggcTGCCACTTCGGGTTCCTCCGCTTCT
440	400041D02|T7_reverse	TGTGACACTCCTAACAATGACAATTTCTAACCCGGGACCTGTACATGTACTATTTCCAATTTCCAACCCCAACTGAAGTTTTAAAAAAATGTGAATTCTTAAAAATGGCATCCTCATAAAAATGTTCTTTTAACGAAACTTCCACCCATGAACAGCAAAAACAGATGTGAA
441	400030M23|T7_reverse	CtttttttttttttttttttttttttttttttttttttGAAAACTAATCCCTTTAATAACAAATTAAGAAGGGATGGAAATGCCCGTTTCTGAATTGGTGCCAGTCTCCAAAAGCTGACTTCCTCTGCCAAAAAATGCCCACTTCGTTTCTGAACCAAAAGCTTTTCCTAATTAGCTTCCCCTCTTTTGACTTTCTCAAAGAAAATCATGTTTTTGCCTTTACGAAATCTCAGTCCTTTAATGTTTCACTGGTCATTAACACTCTCACAATCTCTAGGCTTGTAGGAATGGTATCAGGGGTATGGAGAGTGGAATTTCATTACAAGTGGGAAATCACTAACTGGGAAATCCATGGTGAATAGCCCACACCAAGGTCTGGAGTGCAAAACCCTGGCCCAA…
442	400006O08|T7_reverse
443	400022H01|T7_reverse	CtttttttttttttttttttttttttttttttttatttATACCAAATCCTGTTAAGTCTTTTATTTTTGCTCTAAAGTTTATAAAATACTTAAGCTCAGATCTTAAAGTTGGCAAATAAAATCTCAAATTTATATAACATTTTGCACCCAGTAGTTTTTTTGGAGTAAAACATCAAGCTGGACACATGTTAATGTGTTTACTTTGCATTTGGATTAATACCAAATATTCCACAATGTTGTCGAGCAGGCATAAACATTCTGCTGTGCTAATGTATCCTCAGCACTACTTGGCATCTGCCCCACGGACGCTGTGCTGGAAAGGGGGACTCGAGCTTCAGTTCCTGTCCCGAGCCACCTCTGTCCTTGTGAGACTGATCTTGGTGCTTCTGAAGTTCCTCC…
444	400027L13|T7_reverse	CtttttttttttttttttttttttttttcttttAAAACGttttattcaataatatatatacttttaaaataatatGTAACTGCCCATCATGCCATACACTGCTCCCATCCCGTCTGTGGAGTCTGTGGTCAGCTAGTCCTTGGGGTTTGCTGGAGCGACAGGCGACCATGGGATGGGTCAAGGGCACGGGGAGCAACAGTAACCAACAACCATTTTTGCATACCCTTCACATTTCCCATGCTTTCTGGGTCGGGAGGAAGTCAACAGGAAGCCAAAGGCATGTGAACCTTTTACATTCGGAAGTGAGGTCTGATTTACGGTGGTGGGCTGCCCTTCGGGTGGTCTAGTTCCTGTTCGCCAAGCCTGCCACCATTTTGTGTCTGCTCTCGGGACGTGATC…
445	400023H21|T7_reverse	CttttttttttttttttttttttttttttttttttttttttttGAACTTCCCTGTTTCTTTAAATTTTTTTTTCTTTAAATACCCTGTTATTAAAAAACAACTCAAATGTAGGAAATTTCTAAAGGGGTTATTAAACTATTTTGCATAAAGTAACCTGCTACCACTACAATTCATCACTGGGCTTTGGGGACGTTGAATCTGTCAAAATCCAGGCATCAAGGCAACTGGGGGTCACAGTTTAATGGAAATTTATTGTCTTCAATTTCACTATTTCCTTGTCGAGCTGGAGGTGACTTCCCAGTTTCTATAAATGCCATTTTGCAGGGGAATCCCCCCACATGACAGTACATAAAACCACTTCAGTGCCTCTCATC
446	400013M06|T7_reverse	CttttttttttttttttttttCATTAGTTCATTTAATTTCTGACAACTGTTTTCACGGGTTGCGTCATCCTTTGGTCCACAGACCCAAAAAGCAGCCTCCAGGAAGACATTCCTATATAAACCTTGGTGCGATGTGTGCCACACATCCTTAAGATGGCACAGCCTTTTGCAAAATAAAATTAAAATGGAATCTGAGCGAGAAATGATCAGATTTCCCACTTTGGCAAAGACTGAGCTCAGGCACCAGCCTCCCGGTACCACGCTGGAGGTGGATCCCTGAGTAGAAGGCAGGGTAAGCTTCGACTTCCGGGGACAAGGCATGGGACATCTGCGGACCATCAGGCCAGGGAGGCAGGTGGGCAGTGGCTGGCTGAGGGCAGAGGCAGGGCTGCACTGGAG…
447	400038J01|T7_reverse	CtttttttttttttttttttttttttttttttttttttttttttttttttttttttttttttttttttttttttttttttttttttttttttttttcttttttttttttttttctttttttttttttatttttttttttttttttttttCCCCCCCCAAAAAAACAAATTTTTCGGGGGGG
448	400007G19|T7_reverse	CttttttttttttttttttttcttttttttttttttttttttttttttttttttttttttttttttttttttttttttttttttttttttttttttttttttttttttttttttttttttttttttttttttttttttttttttttCCCCAAAAAAAAAACCCCCCTTTTAAAAAAAAAACCCCCCCCCCCCGGGGAGAAGGGGAAAAA
449	400044H04|T7_reverse	CttttttttttttttttttttttttttttttttttttttttttttttttAACTGGTATTCCCTTTATTACAGGTTACTTACAAACCAAGTCAAAAGAAGCTACATGGGGGTCCTGTGCTTTAAGCATTAACATTAAACACAAACACTAAAAAGTGGCCATTAAAAAGGGGGACAGTATAAAAAAAAATCCTTCATTCGGCTTCACATGAATTCCCCATTCCCTAAGAGCTGTAGGCCCCTGCCTGCCACCTTTCACTCACTATGGACAGCCCCCTCTTAACATAATGGCTTTATTTGTTGAAAATAACTAGCAGTTGTACTAATCCCTTTTAAAAAAGGAAACACGGGTTGTCAGGCAGGAATTCTGGACTGCTGGTGCAATGCTGGCGGCAAAAACAG…
450	400039M16|T7_reverse	GGGGGGTTTGGGGGGGGGGGTTTTTTTTTaaaaaaaaaaaaaaaaaaaaaaaaaaacacccaaaaaaaaaaaaaaaaaaaaaaaaaaaaaacaaaacaaaaaacccccccccccccccccccccccccccccccccaaaaaaCACCCCCCCCCAAGAAA
451	400022K12|T7_reverse	CttttttttttttttttttttGGtatattattatttattatttatACCATATCCTGTTCCCAAAAGAACTTATAGAGGCAGGATAACTGGAAAGTGGAACTCCTCAGAACATCCCCTCAGAGACACTGGCTTAGGAGACTCTGTGGAAGACAACAGGATCATCTGGGGGCAGGAGGGGACTAAGAAAGCAGCTGCGTCTTGTCCCACCTCACCTCTCAAGTCTCACTTGGAAGTCCTACCTCAGAAGAAAAGCACTGTGGGGGCGTGGCAGCAGGATAGCGTTAGCGGTAAAGCAGGGGAGGCTAACTCTCAGGCACACCATCCACCATCCTTCCCTCCCTTTGGTGCTGAAGTAAGGAAAGTGTCAGGTCTTCTCCAGGCTCTGCTGGGCCTAGGTCT…
452	400005I06|T7_reverse	CttttttttttttttttttttCAGTGTACAAAATTTTTATTAAGAGTTTGGGTTTTAAAATGAGTGTGACACCAGCATCTAAACAGCTCCAGCCTGGCCTGGCTTTCAGTGCTATGTGACAAAAATTTTTGGACCCTTCCCTGTTGCTGTATAGGACATCTGTGTCCTGCAGGCTGGTGGACAACATGGGACATCATAGGAGCGTGCTTTGATATGAGGGCAGAGTAGGGTGGCTTCCAAGACAGGGAAACCTCAAATGCCCCTACCCCTGACTCTGTCCTGCCTAGTCTGACAGGTGGGTCTAGGGTGTGGCCAGGCTTGGGAAATGGAGGGTAAAAACTTAGGCCCCGCTAGCTGC
453	400045O02|T7_reverse
454	400018L09|T7_reverse	CtttttttttttttttttttttttttttttttttttttttttttttttttttttttttttttttttttccttttattttttttAAAGGTTTTTAAAAAAAAAAAAAATGAGGAAAGGGGAAACGGGCCCATGCAAGGAAGGGCAAAACCCCCCCCCGTCCTCAAACCTCTGCCCCCTTTTGGGGGGGAAAGGGGGGAAAAACA
455	400018F19|T7_reverse	CttttttttttttttttttttttttttttttttttttttttttttttttttttttttttttttttttttttttCAAAGGGGGGGCCTTTTATTTTCCCCC
456	400013I22|T7_reverse	GAAAATGGAATGTCTGCCATGACAAAAATGGAATGCACAAAAAATGGGGAAGCCCAAACTGTTGGGAAAACAGGTCAGGGC
457	400001G02|T7_reverse	GAGCCCGCAACACTCGTCCTGAGAGCCCCGGCTCCTCAGCCCGCTACGGCCAGGGCCTCGGCCTCCGCCCCCGACTCCCGAGCTCCTGCCCTAGAGTCGACTGGGCTCCCGCCCGCGTGGGACAGACAGACGGACAGCCAGCCCTGCGAGGGCGCGCGGACCGGGCGGAGGTGTTGTAGGAGGAGACCGAGGAGGGGGGCTGGGCTGGGGCTGGGGCCGCGCCGGCAAGAGAGACATGCGATTGGTGACCAAGCCGAGCGGACGGACAGCGCGCCCGAGATGCAGGTGAGCGAGAGGATGCTGGCAGGGGGTATGAGAAGCATGCCCAGCCCCCTCCTGGCCTGCTGGCAGCCCATCCTCCTGCTGGTACTGGGCTCAGTGCTGTCAGGCTCTGCTACA…
458	400049L20|T7_reverse
459	400033K02|T7_reverse	CttttttttttttttttttttttttttttGGTCTGACATCCACAGTAACTATTTTCCAGTTGGAATGTGTGAACAGATTAAATACAATTGCTGCCTACAGTGGGGAACCCTGCTCAACACTACCCCATTGCACAACAAAAATTTCAAGGTGTCTGCCCACACAAAAAGAAGCTACGTATATTACTATAATAATTTAAGATTAACTCTGCCAGAATTGGACTGAAACAAAGCCCTGGCTAAAAAAATGAACACATGTTTATTTTGTACAAATGGCTGTCAATCATTGTCCAAAAACCAAAAAGCTGAAAATGTGCCAGGACCAAAACCTAAAAATGTCTCAAGGCCAAAAAGCTGCAAGTGTTCCAGGACCAAGAAGAAGCTACAAGTGTCTCTGGGCCA…
460	400012D16|T7_reverse	CCGAACTGCtttttgccgcccgcagggggcgcccgggtGCTGCCCCCTCCCTCCGCGCCCCGCCGCTGCCGCCTGCTG
461	400004A01|T7_reverse	GGCGGCGTTCATGGCTTCCTCGTGCTCCAGCGAGTGGAAGTGCAGGTGGTTGGGCAGCGCGCGCCGCTGCGCCGCCTCGGCGTGCTCGGCCTCCGCCTGCTCCGTGTACTCCTCGGCCTCGGGCCGGTACTGCACGGCGTAGGCGCTCTCATCGTCGGCGTCCTGCGCGCGCTCTTTCTCGTAGCCGTCGCGGGCCGCGGCGAGCACGTCGCCCTCGGCCGTGTCCGTGTGGTTGTGGAAGCCGCTCTCGGTGCTGGCCGAGCGCGCCAGGCACTCGCCGCGCTCTTCCTCCTCCTCCTCCTGCGGTGGTGGCGGCGGTGGCGGAGCGGGATGCCCGCGGTGGTCCTCGGGCTCGTGACCTGCGGGCGGCGGGGGCG
462	400015G24|T7_reverse	CttttttttttttttttttttttttttttttttttttttttttttttttttttAAAAAGGGAAGGGTTTTATTCCCCAGCGCCTAAGGATTTACAAACAAGGGTATTTTGTTTTAAAAAGGGAAAAGGGCAACCCTGGTGGCCTGAGGAGGAGGTCAAAGGGGGGGACCAGGCCCCCCCAGGTCCCTACCTGCCCAAAACCCCCTCTGCCTGGGCCTGAGGGATGGCTGGGGACAAAGGGAAGGACTTGGGAAAAGGTGGGGAAGTGGGAAACCCCCCCAAACCCCCCCTTAACATTAAAGGGCCGTAAACAAAGACAACCCAAAC
463	400033N11|T7_reverse	CtttttttttttttttttttttttttttttttttttttttttttttttttttttttttttttttAACTTGCCCCAGGGGGTTTGCTTTTTTATGTTGCAATGTCCCGGATGCT
464	400015C17|T7_reverse	CTTTTTTCTTTTTTGGGGttttttttttttttttttttttttttttttttttttttttttttttttttttttttttttttttttttttttttttttttttttttAAGGGGTTAAAAATTTTCCGGACCCTCCCAAAAAAAAAAAAGGGGGGAACTTTTTTTCCCAGGGGAAAAGGGGGGGGAACCGGGAAAAAACCCCCAAAGGGTTTTTAAcccccccccccccccccccaaaaaCCCCCCCCAAACACCCCCAAAAACCCCGGGGGTTT
465	400027C03|T7_reverse	CttttttttttttttttttttttttttttttttttttttttttttttttttttttttttttttttttttgggggcccccccccgccccgggggggcccAAGAAACTAAAAAAAAAGAAAAGGCCCTTTTTTTATTTTTGGGGGAAGGGGGCCCCGGCCCCCAGAACTTAAAAACCAACTGGGGAAAA
466	400024L15|T7_reverse	CtttttttttttttttttttttttttCAAATTTATCTTTGACCATCATTTTAATGAGTTAAAAGCTTTAATGGTAAAAATTACAAACATTTTCTGCAAATAATACTGGTACATATTTCATTAGTTTTTGTTGAACAACTGGAAATCCTACTTCTTTAAAAAACATGAATTAATCTGTTGAAATACACCACCTATGTACTGACTTAATAGCCACTCAAGATTCGCTAGTAAGCTTATTGTTTTTATGCAATAACATTAAAAAGGAATTTTGTATGTTTGCTGTTTTCACTTCATACATTATTTTGTGGACCTTTATGTGGTTATAAAATTTACAGAAAAATGCATTTCAGCTGTTCTTATTAAATTTTAATGGTTCAAACTACAAATAATGCTAAGTCAA…
467	400043K12|T7_reverse	CttttttttttttttttttttGAAATGTGCTCACAATCTGTATTTCGATCTCCTCTCCCACTTCCAAGCAGAGCACTAAGCAGGGAACAGCCCACTCCTGCCCTTCTTTGCCTCGCTTTGTGGACACTATGGAACAAAAGCCAGTTGAGAGGAGAGGCTAAGGAGGCTGGCCTGCCCAACCCCCTCCAGGGCAGATGCTCAGGAATCCTTGTCACCAGCATGTTCTGGTGTTTGCATAGATTTAGAACGTTCCAGAAAGGGTTTGTTAAGACTGTGCTTGAGCTGTGTGCATCTCTACACGGGTGCTAGCTGCATCTGTAAACTCCTAAGTATCAACATGTGTTTCACAGTTCCAGAACCTCTGATCTCCTTAGCCAAAGGAAAATGTGAGGCTTAAGG…
468	400030C02|T7_reverse
469	400016B05|T7_reverse	CGGCGGCGGCGGTGGCGACTGACAGCTGGGCCCCGGCCCCTGCCATCTTggcgggcgcgcgtgcccgggccggcgcgtgcgcgtcccgaccgcccgccgacgggccgggggagggggcgagcggcggggTCTCGCGGGCGGGAGCGAGCGCGCGCGTCCGCCTGAGACTCGGGGCTCATCTTC
470	400020B10|T7_reverse	ACAGTACTCCAGGAGTCGGTGACCGGGTTGTAGCAATACACCTGGTCCGACGGGCGCGCGCGGCCATCGGGACCCGCAGGAGCCACACCGCCCGCCACGAAGAGGTAGTTGAAGAGCACGCAGAGGCCGCAGCCGCGCGCTGGCGCGCCCTCGGGCAGCCGGGTCAGCTCGCGCCACTCCCCGGCCTCCGCCTGGTAGCAATAAACGGCCGCGTCCCCGCGCGACTCTGCGTCCCCGGACGGGCTCTGCGGTCGACTGCCAGAGCGCTCCCCGGTTGTCCCGAGCGCAGCGGCCAGCAGACAAGCGCGGCCGGTACACAGGCGGCGCCGCAGCAGCAGATCGCGTTCTGCACCGGACAGGCGGCCGAATACGGCGGGCTCGCGCAGCACCTCCAGGTAG…
471	400007K08|T7_reverse	CttttttttttttttttttttggttttttttttttttttttttttttttttttttttttttttttttttttttttttttttttttttttttttttttttttttttttttttttttttttttttttttttttttttttttttttttGGGGGGGGGAAAAAttttttttttttttttttttAGaaagaaaaaaaaaaaaaaaaaaaaaaaaaaaaaaaaaaaaaaaTTTTTTTTTTCCAgggggggggtttttttttttttttttttaaaaaaaaaaattttttttccccccc
472	400011P24|T7_reverse
473	400001P17|T7_reverse	TTCACGAAAGCAGTGCGGGGGTGGGGTGGGGTGGGGGCCGGTTGGTCCTTTCTCTTTTCAAGTGACAACGTTAACGTTGGGATGGTTTGGTCCCCTCAGGGAAAAAAAGGCAAAAAAACAAAGCTGCACAAACATTCTGTAAACACGGCTTAAAGTTCTATCCTCTCCAAAAGTTCAAAGGGGAAAGCGATGGGGCAAAATCAATGGAATCTGCCACTCGGGGAGGCACAGGCAACCTCCCTGTGCCTCCTCAACTGAGTCGAAAGTCAAACTCGACTCCTtaataataattataataataataataacaaCCGTGGTAAGGATCGAGTC
474	400031M13|T7_reverse	GCCGGCGGCGGCCTCCGAGTCCTGGGGCTCCAGGCCCTCCAATTCCATTTCCTCGTCGGCCCCGCGCCCATTCGGCTGCTGCGGCGCGGGCGGCGCGGGCAGTCGCGGTTGCGGCTGCGGAGGCCAAGAAGAGGCCTCCCCGCCAGCGTTATTGTTCGTGGGGCCGCCGCCGCCGGTGACCAACCCGCCTCCTCGGAACGCCAGCGTCCTGCGGTTCATCTCACTGAACTACATggcgcgcgccgcggtcaccgccgccgccgccgcccggtgcctcggctcgcgcccgggctccggccgcgTCCCACGCTCTCGCCGCGGCT
475	400002G15|T7_reverse	CtttttttttttttttttttttttttttttttttttCACATTGAAAatgtttaatgttacttcatcctcctaacaagcttatgaggtaggtaaggggggtatcatggtcccaagtaggaagctgtggctcaaaaattaaaaaacttccctatggttaaacTCCAGGATAAAACACAGCATCTTAAAGTTGACCTTGCAAGTTATGTGTTGTTCCTCTAAATGTTCTTGACCTTCCCCCCATCCCTCATTCACCCTTCAGGGGCTGTACTCCAAAGCCGTGACTCACTACAAAGGTACCCAAGGCAATGTTGTTCTTGGTCCTAGGGCTGCCGTCTCAGGTATGAGGAAAACATTAAAAGTCCACATTATTAACTGTTCATTGTGGAATGAAAATCGGTG…
476	400044F19|T7_reverse	CtttttttttttttttttttttttttttttttttttttttttttttttttttttttttttttttttttttttttttttttttttttttttttttttttttttttttttttttttttttAAAGGGGTTTTTTACaaaaaaaaaaaaaaaacaaaaaaaaaaggggggcccccccccaaatttttaaaaaCCCCCCCCAAAAATTTTGGGGCCCCCCCCCCGGGGAACAAAACCCCCGGGGGGGGGTTTTTTCCCC
477	400041F07|T7_reverse	CttttttttttttttttttttttttttttttttttttttttttttttttttttttttttttttttAAAAGGGAAAAATTTTTTTCCTTTTCCAAATGTTACAAAAAACCCGGGGGGAAAAAGGGTTTTAACATTaaaaaaaaaaaaaaaaaaaaaTCGGGGGTTGGGCCATTAAAATTTTTTTACAAAAAGGGGGGGGGaaaaaaaaaaaaaaaaaaaaTTTTTTTCCAATTAAAAACCCCCCCCCCCCCTAAACCCAAACCTTTGTTTATCAAGTCGGGGACTTGGTTAATTTCCCAACCGGGAGGTTTAAACttaaaaaaaaattttaaaaaaaCCCAAAGGGGGCAATGCCCCCCCCCCCCCAGGGGCCCCTAGGCCCACCAAAAAAAACAAAAAA…
478	400028H11|T7_reverse	CtttttttttttttttttttttttttttttttttttttttttCATTTTAGGGCTGAATTTTAATAAACTGTAAGTTGGAATTCTTACATTTAAAACAAAACCTTAAAATTATTGACTGGTTCATTGGTTCAAAATGGTTTTATGGAAAAATTAATCTGTAACAAAAACTTGGCATCAAATGCAAAGGCTCCCTAATTTTTGACCAAAGCGTACAAAGGTTCCAGGCAGGACCAAAAACAAGGGGCTCCAACATTTACAACAGCAGGCATTTTCTCTTCCTCTTCTTGACAGGAGGGGGACAAAAAACCCCTCGAATACCTTCCTCAAACACTGTCTTGAGTCCTCCCTGTGTGAAA
479	400047G14|T7_reverse	CttttttttttttttttttttGAACATGAAAGTCACTTTAATATCCTCTATATGAAATACTTCTCCAAACTATTCCAAGACTTACTAACTACATCCCTTCAAATCTGAAGTAAGGGACAAATGACTCCATTCTGTTTATCTTTCCAATACCAAGATATAGTTAAGAACTGGAAACAAAGCCACACTTGAGTTGAGACAAACAGATGATACAACAGAAAACAAAACAGGCATCAATGACTGGGTTATGTGGAAGGGCTGCATCTGTCTCAATGTGTGTATCCTCTTCAGGAGAAGTGAGGTGGGAAACAAAGTGAATTTGCAACTTAGAACCAGGCAATGAAGTGATGGTTAAAGTATAATTTTCGCTAAGTCACATACTTATTCCAAGAGGAAAAAAAA…
480	400013O04|T7_reverse	CttttttttttttttttttttGTGAAAAATTCATGTTTTATTTACAGGGCTTGCATTGCAAGGGTGATGTCCTGAGCCCGCTGCCTCTCACTAGGGACCCAGCCCCAGGCCCTCCAAGTCCTCTTGCTCTGCCCCGAAGCCCGCAAAGCTGATAGGCTGGCAAGCCAGGCTGCGTAAGTTCACTAGGCAGGCCGTCTGTGTGGAACTGAAGTCAGGAACAGCCACTAACAGCACTACCTGGTCCTCAGGACCTCGGATGATTTTGGAACCAAAGCTGGGGGTGTTGCCACAGAAGTAGACGTGAGGACATTCCGGAAAGATGAACGGGTCGGTTTTGTAGAAGGGGTAGCACCCTAGGGTGTCTGGAGCCGTGGGGCTGATGTGACGAACCCGCAGGGT…
481	400001N19|T7_reverse	CCTCACCCCTGCCCCCCCCCCCCTTTTACCAACACTTTgggggccccccccacccccccccccgggcATGCAAAAAAAAATGGCCCTGCCCCCCCCCAAAGTTTTCAAAAGAACCCCCCCCCCCCCAACAGGGGGAGGGGCCCCCCCCCCCCTCTTTTTTTTCCCCATCCCCCCCTGGTGGCCAAATTTCCCCAGTGGAAAAAGGTTCCCCCTCTTC
482	400041F11|T7_reverse	AGGGGGGATTGGGGGGGGGGGAATAAAAAAAAAAAAAGGGGGGGGGAAAAAACCGGCCCTTTTTTTTTTAAAAAAATCCGGGGGGGGTCAAAAACCCCTTTCCCCCCCAAAGGGGGGGAAAAAACAAAATggaaaaaaaatttttttttttttttttggTTAAAGGGGaaaaaaaaaaaaaaaaagcccccccccccccccccgaaaaaaGGGAAAAAAAGGGAAATTCCCT
483	400003F06|T7_reverse	CtttttttttttttcttttttttttttttttttttttttttttttttttttttttttttttttttttttttttttttttttttttttttttttttttttttttttttttAAAGGGGGGGaaaatttttttttccccccccggccccccccccggcaaaaaaaaaaaaCCCCGGCCCAGGGGAAAAAAAAAAAACCGGGGGGGGGAAAAAAAACCCCCCCCAATTTAGCCTTTAAAAAGGGACCCCCCCCCCCCCCCCAAA
484	400029O18|T7_reverse	Cttttttcctttttttttttttttttttttttttttttttttttttttccctttttttttttttttttttttttttttttttttttttttttttttttttttttttttttttttttttttt
485	400017N23|T7_reverse	CttttttttttttttttttttACAAACCACAGCAAATTTATTACTCAATATCCAGTTCCACGTCATAGCACCACCCGGAGCCCTCACTTTCCTCCCCCCAAAACCTGGCCCCAAGGGTACCCCCaaaacaaaaaaaaagaaagaaaaaaagaaaaaaaaatcaaaaaaCCAAAACCAAAACCAAATTAAATCCAGATCCCTGCTCCTCCCCTGGAAGAGGGGGCCTTGGCCAGGAAGCCCATCCACAGGTCCCAGCAGGCAGGAGAGCAGAGCCCTCTGTGCCCAGAGAGCAAGGCTCCAGGCTCCAACGACAAGAGAGAGCATGCAGGCAGGCGCAGGAGCAGAGGCCTGTCTGTGGGGAGGAAGAGTGGGGAGGAAGGGCACTGCCTGAGGAGTCCG…
486	400048I14|T7_reverse	CTTTTTTCTTTTTTTTTTTTTGCCAAAGAGTAATGCATTTATTTTGCTTATTCTTAGAAAATACGGTTTTGGCAGTTATCACACAAAATGTCCTAATATCTTTaaaaaaagaaagaaaaaaaaaaagaaagaaaAGCATGAGAAAACAGACCCAAAATGTTAAGATTTTATTTACAAAGCTTTTCCTTGTTGTACAGAAAGTAAAAATGTTGTTACAATCGCAGTGTAACTGGCAGCCAGGACGGTCAACTCACCAATCACAGCTGTCACGATACAGCAAGAGTCTTACACGAAAACCTAACAACGTTTACAATTTTGTTGGGGCGAAGTCCCCAGGCTTGGTGGTGGATTACCAAGGGGCTAACGGAGGAAGGCGGAATGTCGCGGGAACTATTCTTT…
487	400043M05|T7_reverse	CtttttttctttttttttttttttttttttttttttttttAATTTCAAAAAAGTTTTTATTGGCATAAAAATGAAAGTGTTGTAAATAAATTGGCACCAAATATCCCAAACATGAGGGTCAAAGCCTATTTTACCCCTCTTTGCTGTTTTTCCCCCTTCTGCCCACTTTCCTGGGTGTTGGGGGAGCTCGCTGACAACAGTCACAAATCCAGCGACCTGAAGGAATAGCACCAAGGCCCACACAAAAAGTATGATAACCTCTGTCACACACATCACAAAACATCATTTCTTCTTCATGGTGGGGCTGTCCACATATAATGCATGTCTTACATTCCATACACTGCCATGGGTAGGTCTTAATCATAAAAACAAGCTCCATGGTCATATCCAAGCAAGAAG…
488	400040B14|T7_reverse	GGGCGCCAATCAGCGGGCGGCAGGGTGCCAGCCCGGGGCTGCGCCGGCGAATCGGCGGGGTCCGCGGCTCGGGAAGGGAGGCGGGGCTACCGCGCGCGGCGGTGGAGGAGCAGCTCGCCAAGCCTGCAGCTCGCGAGCGCCGAGCGAGCCTCCCGGAGGGTAGATTTACCGGGCTTTTTCTGAGTGTGGATTGTTACCTTTGGTAAGAAAATGTCGTCCATCTTGCCATTCACTCCGCCAGTGGTGAAGAGACTTCTGGGATGGAAAAAATCAGCCGGTGGGTCTGGAGGAGCAGGTGGTGGAGAGCAGAATGGACAGGAAGAAAAGTGGTGTGAAAAAGCAGTGAAAAGTCTGGTGAAAAAGCTAAAGAAAACAGGACGGTTAGATGAGCTTGAGAAA…
489	400022C09|T7_reverse	ACCCACTCCCGCTGCGCCACGCTTCCTGGGACACGGGGCGGGTGGCGCGGGGGACCCGTCCTCGGAGGACCGCTCCTCCACGGCCGGGGGACAGCCGCACGGGCGGCGCACTGCCCGGGGCCCCTCGGGGCACGCGTCCGAGCCACCTCCTGAAGACGCCGCGCGCGGACGCTCCACGCGGCCCCAAGCAGCTGCCGCCGAGTCCTCCTCTCCGCCCCGGAGAGCTTCCCCCGATCCGGCCACCGCGGCCACCGGTTCTGAGCTTCCCGCTCCGGGCGTGTGGCACACGGAGGGACGCTGAGGCTGAGGCTGCGGCTGAGGCTCGGGCTCCGGCCAGGCGGCACGGG
490	400013P02|T7_reverse
491	400050M19|T7_reverse	CtttttttttttttttttttttttttttttttttttttttttttttttttttttttttttttttttttttttttttGGGATTAAAAGGGCCTTTTTTTTAAAAAACCCCCCAGAAAGGGTTTTTTTTCCTAAAAAAAAAAAGGCCCCCCCCCCAAAAAAACCCGGGGAAAAAAAAAACCCAAAAAAAAACCCCCCCCCTTTTTCCCAAAACCCGGGGGGGGAGGGGGGGGGAAACCCCCCCCAATTTGGGGGAGGGGGGAAAAACCCAATTTTTAAAATTTTCCCCCCCCCAAACCCCCCCTAAAAAAAAAAAAAAAAGGGGGCCCCCCCCCTTTCCGGGGGGCC
492	400009O02|T7_reverse	CtttttttttttttttttttttttttttatttttttttattttttttttttttttttttttttttttttttttttttCCCCCCCCCCCCCTCTTTAATTTTGGTTTCCAGCTTCCAAAATGTACTGAA
493	400006G21|T7_reverse	GTGCAGGGGCGTGCGCTTGCTCTGCTGGTCGCTCTGGAAGTTGGGGTCCAGGTTGTCTAACAGCATAAGGATCACCTTCTGCAGCTCCCCCTGCTTCACCGACAGGTACAGCTGCCGTGGGTGGAATCGCAGCTTCTTCCGCCTCTCAGACTCCTGGATGACCAAGGCTTTTTCCAGGGCTTCCCTGCCCGGCCCTGGGGGAAGACCCACAGCGGAGAGGCAGCCCCCATTAGGCAGAGTCAGTGAAGGCCCTGAGCTGTCGATGGTGTCAGCCAGGGGATCACAGGGCGGGCGCCGCGGCTCTCCATGCCCTCGCATTCGGGCGCTAGGCTGGGAGGTATCCGCTCGCCCTGGGGCATCATGTGCCAGGGGTGGCAGAGCAGGAGCTGCGGTGCCAAT…
494	400027I23|T7_reverse	GCGCCGTGCAGTTGAACAGGTAGCAGCGGGGTGCGGGCATAGGTGCGGGCACGCTGGGCCCCCGGGGCAGCTGCACCACTGCCACCGAGCAGCTCGGCTCGGAGCAGCAGGCCGTCACGCACTGCCGCCAACCCCGCACGCTCCCGGGTGCGCGCAGGAAGCTGGCTCCCGCCGCGATGGAATCCTGGGTGCGGATGATGGTATCGGGCACCGCCCGGTAGACCGCCGTACCGCCCGCACCCGGGCAATCCTCCCGCGGGCCGCCCAGTAGCTCCGGCTCTAGCTCCTCGCGAGGCCGTGCCCGCTGTAGCTGCCGGCGAAAGTCCTGAAGCAGCCTATCCACTCCGGACGACGGAGCGGCGGG
495	400035I05|T7_reverse	CtttttttttttttttttttttttttttttttttttttaattcaacaaacatttattaagcgcctatgtgtgccaggtcctagggacccaaagctgtatggtgcttaggccctgccctcaagcaactcacagtctaggggcaaacagGAAACACACGTGACAATGTGCCGTGAGGTGCTGCGTAAGGATGACAGTGCTGGACCACAAAAGGGTAACTGATGAACACTTCCTGGGCACGGGTCAAAAAGCGCGTCATACACCGTACATGAGCGCAGTGCCATGGCAGTGCCTCACACTTTGCTGCACATCACCAAAACCTTCCAGGCTGGTCCACAAAGGACCTGTGTGGAGTCTGCTTCCTTGGGACAACCTGAAACACCCCTGTCTGCCAGCAGCTAC…
496	400042G16|T7_reverse	CCGGTGGCTGCGGGCCGCACCGCCGCCCTCTCGGAGGCGGGCCCGGCAGACGGCGGCGGCCATGTTTGTGGCGCGCAGCATCGCGGCGGACCACAAGGACCTCATCCACGATGTGTCTTTCGACTTCCACGGGCGCCGGATGGCCACCTGCTCCAGCGATCAGAGCGTCAAGGTGTGGGATAAGAGCGAGAGCGGAGACTGGCATTGTACAGCTAGCTGGAAGACACATAGTGGATCTGTATGGCGTGTGACGTGGGCTCATCCTGAATTTGGACAAGTTTTGGCTTCCTGTTCTTTTGACCGAACAGCAGCTGTATGGGAAGAAATAGTGGGAGAATCAAACGATAAACTTCGAGGACAGAGTCACTGGGTGAAGAGGACAACTCTAGTGGACAGCAG…
497	400027K16|T7_reverse	CttttttttttttttttttttttttttttttttttGCCTTTCACACACCAGGTATTTATTATTAAAAAATAGCTTCTATCAGCTGTCAGTACCAAACAAGTTGAAAGGAGGGAACATCTCACTGCTGGCTTCCTCCTCAATGTTTAAATAAACAGCTCACCGCGTGGTGAGCCGCCACGCCTTTTTTCCCTTTTAAAAACTGAATAACTGAATGAAGTTTAATAAAAAACACCCTTCAAATGTGTCTTGTTCTGCAGTAATTATGCTGTCTCCTTGAATAAGGGACATAAAAAAAATGAAAAAGACCACTCAGGCTATCAAGTTAGCCACCAAAGAATCCACAGTAAAAACCGGGGAAATGAATAAACTAACCCAAATAAAACCCATCCAAACCAAAAA…
498	400017O08|T7_reverse	CttttttttttttttttttttttttttttttttttttttttttAACTGACTCAGTGAAGTTTTTATTAAATCCACAAAAGTAAAAACCATTTTGTGAAAAGGGACTGAGGGGACAATGGGGCCAGCAAAAACAGGAGTCAGGCCACCAAAGGACAGGGTATGGGGTGAAAATACAAAAACCAAAGCTGGACTGGGCTGACCACAAAAGCCCCAGCTTCAGGGGCCATCACCAGGGCCAAAAAGCTCCTGAAAACTTAGGCCAGCACTGGGAAGGTTCAATGGGGGTGGTTCTACCACCACAACAAAAAACTTGGTGTCACCAAAGGCATCATTCATGCGTGTCTCAAAAAAGCGCTGCAAGCCGATGATGGACTGAACATCTGCCTTGTCCTCAGTCAG…
499	400043K01|T7_reverse
500	400048O06|T7_reverse	CttttttttttttttttttttGTATTTATAAAAACTGCAGATTTATTCAGCGAGGGCCCGTGTCCAAGAAGCTATGGTGTAGAAGTCGGAGGACCTATTTTTCCTCTTCTCCCCCTCACTTCATCTTCCCGGAGGGCAAAAATGGTCTGGACCCTGAAATCCTAACCCAAATAAAAAAACCACAAAACTGAGGTTCCAAAAAAGTTAAAGAATCTTAATTCCTCATAGAAAAGAGGGAGGAGCCAAGGCAAAAGGGTGTCCCAGGGGTGGGGGAAATACCCCCCACCTAGTGGGATACCTCCCCTCTTATATATAGCTGCCTCCGATGGGACAAGCCTGGGGTCTAGCATTTAAAAACTCCCACACCCCATTTTTATCAAAACCAAAGAGAAAAAAATT…
501	400007G07|T7_reverse	CttttttttttttttttttttCGAGGTTTTATAGATTTTTTATTAGGACATCAAGACACTGAAAAGGAGGCATATTTATCTCAAAAGAGCAGTATCTCACTTCCTCAGCATGCATAAGGTATTATGGACAATATGAACATTGTTTTTTTAAT
502	400042H05|T7_reverse	GCGGCGCAGTCGGCCTTCAGCATCCCCAGCGCTGGCGGCGGCGGCGGCCCGTACGGCTCACAGGACTCAGTGCACAGCAGCCCAGAGGACAGCGTCGGCGCTAGGGACCGGGAccggccggcgggcgggggccctggcgggccgcgTCTGGTGATCGGCTCGCTCCCGGCCCACCTCTCCCCGCACTTGTTTGGAGGATTTAAGTGCCCGGTATGCTCAAAATTTGTACCCTCAGATGAAATGGATTTGCATCTTGTGATGTGTTTAACAAAGCCAAGAATAACGTATAATGAGGATGTGCTGAGTAAAGATACGGGGGAATGTGCAATATGCCTTGAAGAATTGCAGCAGGGGGACACCATAGCACGGCTGCCTTGCCTGTGTATATATCATAAAGGC…
503	400041C21|T7_reverse	CCGCTCCCCGCCGCTCGCTGCTGACGTCAccgcggccccgcctccccagggccccgggccgccggcgggggctgccccggggAGTCAGTTGCGGCGGCGGGGAGCTCGGCGGAGGGCGGGCCGGGGCTCCGGGGCCATGCCGAGGAAGAAGCCCTTCAGCGTGAAGCAGAAAAAGAAGCAGCTGCAGGACAAGCGGGAGCGGAAGCGAGGGCTCCAAGATGGGCTGCGCTCCAGTTCCAACAGCCGCAGCGGTAGCCGGGAGCGGCGGGAGGAGCAGACGGACACGTCGGATGGGGAATCCGTGACCCATCATATCCGCAGGCTCAACCAGCAACCTTCCCAGGGCCTGGGGCCCAGAGGCTACGACCCCAACCGATACCGGCTGCATTTTGAACGGGA…
504	400020M21|T7_reverse	GGGACAGGGCAAATCTTGCCCAGGGCTTCTGGTTAAAACCCCCCCAAGTGTTCTGGGAATTGGCAACTGAAGGTAACTTCTAAAAATGAACAGGCCCCCCGGGGACTCTGGAAAACCCTTAAATTTCTGGTCTTCCCAGGAATCTTTTTCCGGGGGCCCCTTTCTTGGCCCCTGAAAAACCTCTTTTTCTGGACCAAAAGAAAGGGATGTGTTGATCCCTGGC
505	400008C04|T7_reverse	CttttttttttttttttttttATCTTTAAATTTGCTTTATTTCTTGTTCATAATTAATGCAAAGCAATACAGTTTTTTACTGTTGGAGGATGATTTCAATCTCAAATATGGCTAGGTACGATACTGCCTTTTTACAAAGCCGTGAGCTTGAGTCTCTAGTAAGTGCAGAACACACCTGCTGTATGTGATGCTAAGATGTGTGTGCCAGGAATCAAGTGCACTGCAAGGCCAAGAGCAAAGAGCAACAGCTACAGTTCTCAGGGATGGAGTCTTCCATCAGAGCTCTGTACGGTTGCTTAACTATGCAAAGCTGTATATTTATGTGTGTATATGTATATTTTTAAGATTCAAAAATATTTAGTGCTTGGCATTCCCTAGAGAGAATTTTTTAAGATAGtt…
506	400046K07|T7_reverse	GTGAAGCACAAGATGGGCACTGGGCGGGTGTCACCTACGAGGAAGCACCTTTGATTGCATTCAGCACCTCGCCGCTCCCATCACCACTTTTGCACAGGGGACCAGAGGAGCCCGTGTCGGGGCGACACGGGGACACCGAGCCACCGCCAGCGCTGTTCGCCCTTTGCCCGCAGAGCCGGCGCCCCCCATGCGCCAGGCAGCCGATCGGTGGCGTCTGGGGGCGCCATGGCCTCGGCGAccgcggcggcggcgccgggcgAAGCGGAGGAGACCACCCGACTCCGCAAGCCGCGCTTCTCCTTCGAGGAGAACCAGATCCTGATCCGAGAGGTGCGCGCCCACTACCCTCAGCTCTACGGCGCGCAGAGCCGTCGGGTGAGCGTGGCCGAGCGGCGGCGA…
507	400009G13|T7_reverse	GAGTCGCGGGGACTCTGGAGCCGGCCTCCTTCGGCGTGAGTGCGGGGGCCTCAAGCAGCCTGAGGCGCCGCGGCAGAGAAGGAGGACGACCGCGACCCTCGGTCCCCGCTCCGCGTCACCGCGCTCGCCGCCGCCATGGCCATGAGGCAGACGCCGCTCACTTGCTCGGGCCACACGCGGCCCGTGGTGGATTTGGCCTTCAGCGGCATCACGCCTTACGGCTACTTTCTGATCAGCGCTTGCAAAGATGGCAAGCCCATGCTCCGCCAGGGAGATACAGGAGACTGGATTGGAACATTTTTGGGTCATAAAGGTGCTGTTTGGGGTGCAACATTGAATAAGGATGCCACCAAAGCTGCGACAGCAGCTGCAGACTTCACAGCCAAAGTATGGGATGCG…
508	400015N18|T7_reverse	CttttttttttttttttttttCACTTGTAATTTTCCTGTTTTATATTTCAAAAGAAAACTTTTTTGACACTCTCAAGACCATTCAGGGAAACTTTTTTTAAAATGCAGATACTGTTTTGAGCTGGTTTAAAAAATGCAGATTTATTGAGTGCCGCTTCCTGTCGGGCAAGCAGTGCACGGTCACATCTGCCAGTGCCCGTGCTGTGCCTTAGCTTCACTGGTGCCAGGACTCGGAGCCCGCGGCGTGCCAGCCGCAGCTGCCCTATGGAGCCGAAGACCAGCTAGGTAGGGCCTGGCGGGCCTCGTCACTTTGTGATGGGTCAGGAGTGGTCCATCTTCCTCCACCCCGGATAATCTCAGGAGCAATGCTGCAGGTGCTGGCGTAGGCATGGGAGGGGT…
509	400047F17|T7_reverse	CtttttttttttttttttttttttttttttACCTTGGAACACTGGCATAGCACAGTCATCCAGCAAACATTTATTGATAACCCAAGTAAGGTACCCTCTCCCAGCCCCTCGTCCTAGCAAAACTGGTCATCACAGTCATCATCCTTCATTCCCTTCAGCCGGAGCCGGGCAAAGTCCTCAAACACGATGTCATCGTCTGTGGCATAGTTGGTATCGAATTCGATGAGGTTGGTATCCACAGGCACGTCTGTTTCCCGGGGGGCTGAAGGGCAAAAAAGGGGTGGGTGGATGGGCGCTGACTGGGGTCTGGGAAGGGTGATGTGGTCATGGGGCTTGGGGTGCATTAGGACGAAGGGTAGCTCCACGGAGACATCTCCGCCTCGAGACACCACCAGCTTC…
510	400015O20|T7_reverse	CttttttttttttttttttttGCTTGTGTTTCCCGGATTTATTCACCCTCATTCCAAACTCTACATCTCAGGCCACTTCATTCCACCTCCATGGCCTGCACAGTTTCCTCAAGAAGTTCCAGGGTCAGGGGTCTCACTTCCCGGGTCAGGACAGGTGTGGTTCCAGGAGCAAATCGGTAACGGCCAGCTCTCTGCACAGGCTCGGTGGGGGTGCTCAATGCTCTCTGCAGCTTGGCACCCCCTGCAGTGATCACACAGGCATCCACATTGCCCCCAGAGCCCAGGTCACTCAGGATCCCTGCTGTGATGGCTTCCACCAACAGCTCTTGCGCAGCCTCCAGCGTCATGTTTGGCTGGAACCGGTCTTCCAACAGTGCCACGGCTGCACCCTGACCAGAG…
511	400010F23|T7_reverse	CCCCGACTCCAGTTCCTGGCGCACACAGCGTCCGCGCTCTCCACGGTGAAGCACTGGCCGGAGGAGGCGCCCTGGGGGTAACAAGTCTCTAGGCGCCACACCGGCTTGGCAGAGTTTCCTAGAAAAAGAGCCCTGCTCCGGTTGTTCTTGCCTCGGTTGCCCTTGCTGCCGCCGCCGCCTCCCGGGGAGGGGGGCAGGGTGGGGGACGAGGAGGCGGAGAGGAGTCTGTGTGCCTGGGCGGCGGGCGAGGACTCCCCCATGCTGGCCAGGAGCGCGGGCCAGGAGGgctcctgctgtcgctgcctctgctgctgtcgctgccgctgctgctgtcgctgctgctgctgctgctgctgttgctgctgttgctgctgctgttgctgctgttgctgctgctgt…
512	400009B09|T7_reverse	CCCttttttttttttttttttttttttttttttttttttttttttttGGGCGCCCCCCTGAATGGAAGGATGGGCCGGAACCCGCCCGGC
513	400024F11|T7_reverse	CtttttttttttttttttttttttttttttttttttttttttttttttttttttttttttttttCCAAAAAAAATTTTTATTTCAACTTACTTTTTAGGCCCCCCCCCTTTACGGAGGGAAGCCCCCAGGAACTGAGGCAAAGGCC
514	400035P01|T7_reverse
515	400034E13|T7_reverse	CtttttttttttttttttttttttttttttgtttttttttttttttttttttttttttttGGCCCTGAAAATAACAATGGGACATCTTTAAAAATAAAGGAAAAAACTAAAAAAA
516	400004E05|T7_reverse	CttttttttttttttttttttGAGTAGGAAAGGTCCTTTTATTGGGGTGGACGTGGAGCATGGGCTAGTCCATGATAAATGATGTAAAAGAAAGATCCAGAGGAGCCAGCTCTTTCCTGCCCTGGCACGGGCTCAGAGTGAGGCCTGGGCACAGGAGGACCCGGAGGACCTGCAATCCGGCCAGGCCTGTGGGTAGGAAGGAGCGAAAGGCCGCTCGGTGTGTTGGGGGACCAGCCCGCCCTGGGCTCTAGACTCTGGCGAGGTCTCGCTGTGGGTGGCCGGGTGGGGGGCACCACTGTGCTTTAAAAAGCATGTACTGATACCTCGCGGCTGGGCCTGGTGTCCCTTTAACCAATGCTTGACACGAGTTACAGCATAAATAAAAACTCAAGGAAAATA…
517	400031C23|T7_reverse	CtttttttttttttttttttttttttttttttttttttttttttttttttttttttttttttttttttttttttttttttCCGGGGACCCCCCCTAATGGGTATTTTTTTTCTT
518	400045I02|T7_reverse	CtttttttttttttttttttttttttttttttttttttAAGGTGTCACAAATACATATATACACCCGTGCACACCCCATAGGCCACAGCCACCACACTGGGAATCCCCAGGCAAGGGGCAGTGGAAATGGGGTATGAAAACAGGGAGGCCCAGGAAGCTTAAAGGCAGCCAGGAAAAGGCAAACAAGGCAGCTGGCTAGGGACAGGGTGAGCTGACACCCACGGGGAGGGGTTACAGAAGGCGCACACACAGACAAAGGGTGGCAATGCAATCAAAGTCAACGCATTTAAAAGTGTCACAGGGTGAGAGGCCCAGGTCCCTGCCAGTGCCTCCCAGGGTCTTCTGGTTTGGAGTGGCAGCAAAAAGGGGCACAACGGCTCAGGTCCCCAGGTGACACTG…
519	400025K24|T7_reverse	CttttttttttttttttttttttttttttttttttttttttttttttttttttttttttttACAAGGTATTCTATTTATTAACGGTTCCTTTTTA
520	400006K22|T7_reverse	CCtttttttttttttttttttttttttttttttttttttttttttttttttttttttttttttttttttttttttttttttttttttttttttttttttttttttttttttttttttttttttaaaaaaaaaaaaaaaatttttttaaaaagggggcccccggggggggggggggggggAACCCCCCCC
521	400004A23|T7_reverse	CttttttttttttttttttttgcttttttGAGTAGGTGTATTTTAAATAGCTTTCCAGATAACACACATTTCCCTTAAAAAAAAAAAATTGTCTGCTGGAGCAGTTTGTTCCTGGGTCTGCTGGTCACCCTTGTGGTCCCGAGGCCGGCGCTGGTTGGGTGCTGGGCCCGGCCTCCCAGGGCGTGTGGCGGGCTGGGCCTGGCGACAGTTCTGCTGACTCTCCACAGACCATGCATGGCCGCACGTGGCTCAAACGTCCATTTATTTCAAAGCAGTAATAATTTAAAATCATAAAAACCCTTCTGCCGTTGAACATTTGGAGGGTGAGGTTAAGACGGACTGAAGGTGCCTGCCTGCTGGGGACATGGGACCCACGTGCACACCTCCAAACAGGAGCGG…
522	400025N21|T7_reverse	ATCTGCTTTTTTTTTGTGCCCATAACCCCTAAAGGATCACCCCCCATTAAATGCAACCCTTCCCCCACCCCCTCAAAAAAAATTGATTCTCTCAAAAAACTAAAATGACCCCTATTTACCAACTAAAATCCCCCCTTCCTGTCCCCTAGG
523	400023F17|T7_reverse	CtttttttttttttttttttttttttttttttttttttttttttttttttttGAAAGGAAAGTATAATTTTTATGTACAACCCATAACCTGATACAAAAAAAGGGATTGGGACAAACCAAGAGTGGGAAAAAAAAACTGGGAAAGGCGGCAAGGAGGAAATGGGGGTTCCCCATGCAAACTGCCACTCCCTGGCCCCTCCTTGGAGGGGGAATGTGCCCCAATCCCCCTAACCTGATATCCACTGTGTTGCTCGGTCCCCCAGGCAAAAAAGGCTCCTGACTAAGTCCCTGGCCTGACCTACTCAAATTTAATCTGTATCCCGGCCTTGAAAAAGGAGGATTTCCTCCCCTAAAAACCTGAACCCCAGCGTGGGGGTCTGCCCCATGCCTGGCCCTCTG…
524	400050L15|T7_reverse	CttttttttttttttttttttAGTCTTTCAAATATtttattaatttttttatatgtttgagtgtctacatgtttgtgcaccacatgcatgtagtaaacagggaggccagaagagggcgtaagatcctctggaactggagttacaaatgattgtgaaccacttaccatgtgggcactaagatctcaactctttgcaagaacagcaaatactcttaaccactgagcctcctctccagccccAGGTGAGgtgtgtgtgtgtgtatggtgcgtgcgtgcatgtgtgtgtgagtgtgtgagtgtgtgtTATGGCAGTTTCCCTAGCACTCAGTGCCATTTAGAAACCCTCATCACGCCAAGCCCCTTCTTTTTCCATCTCCTGCAactttatgtctgtgctttt…
525	400028K17|T7_reverse	CttttttttttttttttttttttttttttACAGTCAACGATCCATATATGTAAAGTGCCAAGTACAATGCTCTCAAAAAAATACTTCTGTCCCCATATACTGTGTCAGGGTCCCCTGAGTCTAGCCCTTGCCCGTGAGGTCCAAGGGCTGCAAAAACGATGGCAGAGGCAGTTCATCTAAGGCCTCCGGGAAGCGGCCAGGTGAGATAGTGGTGACCAACACCTGCATGGCACGGACAAAGAGGGAGGGTGGCGCCAGCCCTGCCAGCCACTGGAACTTGTCCTCACCCAACAACCGCTGCCAGCGTAGCTGGTCTCCTAGCAGTTCACATCGAGCTGGACCTACGACGCCCCCCGGGGTGTACAGTACTAGCAGGTCAAGCAGCAGCAGGCGGCGCTG…
526	400030H10|T7_reverse	GCGTGGTGGGGCCTCCGCAGCTTCCAGATCGGCTCCGGCAGCGAGCATACACCTTCCCTCCGCGCGCTCCCAAGTCCACCGACCAAGTGCGAGCCTGCAGACAGGCTCCGCCCCCGCGCGGGCGCGCTCCCGCAGACAGCGTCCGGCAgcgcggcgcggccccgccccccggcgTGGTGCGTGCGTGCGCACGGGCCTCCTGCGTAGTCGGTCCAGCCCCTTCCAGCAGCGTTAGCAGGTCCCAGTGACTGCGCTGGCGGGCCACATCTCCTGGGGCCAGCCCGGCCTGGTCTCGCAGTCCCCGGGCCGCCCCGAGCTCCAGCAACAGCTGCGCCACCTCCACGGCTCCTTCGCGCGCTGCCAGGAAAAGCGGCGTCTGTTCCCTACTGTCCTGGGCAT…
527	400036P03|T7_reverse	CttttttttttttttttttttttttttGgtgttccaatgagtctttatttatagacacccaaatcttcatttcataggactttcgtgtatcatgaaatgtgattttaaaaaccactcagaaacatagagaccattcttagctcacaggccatacaaaaacagatggtggggctggaCCTCACAAGCACAGTCACGTCCTAACCTCTGATCTAAACACCTTTGACATGTATTTGCTGGCATGGACATAATGCCTACTTCCTTATTACGTGAGATCAATAATATACAATTTGCTTAAGGCTTTGTCTAAACTGCTGGTGtataaatttttaagacaaaaatttaaaattatttgtatgttaaaattaaatGCTAAAGAAACAAACTGGCCAAGTTTCATTT…
528	400045H04|T7_reverse	CttttttttttttttttttttCAtttttttttttaagttttatttacttaatttatatgagtacacggtcgatgtcttcagacacactaaagagggcatcggatcccattacagaggtttgtgagccatcatgtggttgctgggaattgaactcaggacctatggaaaagcagcaggtgctcttaactgatgagccatctctccagctcGAGACAGGGTTCTCAAGACACCAGGGGCCAACAGGAGTACTTAAATTGAGGCAAGGTACAAAGTGTAGCAAAGGGAACCTGACGCGCAGGCCTCCATCCTGGGAATGGTGAGCCAATCTCTTGGGGACATGATGGTATTCCCCGACCCCGCCAACCATCACTGTGGCTTCTCAGGACAGGTTTCATCATC…
529	400013G21|T7_reverse	CttttttttttttttttttttGCTCATTTTTAATTTTTATTGATTTTTTAATGCTGCACAACACAATATTTAtttcattttgaatttcatttatttctttatttctgttgctgcttttattttatttACTGAAAGTGAGAGGGAACTTTTGTGGCCTTTTTTTTCTTTTTCTTCTGTAGGCCGCCTTAAGCTTACTAAATTTGGAACATCTAAGCAAGCTGAAGGGAAGAGGGGTTTTTCAGAATCACTGGGGGAAAAAGGAAAGGTTGCGGTGTTGATCATGCCCTATGGTGGGTGACCAACTGCTTGTACAATTACGTTTCACTCTTAATTAATTGTGCTTAAGGCTGAATTAAATTTGGGTGTTCCCTTCTTAGAGCAGCTCGTATTGGCGGAGAT…
530	400002F08|T7_reverse
531	400037M24|T7_reverse	AGTCGCTCAGCTGCAGTCTGCACGGCCTCCCTTCCATGGCACAGCAGCTGTAAGCCAAAGGTGGGCCCATGAGCTCCTGCTGGGAGACTCTATGTTCATTTCTAAGGGACCAGAAGTTCAGGAGACAGATAGGTTCTGCCTACAAACCCAGGCACTCCCTTGGAGTAGGCAGCTAGGACTCTGATCTATCACTCGCTATCAACCGTTCGTAGGCTTCCCAGACTATCCTTCACTCAATTTCTCTACCTAAAACGTGCTGGTTTGGATTTGGTCCAAACATGATGAATAAACGAAGTCCTCCTACTCAGTAGACGTTCCTGTACTACCATCAAGATGGGGCAACACCCAAAGCCAGCTGCCTAATAGAAAAAGGAGGGAAGGGACACTTCCTTTCAGTAT…
532	400039J09|T7_reverse	CttttttccttttttttttttttttttttttttttttttttttttttttttttttttttttttttttttttttttttttttttttttttttttttttttcccaattttaaaaaattttttttaaaaaaaaaaaaaaaggggaaaaaaaccccccccccccccccccccccggggggggggggggggggggtaaaaaaaagaaaaaaaggcccccccccccccggggggggAAAAAGAACCCCCCAAAGGGGG
533	400003E10|T7_reverse	CttttttttttttttttttttttttttttttttttttttttttttttttttttttttttttttttttttttttttttttttttttttttttttttttttttttttttttttttATTAAAGAAAAGCAGAAAACCCAAAAA
534	400013B23|T7_reverse
535	400035G14|T7_reverse	CtttttttttttttttttttttttttttttttCAGCTGGGACCTGATGTCCAGCAAGCAATCGATAGATGCTTGGCTTTTATTGTTACTCACTGCAAAAACATACAGTCCTTTAATACAGCAGGTAGCAGGTGGGCAAAGGAATGACCTGGTGTATGGGGTCGGGGATAGGGGTCTTGGATCCCTGCACTCCCCATGCTCCAAACCCTGTCAAGTGCAGGTAACTGCACTATCTCCAGCATTTCCTGCAGCTGATGTACCTATTGCTGTCTAGGTCGGACTTGCTAAGGCCCACTTCAGCTTCTGTTCCAGCTTGTCCCGAGAGGTCATGCTCAAAGCAATGATGAACACTCGGAAGTCGATGGTGCTGTTGCTGTTGGTGTCAAAGTTGTGGAAAACA…
536	400041C13|T7_reverse	CTTTTTTCtttttttttttttaggcggggccACACTGGCCAGTTTATTGCAGTTAAATACCTCTCTCTCTATTTTTTGTCCATTTTCCATAAAGAAAATTAAAacacacacacgcacacacgcgcatacacacacacccaaacgtacacacacacccacacacCCAGAGGGGAGCAGGGATCCAGAACAAGAGGGGTGGCGGGCATGGCCTCCCTGCAAAGGTCCAAGCCCCAGGGAAGGCCCGCATCCCCAAAGCTCCCTCCTTCCCATGAGCACCCTGTCTCAATACCTCTAGAGACCAAGGAGGCAGCGGGCAGCGGGGCCTCTGTCCTCCTCCCCTGCTCCTCCTGATGAGCCCACTATAAGTGATGGGCTGGTGAGGACCGAGAAGGGAGGCTG…
537	400001A02|T7_reverse
538	400040E08|T7_reverse	CttttttttttttttttttttCAGGTTTGGAAAAGGTTTATTGCATTGTTTCCATGTGGAAGCACTGACAGAGTTGGGAAGAGGCAGAACGTCCCACCGACTTCTGAAAAACCACAGGGCTACATTAACTTTCTTCCTACCCACAACTAGAATGAAAAACCTTATCCCCACCCCCACCCCAAGCAAAAGCTAAAAAGGGAGTTTTGTGGTGATTGCTTTAAAACCCACTGGTTTGGGGGACTTCATGGTGCTCAGGTTCCACGTGGCTGTAGGGTTCAAGAGCAGTCTTCTCTTAGCACCTCCTACATCCCCTGGTTCCTCCCTAGCTCAAGACCAGCTCTTCCCTGTGTGACTTTGCTTAGCAGTACCTGCTGATGGGAAAGCCTGTCTGTGTAGCAG…
539	400032J04|T7_reverse	GGTCCCATTTCCCAAAACTAACTTTTAAAAAGCTTAAACTTAACCTAAAAATTTTAAAGGAAAATATAACTAAAAGGAACATGAAAAAGGCTTCTCTTTTGCATCAGGGATCTACCCCCTTTGGGTTCCCCAAAAAAGTACATACCCCCAGGGGGTTCACGGGGGGGGGCTTAAAAATCCCCTCAACATACTTAAACTACTTAACTCAAATAACATCCCTCTTAAGTATACTACCAAAAATGTTAATTGAAAAAAGCGAAAAAAAATATTTTTAGTTTACTCAATATTACATGCTAAAAAAAAAGTTTGCATGAAAAACACTGAAAAGGTAATTTTTTAATCCAAATTTCACAAA
540	400032G10|T7_reverse	CtttttttttttttttttttttttttttttttttttttttttttGCCAACAATAACACTGGTGTATTTTGTAAATGTACAAAAAAAAAAACACAACCCCCCACCAATGGGGCCAGGTCACATGCAACACAATCCCCCTTCCTTGTCAAAAAGTGTTCTTTAACTGAAGAAAAAAAGTACGTGGAACATAAACAAGGAACTCGGGGCACTGTGAAACGGGCAACTCCCCCCCAGCTGGCCCCAATCAAAAACACTATGGTGATCAATTCTCTTTCTGCGTAAAAGAAAAAAAAAAAAAGAACCATGCTGAAAAAAGAAGGGGCGGGCGGGTCCCGCCCCCGTGAAAAAAAAAGGTGAACTCCAT
541	400017L02|T7_reverse	CtttttttttttttttttttttttttttttttttttttttttttttttttttttttttttttttttACAGTTTTTGCATTTGTTTTTATTACCCGGTTAGGCATGGCTTTAAAAGGGTCCCCCGTACCCCCCCCCCC
542	400007O22|T7_reverse	CttttttttttttttttttttttttttttttttttttttttttttttttttttttttttCCCCAACCCCAAAACTTTTATTGGGAGGGGGGGGGGGCAGGGCAGGATTTACCTCACAAAAACAAACCCCAAAACACCACCCTGCCCCAAAAACAAccctccccccccaccccccccccctttcctgggattctgtaacttcccccacaccccccccccccccccAAATTTCTACTTTAAAAAAGGGGTGTCTATAAGGGAAACCCCCCCAAATTTGAAATCTTTTACCCCCTGAGGGACACACAAAAAATGGCCACTAAAAAACCAAGGGCGGCCTGAAACCCCCCAAAAAAAAAAAGTGCAAGGATTTGGGGGGCGGGGCAAGGGGAATCCTAAAACC…
543	400035H05|T7_reverse	CtttttttttttttttttttttttttttACAAACAGTAAGAAACACTTTATTATAACTTTACAACATATAAATAGCTTGGGTCCAATCTGTGCTTTCTGGCAGCCGGGCACCACATTCCCCCTTCCCTTGCAGGCTCCTGCCTTCCTTCACATTGCACTGTTCATCGGTGGCTCTGGCTCTGAGGCCAGTGGGAAAGGCTGGAAAAAAGGGGCCAGCAGCCCAGTCCAGCTCTCCAACTCTTCGTGTGCTGGCCTGCACCTGTCATCTGCTGGGGTTACGGCTGCTGTGGAAGGACCGCTCCTCAGGGGTCAGGCCAGCAAAGAAGGGGTGCAGCAAGGCTTCTGCCAATGTGATGCGCTGAGCAGGGTCGAACTCTAACATCCTCCTCATCAGGTCAA…
544	400022F07|T7_reverse	CtttttttttttttttttttttttttGAAGGTTTTCAACCAGCACATTTTTATTAATGAAATGGAATAAAAGCAGACAGAATAGCAGTCCATTGTTTCTTCTTTGTGGTTATATGTTAAGTTTTACAGGGCTGGTGCATTCGATGTTTCTCTCTAAGGGTCATGCTCAAAAGATCTTAGGATCCACTGCCAGCAGCACCTTAAATAAAGTTGGTTGCTATGTCCTTTATGATATGGTCCCTGAAGTTACTATGACATTTATGGTGGTTTGTGTCCTACACTCCTGCCTGAAATGGGACTCACACCTAGGTGACTTTCTCTTTGCCGCAGTGACTTCTGTATGACTGTTTGTTACACGGCAGGTACTTAGAAAATTTATTCAGGATTTACCGTGGACTTT…
545	400005I16|T7_reverse	CttttttttttttttttttttCACTTGGCAGACTTTTATTTTTGGGTAAAACAAAACAAATGTACCTCTCGGGTCAAAAAGGACCCATGAACAACATGGCAAACACATGTAAGCAATAAATACGCATGTACATTCAAGTATGCGGGGCGGCCACCATGTCCCGCCCGAGACCCTGTGCTCTAGTATCTGTTTCTGCTCTCAAAGTGATGTTGCCTCTCCCTCTCAAAAGTTGGGTCCTCAGTTTCCCTTGCCCTGGCCCTCTGGGTAAAAGGCCCTGGGTTAGACAGTTGTACAGAGCCCTCCAGTAGGGCTACCTATAGGACTTGTAGGCAAGAACTAGGACCACGGTCCCGAAGGGTCTGTCTCATGGATGCCCCGGCAGTTCTGGCTGAGTCTCCA…
546	400008K14|T7_reverse	CtttttttttttttttttttttttttttttttttttttttttttttttttttttCCAGGGTGGCAAAACATTTATTACTTTAATTGGGGATGGGAAAAAA
547	400011I24|T7_reverse	CCTTGCTGGGCGTCCCTATATCACCCCCCTAGGGAGTCGAAACCAGCCCAACAAATGGACAGTGACTGACATACCCTTGAGGGGGGTCCTGTCTAAACAGGGGGCTGCGGGGGGCCCCCCCCCTCACTTCGGGGAGTGCCCAAAAAAGGGCACCAATGTGCTGGGGTCTGGTTTGTATGCTTCAAAACCATTTCGGGGGGCCACTGGGGCAAAGGGAAAAAACATTACCCTCTGGTGTCTTTAAAAAAACCCTAGGGCATCCATCTTTTGA
548	400019J18|T7_reverse	CtttttttttttttttttttttttttttttttttttttaatgtaacaacatgaggtattttaatgggggagctccgggtcgaaacgtatctcacacaggaaacagtggaatcgaccacgaggcttggaagctaggggtttttatacaaaaggagtggggctgggggaggaattggcgaggtttcacatgattggtccatttaaacatcagcagcctgttaacatttaacttaggtcaaaggggtgggaaatagggaggcgatgggcctgccctggcatgtcctggtctgttctgctatgttctcacccccaggtttcaaagctcacaaacaactctttgggctatttgacatacattacatgaatcacaggtctcaagttttatttcctttcaTTagga…
549	400047I08|T7_reverse	CtttttttttttttttttttttttttttttttttttttttttttttttttttttttttttttttCCCCTTTTAAAAAGGGGTTTTACCCAAAAGGGTACCTTTAAAAATCCCTACCTTGTTGGGAACCAAAAACCCAGGGGCCCCCCCCCCCTGACCCCCCGGGAGTC
550	400038M16|T7_reverse	CttttttttttttttttttttttttttttttttttttttttCATATTAAACTTGTATTTTTATTCAGGTTTGATTTTTAACAAATGTGTCAGGGAAAAAGCCCACAGGAAAGGGTAAAGCCCGTGGGGGCAAGGCCTTCCCAAATGCCTGAGGAGGGATCGTGTCCCCTCCCCCCCTCCTCTTCTCACCACCCCTACAGGGGTTTGGGAAAAAACACAGGCAGGGAAGGGGCTGGTCCCCATTCTGTACAGTGGTGCTTGGGGGTGAAGGACTATGGAAAACAGGGGACCAAATCGGGGATGATTAGGATAAAGGGCACAAAACCTTTTACCAAAATCCAGCTTTCTGATTCCAAATTGAATTAAAAAAAAAAAAAGGAAAGGGGAACCTAAACCACAA…
551	400012K23|T7_reverse	TTTCCCCCCCAAACGGCCCGGAAAAAATTGAGCCCAATTTGGGGGGAAGGGGGGGGGCCCC
552	400005P19|T7_reverse	TGTTGTTGCGGTCGCTATGACGACGGGTCGCGGTTTTATTTTTAATAGCGGTCGGCGATTAGAGCAGTGCCTGCGCCCAGCTCCCCGTGGCTCCCGCGTCCCGGGCGATGAATCCAGGCCTAGCCTCATTCTGGTCCCTGATGTCCCCTAGCGTCTTCAGAATCCCTCCCGCCCGGCTTTGATTTCCAGCTGGGCGTCCCTGCTGCGCCAAGAGAGTAAAGGGAGAGAGAAGCACCGAACTAGGTGGGGTCCCCAGGAACCCGCAGCCTCCATGCGGAGGTGGTGGCCGGACAGGCGCGGCATCCCAG
553	400050O18|T7_reverse	CttttttttttttttttttttATTATTATATAGTTTAATTTAAGTTTATATACAAAAGAAGAACATATCATTGTTTGGGGTGCCCCCAATAAAAATGAAGGAAAAAAAAACCAATAATACAGACTCCAGAAAGCTGAAAAGATGACAAAAGCAATCTAACCTAAACCATGTCCTTTATAAGTAAAAAgaaaaaattaaggctcagctcggttaagagacttgctcacagtcagagaacttatcagtcccagactcaagatgagaactgaaatcCCTAAATTGGTAATCCACAGATGCGTTCCTTTGCAAGGCAGCAAGAAACAACTGCAGGCAAGCAAGCGCTCCTTCCAGAACATTCTCACATTTGAGTGTGATAAAaacaacaacatcaacaacaac…
554	400022E05|T7_reverse	CttttttttttttttttttttCAAAAAAAACCCATCAATTTTATACAGTTTGTGGTTCAAAAGCAACATATGCAGAAAACGGTGGAACAGTCCAGGCTGCCCCACCCCACCTGAATGAACTCATTCTTGTTCCCCAAGGAGCACAGAACCCAGGACCCCGGCCTGGCAGGACCCCACTTAGTTATAGGCCCCTGGACAGGGGTTAAGCCCTTAGGGGTCAAGGTTGGAGGGAGGGGACCAGCACCTTGCCCCCTTGGGGCCCACTGGTCCATTGAtgtgtgtgtgtgtgtgtgtgtgtgtgtgtgtgtgtgtgtatctgtctgtctgtCTCTGTAGGGTGGGGAATGATCCATCGTGGATCTCCTCTCCCCAAGGCTAAGGAAGGGCTGGGGAGCCAGT…
555	400009C12|T7_reverse	CttttttttttttttttttttttttttttttttttACAGAGGAAAGGAGTGTTTATTTATTGAGCACCTACTACATACATCTTCCGAGGATATAAAGGAGGCATGGAGGCAACTCACCCCAACTCTTACAACATCCAGGATTCCAATTCAAGGGTTGCTGTCCTCCCATCCCACCCTCAGGGCTGTCGGTCAAATACCCGTCCATGTGTGGAGACAGTTTTGGTTTCATAATGAAAGATAGGGTGCAAACTTCTTGCCATCTGGTGGATACCTCTCACGATGCTCAGGACGGTTCCTACAACAAAAAATTATCCAGCCTAGGGCTCAAatgtagctctgttggcaaaatgaatgccagcttgcacaaagctctgggatctatcctcagcaacatataaa…
556	400017P16|T7_reverse	CATAACTTTATTTTAAAGACTACAAACATTGTGTCGTGAGTCCCCTTTGCTGCCATTTCCACCAATCCACAGGTCTGTGGGAAGGATGAGAGTAAGTGGGTAGGGAGGGGAGGAGCGCCATTCCTGGTTCCAGCAGGGAAAAGGGGGGAAAAATGGCTGCTGAGAAATGGACCCTAGGCCTGGGCATCGCTGTCTTTACTCCTCCACACCACAAGAGTAACAAGGAACGGGATGAGGCAGATGGGGGCTATGATCATGGCCAGGAGCACATCCTCTGGGGGATCAGAGAAGGTGGGCTGCACCAGGGAGCAGTTCGCAAAGTGTATCAGGTGAGCCTCAAGGATGATGTTTTCTGCCAAGGGATTTGGGAAGCCCAGCCCAAACTTGTCTGCATTGTAT…
557	400033J02|T7_reverse	CttttttttttttttttttttttttttttttttCAAACTTTTCTGTCATTTATTTTCAATAAATAAGCAATCAGCTAGTCAGTTGCCTTGTGCCTGCAAGCCCCGTGAGTTCGGGAAGGGGATTTACAAGGTTCGGAGGGAAAGCGGGTTGCTGAAGGGGACAAGGGTGGAGGACTTTATTTATAAACAGAATTGAGGGGGAAAAAGGGTCAGTGCCTCAGCTTTGGCTGAAAATGCATGGCTATTGGGGTGGGGAACACAGGGCACAAGGGCTGGTTACTTCCTTCTTTCGTCTTCTGGATCCTCCAAATAGTTCCAAGCAATGAACTTGAAAAGCTCATCCAGCCCGATGACTGGCAGTGAGATCTTGAGGACCATGAGCCACTGGGTAAAGTCCAG…
558	400045H18|T7_reverse	CttttttttttttttttttttttttttttttttttttCCCTATATTTGGATTTATTAATACACATAATAAGCAAAGTTGACATATTCTGGGTTCACACATATGCAAAGAGTGGTGAGCCATCAACGAAAATAAAAAAAAAACGAACGTGCGCGTAAATGCTTTGAAAAAAAATCAACGCTCACGGAAACCAAAAACCAGTGTCCTTTGAAAAAAAAAAAATCGAACGGTCACAACCACCGCATTCTCCTCTGTCACCACCGGGGGGCGACAGAAAGCACGCCGGGAAAAAAAAAAAAAAAAACTTCCTCCAAGGGGTCGGATCTGCCTGCTTCATCCCGGCCAGGGTGAGGGGGAGCCGGCCAGGCTGGCGAATCCAACCCGGCGAGGCGGTCGCGTTT…
559	400002H18|T7_reverse	CtttttttttttttttttttttttttttttttttttttttttttttttttttttttttttttttttttttttttttttttttttttttttttttttttttttttttAAACCCCaaaaattttttttgggggggggggggAAAAAAACCCCCCAAccccccccccgcccccccaaaaaaataatttttttaaa
560	400003C07|T7_reverse	CtttttttttttttttttttttttttttttttttttttttttttttttttttttCCAAAAACCTTGTTTAATGCCCACACCCCCAAGGAGCTGTCTGCTCCTGCCCAGTTAAAATGTAAGGCACATGGGAAAATTTCCCTATGGATTTTTGTGTTCCCTTTATATATGTTCAtgcgtgtgtgtgtgtgtgtgtgtgtgtgtgtgtgtgCCCTCCCCCATGGGGGCATGGAAAGGAAAAAAAACATTTGTGTGTTTTCCCCTGCCAAACATGTTTT
561	400033N05|T7_reverse
562	400028G07|T7_reverse	GCCTTCCCGCCTGGCGGTTCAGAGTgcgcggcccggcgccgcggcggcACGCCCTCCCCTCCTGAATGGCCTGCGGCCGGCGACCGGCTGTCGTGGAGATTCCATCTGTGTTTCCCCGCAGAGCCCGCGGGCCCCGCGCATCCGACGCCCCAGGGTGGTCGGCTCAGAAGGTGAGCGCGGCGTCGCGGAGGCCGACCCGGGCCCGGACTCCTGCCATGTTTGTCAACCAGCAACTTCCGAGCGACCTCCGAGCAACTGAAAGGAAGGGAGGAGACCGCAGGCCAGGGGACACCCGCCTGCCCGCGCACGGTTGCAGTTTTCGCCTCCTGGAGTTCGCCTCGCCCCCGGCTCGCCGCCGCCACCTCGGCCGTAACCTCCCCGGAGCCTATAGGAATCTTT…
563	400002E05|T7_reverse
564	400002J21|T7_reverse	CttttttttttttttttttttttttttttttttttttttttttttttttttttttttttttttttttttttttttttttttttttttttttttttttttttttttttttttttttttttttttttttttttttttttttttttttttttttttttttttGGGGGGGGGGGGGGGTTT
565	400026G15|T7_reverse	CtttttttttttttttttttttttttGGATTTCTAACCTGGCGCAGCTACGCCCTCTTTTATTTGTGTTAAGGCAAAGCTCCAGGAGGCCCCGTCCCGCCCCTCCCCTCCCCCCAAACTCCCGCAGCTGTCAGCTGTTCCCCTTGCTCTCGGGTTCCCTGGTTTCTGGGCTGGAGGTCTTCAAGGCTTCTTCCACAGCATGGCTGAAGTTCTGGGGGCTCCGCTCATCCTTGGAGCTCGACCCGACTGCTGCTGCCTCCTTAGGCAGGGGCCCCTCGAGACTAAAGTCCAGCAGTGTGGTTTCAGCCAGCCCCGAGTCGTCGTCCATGCTGATGAAAATGGCCGGGGTCTCGCATTCGGGACCCTCCTCCCGGTATTCCATGACCTCCTCAGCTGGGGT…
566	400030M14|T7_reverse	CttttttttttttttttttttttttttttttCATCCATATACACATCTCTATATTTATATATTAAATACAGGCACGGGGAAATGGGGAGGGGCACCGGCTCTCCACGGGCCCCACCCTTGGTCCAGCCTGGGCTGCCGGGGTCTGGGTTGAGCAAAGTTCACTTTCTAACAATCTGCAAAAAAGGAGCAGGTAGGAGCAGGACCAAATCCAAAAGGACAGGGGTGTCTGTTCTTGTTAGGGGCCCTCTGGCGCCCCTGGCTGGAAGCGGGCTGTCTCCTGAAAAATCAACTCCTTCACCCGCTCCTTGGGGAGGTCATCCAGCTCCATGTCAAAGGTGAATGGCTCCTCGGCCACTGGCTCATCTGTCGGATCGTAGTACTGTTCCAGGTAAGGGTGAG…
567	400023B10|T7_reverse	CtttttttttttttttttttttttttttttttAACAATCAATTGCTTTTATAGTTTTTAAAAAAAGAAGAGGAAGAAGAAGCCATGAGAGAATCTGCCCACGAGAAAGGAGAGTCGACCGCGGCTCTGGTGCCCCTTAAAAATTGGTTCTGATGGTCAAGCCCCCAAAGGATGCTTTAAACATGATGTGTGCCTCGAGAGCATCGTGGGGTCGTGGCTCAGGCCACCCTAAAGGAAAGGCCCTTGACGAGAAGCGACCTTCCCGTGGGGCGAGCAGGGGCGCAGTCTGCTCAGCTCTTCTTGCGCAGCTGGCTGTACTGCGCGCGGCCCAGGATGGGCTCCATGACGCTGGGCCGGAAGAAGCTGTCGCTGACTCTGCGCGCAGGCTTCTCTCTGGGCA…
568	400012L03|T7_reverse	CttttttttttttttttttttCACAAGACTCAGAAGTGACTTTATTTCTCTGTAGTTAATGCCCCTCAGGCCAGGCTGTTGGGCTGTCCCTGGCTTGACCTCCCTCCCCTTGGAGACCTGGAGGGTCTCAGTCCCTTGCCCTCCCCCTCCCCCCTACCCCAGCTTCCTGCCAGGATGTCTGGACTCCTGGAGATATTCAGCTGCTTGGGATATGGAGCTGGTGGAGAAACGGAGAAGGCTCACTCACATCTAGGGAGGTTGAGAGCCTCAGACCTTGATGCCAAACCCTTGCTGTCCCAGCCCCAGCCAGGCCAGGCTGGGGAGGGGCAGCAACAGGCTTAGGGGACAAGCTCCAAAGCCCAGCAGGAGGGAGGGAGGGGTCTTAGGGCCCAGCCCAGA…
569	400044H22|T7_reverse
570	400030F02|T7_reverse	CttttttttttttttttttttttttttttGAAGGAGAAACCAACTTTTATTTATAGAAAATTTATCAAGTGTCCTTCCAGTTTCCTACAAGGCCCAACTCTGTGACTCAGGATCAAGGACAGGGAGTGGACTCTGTAGTGCAAGCAGAAGCTAGTGAACAGAGTGGAAACCTTGGGTGATGGGGGGAGGGAGGGATGGTCCATGCTCCTGTGGGTGTGGCTCTGGCTCTGCCTCCTCCAGCACTCGACCAATCAGGATCCTGGAACCTGCCCCATTTTGGCTGTCTGTCAGAGGGGAGACCTGCCAATCAGCTGGAATTTTCTACTTGCTCCTTACCTGATGGCTTTATAACCTATGTCCTCATGGGCTCAGGCACTGCCTGCTAACCTGGATCTGCTG…
571	400037F20|T7_reverse	Cttttttttttttttttttttttttttttttttttttttttttttttttttttttttttttttttttttttttttttttttggttttttttcctttttt
572	400036M09|T7_reverse	CttttttttttttttttttttttttttttttttttttCCATGAACAGATCTTTATTGGTGTTTTGAAATAATTGAATTATTGATACAGGCTCCATGAAATTCAAGGCAAGTGACAGGACAGGAGGGAGCATCCTTGTGCAGGTGGGAGGACTCAGGGAGGACTCCCAAAACAGCTGCCAGTCTCCTCCAAGCATCTGGATTGTGAGGGTCTTACCCAAAACCAGGCTCACCTCACCAGGCTTGGGGACGTGAAAGTGACTGACCCATACTTCAGGGGATCTAAAAGGGTCCTCTCTCAAAATTGACATTCCTGGCTTCCTCAAAACCTCCTGCCACCCTTGGAAGTCTTTGCAAACCTTGGGGACACTGCTTTAGGCCACCAAGCTGGCCTCCCTCCCC…
573	400050L14|T7_reverse	CttttttttttttttttttttgttttATAATCATTTTATTCAAGGACATATTTTTCTGTTTCTGTCCCTCCCCCCACAGTGTGGGATGTGTGTGAGGGGGATTCTTGAATGCCTCCAACTCCCATTGACAGCCTCAATGAGGGTACCATACATCATGAGATAAGTATGAAGAACATGTCCTCTACCAAAATGCACATGCCTTTCTGGTCCTAGAAACACACATGTCTTTCTTTAAGGTCCTAGAATTAGGCTGAGGTCCATTCTGAATGCTAAGCAGGGTCAACAGTGTGAGTCCTATGGGAGGGCCCTTATTTATCAAGTGAACTCCCCAAGTTGAAAGGTTACATTTGTGAAATTGCAGCTGGGTCCCCTAACAGTTAATCCTAGCTCCTGCAAACC…
574	400028E10|T7_reverse	CtttttttttttttttttttttttttATTGTAAAACATCCACTATTTATTAGCAGTTTTTTTTCTAAAAACACAAACATGAGGACTGAGCACGGCACCCAGAGTGACTCATCCCTGCGGATGGGGAGATGCCAGGACAGAAGCTGTGCAGCTTTCCATGCACCCCAAGTCTCAGCTTCCTCACTCACTCCAGGGCTCCAACAAGGAAAGGAAACCACTAAAATTCCCAAGCACAGGAAGGTCACAACAACCTTAAGGCTACTGATGCTAACTGCCACACGCTGCAGTCTGTAACTCTAGCATATCAAAACCCACCATCAAACAGCTGCTCCCACTGACCCTCGCTGTCCTGACCAGCTAGCCTCCAGCCTGGCTTCTGTATACCACAAAATGCCAGCAC…
575	400039O05|T7_reverse	CtttttttttttttttttttttttttttATTATTTAAGACCTTTATTAACAGGTGCTTGCAGTTTGTTGACTTTTTTGAAAAAATCAAGTTGTAAACTTTATTACAAATTAAAAATGAAGTTCTTAAAAATCTCAACTTGACCAGATATGAAACAATTTAAAAACCGTTAAAGGTGTATTGAGAAAAACCAGGCCTTTTTTTTTTTTCTTAAAAAACACGTTTGTCATTACCAAAAAGAGACATCTTTAGGTAAAAATAATAAAAACCCCATGCTGCATAGATAATGCAAATAGTTCTAATGTTATCTGGTCAGCGGGCAAAAAGCAAGCACTTAAGGTCTTCAGCTCCAATCTTTGTTCATTTCTTATTGCTGGAATTTCATATTCATTTCTTCTTGT…
576	400012E11|T7_reverse	CttttttttttttttttttttaatattttaaaaatatatatttataGATTTGTTTTCACGTCATCTCCTCAAATAAAAAGTTCAAAATCAACTCTTAAGTAAAGCAGCTGGGAGAAGGGGGAAGACCAAGGGGAGGAAGAGACCGCTAACAGTGGTTCCCTCCAACCCAGGAGCCCCTGCAGGTCCGCGGGAACAGAGGCAAGGCAGGGCAGGCGGGCCCCAGTAACCTGCCCGGTGCACAGGCCCAGCTGCTTCAGGAGCTGAAAGGGGCAGAGGGCATCGGCTGAGGGCACAAGCCCCCATATCTCTCCCAGCTGGCTCCCTGAGGGGCAGGGGCCGGGCTCTTTTGACCCAGACCATGGCAGACACAAAGCTAACCAGAGGTCGCCAAAGAGGCTG…
577	400028J14|T7_reverse	CtttttttttttttttttttttttttttttttttttttttttttttttttttttttttttttttttttttttCGGGGCTTCTTCTGGGAAAATGTTCCCACCCTTGTT
578	400002E19|T7_reverse
579	400044I09|T7_reverse	ATGGCCCCCGCCAACTCAACTCTAGGGTCCTCCGCGGCGGTCCGGCATGGCTCTCAGGGGACCCGAAAGGGACCCGAAAGGGAAGCGAGGGTCCTCAGTGCCAGGCCCCCATGCGTGGCTCAAGGGACCAAAGGGGTAGGCGTAGAGGGGCCGGGAAGGGGTCGAACCTCAGCCGCGGTCGGTCATGCAGCACCAGCTACAGCGGGGCTTCCTCCTCCTCCACCTTCTCCGCGTCCTGAGGGAAAAAGGCGCCGGCAGCGCCTCATGCCGCGGAGGGCTTCGGCCAAGACTCCGCCAGACTCCCGGTCGGACCCTCAGACGCCCGGCCCGGCCCGCACTTTAAAGCTCTCCTCACGACGTCACCGCCAGCCCGCCCGACCTCCGACAGCGCCGCTCCTT…
580	400001L08|T7_reverse
581	400001O24|T7_reverse
582	400037F13|T7_reverse	CtttttttttttttttttttttttttttttttttttttttttttttttttttttttttttttttttttttttttttttttttttttttttttttttttttttttttttttttttttttttGGGGGGGGGCCCCCCCCCCttttttttttcggggccccccccccccccccccaaaaaaaaaaaaCCCCCCCCGGGGGAAAAAAAAcccccccccgggggggaggggccccccccccccggggAAAAAAAAAAAggggggggggggggcccccccgggAAAAAAAAAAAAAAAcccccccccgggggggggggggggccccccccccTTTGGGGGGGGGGAGGGGGAAAAAAA
583	400031E12|T7_reverse	AACAAATCCTCCCCCAAAAATCCTTGGGGGGCCAAAAAACCCCAAACCCCAAAAGCCCGGGAACCCCCTAGTCCCCAGGGGCTAAAAGCCCCCCCCGATGCCCCCACCGGGAAAAAACTGGGGGAATGAAAAAAGGTTTTAAATTTTTTTTTTGGAATAAAA
584	400020L08|T7_reverse	CttttttttttttttttttttttttttttttttttttcatttttGTTGTTGTTGTTGTTTTTAATGAAAAGGATTGATTTGTCCAAGTTCGTATTTCCAAAGCCGTAGCGATTGCCCGGCTGGAGCGCATCATTCCCCAGCTTCTGGGTTTCTGGCAGCCGCGGGAGGAAGCACAGCCCATCAGTCGGTCCAAAGGAGCTTGTGGGAGGGGTTGGTTGGCTGGTTTGGGATATGCGGGTTGATTTCGGGTTTGTTTGTTTTTTGTTGTTTCGGGGGACTGGTCAGGGGACAGGTTGAAACAAATTCAAAACAAGTTAGCAAAAAAATTTTGCTGTCGTATCCCTTCAAACCCCCCCCCCCCAACTGCGGTTCTGACCAAGGACCGGCCGCACAAACCAC…
585	400036J07|T7_reverse	CttttttttttttttttttttttttttttttttttttttttttCTGATTCCAGCTTTTATTGGGGCTAAGTGCTCCCCTCCAAAGGAGGCAGGAACACACCCCATCAAAAGTAGGGCACTTCAAGGACATGTGGTGCCCGGCCACCTCCACCCCAGCACACAGCATTGGGACAGCCAGTGCCCTGCCTGGGTCCACTAACCACCTCTCTCCCCCAAGGCAAGGTCTGCGGCTGACCGAGTGCAGGCGCAGGTGCCTGGCACCCCAGGGACAGTGCGAATTGCCTCGGTGGCATCAGGGGCCCCCAAGGGTCTGTTTCAAGCAAAAGGAGGAACCTGGCTTGGGGGACAGCAACTGAACCCATCCCCCATCCCCTCCGGTACCCAGTGTAGGTCACAATA…
586	400004P11|T7_reverse	CAAAAAGGCCCTTCCCAAGAAACCACAATTGAAGGCTGGTGAAAAAGGGCGGGTGGGCCAGGGCTAGGAGGTGTCACAGGAAGGGAACCCCAGGTCCACCCGGAAGAAGCGGAGGGGAGATGAGGCCCAAAACCTCCTGCCCA
587	400036F04|T7_reverse	CtttttttttttttttttttttttttttCTGGTCCTGGGAAAGTCTCTTTAACCTACCTTGGTGAAGCACCAGCATGCGCCCTGCCCCCTCAAAGCAATGCTTTGCTGCCAAAGCGCTTAAAGTTTGACAGTGGAAGGAGCTGGGCTCCTTGCTTTCTATAGGGCTGGGCTCATCTCTTGAAGCACCGATTAGCAATTTCTCTGTGCAAGTCCTGCCTGGTTTCAGGACCGGAAGCAGCTGATGGAGTCTCATGGCCTCTAGTCCTTTTGGCCTCTGGTCTCCTTCAGCCTCTAATTCTGCTGGGGACCACGGATAAATCTCTTGGCCTCTGCACCCTTAGTTTCCACATTTATAACTTGCGCATGTAAATCTAGATTTTTCTCGAAAAACCTAAACAC…
588	400003I20|T7_reverse	CttttttttttttttttttttGAAGCTTTAATTCTTTAATCTTAGGGGCCTGGAGTCTGACCCTGAAAGGTGACTTCTTGCTCCAGCTTTCTCTGCTGCCACAGAACAGGGTCTCCTTCCCAATAGGTGTTGACTCTGTTACCATCTTCCTTGTGACTCTTCAGTAGCTCCCACGTCCTCTGGGATACTTGCCTCTGCCAGCCAATCACACCTCCTTTATGATTATCTTTGCTGCCAATCttgttttgagacagggtctcacttggtagtccaggttagcctagaatttgcggctattctcctgaaggaaagaataatgtcttccaagtgacgggtgtgagccactgtgcTTCAAAAGACTGCTTGTCTTTTGACCTTCATCTTTTATCACATCCCTGG…
589	400015G19|T7_reverse	CttttttttttttttttttttttttttttttttttGAAAGGGCAAAACAAATCCAAACTTTATTGTCAAGGAAAAAAAAAGAGGGAGGGGGTTTGCTACATTGTCAAGCAAAAAAAATCCATGGGGAGGGGAGGGCCAGTGGGGGCCAGTCCCCATCCCGGGTCGGCGGCTGGAAGGGCTGACCACACGGAAACCACAAAAGGGACGGGTTGGGGGTCACGCCCCCCCCCGAATTGTGCAGTGGAGGTGTCACGGGAGGGGGCAGCCATGAAGTCTAGGAACTGGAATGGGGAGGCTACAGACGGCAAATCCTGCGGAAAGGGACGGGCCGGGGGCGGGGGCGAGGCTTCTATTGCTTTTTGCTCACAGTTTTGCGGAAGGCGAGGCGGGGGTGGGCTT…
590	400032J18|T7_reverse	CtttttttttttttttttttttttttttttCTGTTGaatattttttcttttaagtttttattatttaaataCACCATACTAAAGCAAATGTCTCTGAAAATATCACAAATAAAAAATTTTTTTCTTCATTCAGCAAATTAAAAGTAGGGGGGATTTCTACATAGTAGCGGCTATGAGCCTCAtttttttttcttcttttctttttttttttttAACCTTTGTCATGGGCGGAGCAACATCAGGACAAAAACACTCACATGCATACATACATTGTATTTTACAAAAATACAATAAAAGTGTTTGTGATAAAATTATCACAAAAGCCACATCTCTTTCCTTTTAACTCATGTTCAGGTTGATTGAAACACATTTCATTACAACACTTAAATATACAAAGAG…
591	400033G22|T7_reverse	CtttttttttttttttttttttttttttttttttttttttttttttttttttttttttttttttttttttttGGCCTTGCCAAAACCCTTTTCTTAACCAAACCCAAACGGGTTCCCCCCTGAAAAAAAGAAATTTATTGG
592	400020A04|T7_reverse	CttttttccttttttttttttttttttttttttttttttttttttttttctttttttttttttttttttttttttttttttttttttttttttttttttttttttttttttttttttttttttttttttttttttttttttttaaaaaaaaaaaaaaaatttggggggggggggggccccccaaaaaaaaaaaaaaaaaaaaaaCCCCCCCCCGGGGGGGGGGAAAAAAACCGGGGaaaaaaaaaaaaattttttgggggggggggggggAAAAAAACCCCCTCCCCCCAAAAAAAAA
593	400004I14|T7_reverse	CttttttttttttttttttttGGTAGTTGAGGAGTTTATTGGGGGGGGTTCTCATATTTGCTCTTCCTTGGGGAGGGGGGTCTTCAAACAATACCGAAGGGCACAGGAAAGTAGGGGGTCTGGAGGGAAAAGGGAGGGGCCACAGTCAGACAAAATGGCAACACACGATCACAGGCACTACCAACGTCACAGACACAGCAGAGGGTCCAGGATTGGGGCTCCAGAGCCAGCCTCCCAGTGCTCCGGGACAGACGGGAGTGTGGAGGGAGAGGGCAGAAAAAGGGTGGAGAAGGTAGGCCAGCCCCACAGACCTGTAGATTCTGTCTTCTGATTATCTAGCCCTCTTCTGAGGGAGTCAGTAAGGGACATTTCGCTCACCCTCCAAACCACAATACTTGG…
594	400033E19|T7_reverse	CtttttttttttttttttttttttttttttttttttttCACTTGGCAAACTTTTATTTTTGGGTAAAACAAAACAAATGTACCTCTCGGGTCAAAAAGGACCCATGAACAACATGGCAAACACATGTAACCAATAAATACCCATGTACATTCAAGTATGCGGGGCGGCCACCATGTCCCGCCCAAAACCCTGTGCTCTAGTATCTGTTTCTGCTCTCAAAGTGATGTTGCCTCTCCCTCTCAAAAGTTGGGTCCTCATTTTCCCTTGCCCTGGCCCTCTGGGTAAAAGGCCCTGGGTTAAACAGTTGTACAAACCCCTCCAGTAGGGCTACCTATAGGACTTGTAGGCAAAAACTAGGACCACGGTCCCAAAGGGTCTGTCTCATGGATGCCCCGGCAG…
595	400028I13|T7_reverse	TCACCAGTATGGGACCTGATGTGTTTCTTTAAGACGCTGGGTTTCGCACATGCCCTGCTGCAGTACGGGCAGATATACTTGCCTGGCTTTTTGGGTTTGTGCTCTTTCTTGTGAGCATCTTCTGCCTGTTCGATACTTTTCTGGGAGTATTGGCTGTAAGCAGGGTTGAGATTTGAGATCTTTTTTCTAGGATAACCACCGCTGTGGCCGTGCATTGGAAAAGGAAATAGGTCCTCAGAGGCGACAGATGGCAAAGGGCCAGGGAAAAGCCAGGGAGGGCCCTCTAGGCTCTGGTGTGGCTTGTGGCTGTGCGTCATGCCCTGGGATAGTGAATGCTGAGGGAAAGAGAGCGAGTGTTGGCATGGGTAGGGACTCGGACGGTGAGGTGGGTATTGCTTC…
596	400018L20|T7_reverse	TGTACTATTTTACATCTCCCCATACTGCATACTATAACTGTACATACATTTTTCATTCCAAAGTACTCGTCACTTATAAAGTGAGAAAATTCAGGCTGCAAAGTAAACGTAACTTTTAAACAGGGCTCCCGTGAAAGATTGGAGCAGCAGTGCACATGAGTCTGCACTCGGGACTTATATGGAAAACATCTCTCCCTTGTGCTTATAACTGATCTGCAAACAGTCAGTATTTCTGGAACTTGTTCTGGAAAAAATCACAGCAAACAGGGGCTCAGGGCAAACATAAGCAGCTCCATTTTATAAACGAAGTTTCGGCCTTCCATCTTGTTCCACTGAACCTCCTTGAATGGTCCTCGGAAATGACTCCACTTGCTGTCTTGTAAAACATCACTCTTCGGA…
597	400006I11|T7_reverse	CtttttttttttttttttttttttttttttttttttttttttttttttttttttttttttttttttttttttttttttttttttttttttttttttCCCGTAAAAAACGGGTTTTTTTAAAAAAAAAAGGGGGGGGGGAAAAGGGGGAAAgggcccccccccccccccccccTTTGGATTTTGGGGGGGGGAAAccccccccccccccccccccccccccccAAAAGGGCCACCCCCAAAAAAAAAGGGGGGGGGGGGGGGGGAAAAAAAAAGGGGGGGCCCCCAAAAAAAAAAATCTTTTTccccccccccaaaaaaaaaaaaaaGGTggggggggggggggggggggggCCCCCACCCCCCCCCAAGAAAAACCCCCCCCaaaatttaaaacccggg…
598	400004K19|T7_reverse	CttttttttttttttttttttttttttttttttttttttttttttttttttttttttttttttttttttttttttttttttttttttttttttttttttttttttttttttttttttttttttttttttttttttAAAAAAAAAACCCCCCCCCGGTGGGGGGGG
599	400005O23|T7_reverse
600	400050J24|T7_reverse	CGGCCGCTGGCATCATCCTTGTCTTCATGTTCCTTCACTTTCATATCCTCCTGTAGTTTGGCTGACTCTTCCTCACCAGCATATCTGGGGATAACCACAGGGTGGTCCTCACCAATAAAATCCTGCTCTGTATCCTCTACGTCTACTACATCAGAGTCCGAGTCTTGCCTCAAAATGGTCCAGGGTTCTGAGTCGTGGGAGCTAGGACTTTGTGAACCAACGTACCACCTCCCCTCATCTTCCTCAGCCCTGCCTACATGGAGAAAGAAACCATCAGCAGCCTGCCCCTGAGGTAATGTATCAAATCTACCCAGGGCCAGAGGCTGTCCTTCCCCTGTAGCTTCTGCTGACTGTGGTCCTACCTCCGCAAGATCAATGCTCGCAGCAAATTCTGAACAA…
601	400046N15|T7_reverse	AGGTGAGTGCTAACTCGGCGCCGGGCTCTCGGGGCGAATCCTCCGCCATCGTTGCTGTCGTGGCTCCGGGAGCGCTGGGGCGTCGCCATCCCGGCGGCTGAGCTCCAAGGGCCATGGGTCCTCGCCGCGGGTGGCCGTGCTCTGCGTGGAGGGGCGCGCGGGCGCCTCCGACTTGGAGCCCCGGGGCGTGCAGGCTGCGGAGCAGCGAGAGGGGGCGGGCATGGGTGACGGGGCCAGGCCGCCGGCGGAGCTGCGGGGGGCTCTGACCGGACGGGGACGCCCGAGGCTCGGCTTCTACGGTGAGGGGTGGCCTAGGACGGAGCGGGAGTGCTGAGATCGGCGCCCGGTGGAGGCTGCGAGGTCGGGGGCAGGAGGGGTCCGCACTGCTCTGTGCCTAAG…
602	400018J22|T7_reverse	tttttttttttttttttttttttttttttttttttttttttATAAAAAAAAAAACCCCCCCCCCAAAAAAAACACCCCCCCCCCCCCCaaaaaaaaaaaaaaaaaaaa
603	400005L12|T7_reverse	CttttttttttttttttttttatttttttttttttttttttttttttttttttGTTCCTCCCCTTTTATTTGATAATACATTTTCACAAAAACATGATATATTTACATATATACAGGTAAAAACTGCTGGTCAAAAATCTGAAACAAAAAATGTCACCAAAAATTTACAAAAGCCACTGACTGACCCCGGAATCGGGCTGGAAAACCTGGATAGCTGCCTGTAGGTCGGCAAAACTCACAACTCAACTTCTGAAGTCTGGACTGTGGCTGCTCTGAACAATAACC
604	400008A24|T7_reverse	gcgggccgcgcccgcgcccagcgcccgcATGTATAACATGATGGAGACGGAGCTGAAGCCGCCGGGCCCGCAGCAAGCTTCGGGGGGCGGCGGCGGAGGAGGCAACGCCACGGCGGCGGCGACCGGCGGCAACCAGAAGAACAGCCCGGACCGCGTCAAGAGGCCCATGAACGCCTTCATGGTATGGTCCCGGGGGCAGCGGCGTAAGATGGCCCAGGAGAACCCCAAGATGCACAACTCGGAGATCAGCAAGCGCCTGGGCGCGGAGTGGAAACTTTTGTCCGAGACCGAGAAGCGGCCGTTCATCGACGAGGCCAAGCGGCTGCGCGCTCTGCACATGAAGGAGCACCCGGATTATAAATACCGGCCGCGGCGGAGAACCAAGACGCTCATGAAGAA…
605	400006F20|T7_reverse	CttttttttttttttttttttcttttttttttttttttttttttttttttttttttttttttttttttttttttttttcccacctttaaaagttttttttttttttttttcccctttttttGGGGGGGGGCAAAATTCCCCTTTAAAAAAAAAAAAACGGGGGGGGGGGccccccccccccccccccccAGGGGGAAAAACCCCCCCCGGTCCCCAAAAAGGGGGGGGGAACCCCCCCCCCAAAAAAAGGGGTGGCCCCCGGGGGAAAAAAACCCCCTTTTgggggggggggggggggggccAAAAAGGGGGCCAGGGGGCCTTTTTTTTAAAAAAAAGGGGGGGGGGaaaaccccgggggcccccccccccgccccAAAAAAAGGGGAAAA
606	400036M08|T7_reverse	CttttttttttttttttttttttttttttttttttttttttttttttttttttttttttttttttttttttGAACCAGAAAAAAATTTTTTAAAACCCCGACTTTTCAAAAATTGGGCCCCTTGGAAAAAAAAATA
607	400023J23|T7_reverse	GAAGGACGCTTCCGGTGCCCAGGTGCTGGCCTCGGCTGCTGGGAGATGAAGATGGATCCCCGCCTCGCCGTCCGCGCCTGGCCCCTCTGCGGGCTGCTGCTGGCCGCGCTCTGCTGCGTCTGCGCCAGCGGCCCCCGCACCCTCGTGCTGCTGGACAACCTGAACGTGCGGGACACGCACTCGCTGTTCTTCCGCAGCCTGAAGGACCGGGGCTTTGAGCTCACCTTCAAGACCGCAGATGACCCCAGCTTGTCCCTCATTAAGTACGGGGAGTTCCTCTATGACAACCTTATCATCTTTTCCCCGTCGGTGGAAGATTTTGGAGGCAACATCAACGTGGAGACCATCAGTGCCTTCATTGATGGTGGCGGCAGCGTTTTGGTGGCTGCCAGCTCTGAT…
608	400034L10|T7_reverse	CtttttttttttttttttttttttttttttttttttttttttttttttttttttttGGGGGTTTCCTTCCACCTTTTATTATTTCCAAACCTGGGAACCATTCCCTAAA
609	400040G18|T7_reverse	GGCGACCCCCAGCCTGCCTCGGACGCCGGCGGCCACCACCGGCGCTATCCGGGCCACGCTGACGCCCACCGTGCTGGCCCCGCGCCTGCCGCAGCCGCCGCAGAACCCGACCAACATCCAGAACTTCCAGCTGCCCCCAGGAATGGTCCTCGTGCGGAGTGAGAATGGGCAGTTGTTAATGATCCCTCAGCAGGCCCTGGCCCAGATGCAGGCCCATGCCCAGGCCCAGCCTCAGAGTACCATGGCACCCCGTCCTGCAACCCCCACAGGTGCTCCACCTGTCCAGATCTCCACTGTGCAGGCTCCAGGAACACCTATTATTGCACGGCAGGTGACCCCAACTACCATAATTAAGCAAGTGTCTCAGGCCCAGACGACGGTACAGCCCACTACAACCCT…
610	400033N12|T7_reverse	CttttttttttttttttttttttttttttttttttttttttttttttttttttttttttttttttttttGACAAAAAACCAAACTATATT
611	400020C03|T7_reverse	CGtttttttttttttttttttttttttttttttttttttttttttttttttttttttttttGGGTTGGTATTGGTTTTATTCCCAGAAGTGTTTCAAAAAGCCTTACTTCCCCCCCCG
612	400027A24|T7_reverse	aaaaaaaaaacttttaaaaaatttttaaaaaaaGGGGGGGGGGGAAAAAACCGGGAAAAAAGGGGGGGGGAAAAAAAAAAAAAGGCCCCCTTTTTTTAAAAAAGGGGGGGCAATTTCAcccccccggggggggggcccc
613	400001E16|T7_reverse	CGGGCCCGCGGGCGGGGGGATTGGCAGGGGACCCGCGTGGGCACAGCCACCATGGAGTTCCGGCAGGAGGAGTTTCGGAAGCTGGCGGGGCGCGCCCTGGGGAGGCTGCACCGGTTACTGGAGAAGCGGCAGGAAGGCGCGGAGACACTGGAGCTGAGCGCCGACGGGCGGCCAGTGACCACGCACACTCGGGACCCGCCTGTGGTGGACTGCACCTGCTTTGGCCTCCCTCGTCGCTACATCATCGCCATCATGAGCGGTCTGGGTTTCTGTATCAGCTTTGGCATCCGCTGCAACCTGGGCGTGGCCATCGTGTCCATGGTCAACAACAGCACAACCCACCGTGGGGGCCACGTGGTGGTGCAGAAAGCCCAGTTCAACTGGGATCCAGAGACTGTC…
614	400041B20|T7_reverse	CttttttttttttttttttttGGTTGCTTAAGGTTTATTTTTATATGCTCATAAAGAAAGAAAATGTCAAGATATAGAATTTAATGTAACAAATCAAACAATTCAAAAGCAAAGTGTACACAAATAACAGTACAAAGGACATGTATATGACATTATGCAAATTTTTTGAGGTTTCAAAAAACAGTGGTTTTGGTTTTGAGATCCTGCAACTACTACCATATTGTTCAAGTAATACATATTTCAAAAGTTAGGTTTTTTTTAAAATATCTAATTGGTATATGGCTCTAAGACAACCTGCCTTTACCCCAGTCTTCAAAGTAGTGCTGTTCAATTCTTCTACAGAAAGCCAGGAGGTTGCTATAGTTTTTCACCTTCTCAGAAAGTTCATCGCTGGTCAAT…
615	400029A09|T7_reverse	CtttttttttttttttttttttttttttttCGTAATCAAAATAAAAACTTTATTTTTTTGTTTTGTTTCTCAAAATGTGAGCAGCAAGGAATGTAAAACTCTCAAAACAAATCTAGCATTTTTAGCGTTCAGTTTGGCCAGATGTTACAAACCTAAACCACTATTTTCAAACTCTGGGTCCTCTCTGTTCTTATTGCATTGCTACGGTTTTTAATAAAGGAATTTTATTTCCCTTTCAAATAAATTTTATATGTATGCCAATACACCATTGAACAAAAGGCTCAAGAAACCTTCTGAACAATCAGGGTACAAAATTTCTTTAATATAAATACGAACGGATGGGGATAAATAATATTTAAAACTTAAACTATTCAATGCTTGCAAAAAATATAAATAAAT…
616	400045A24|T7_reverse
617	400043M22|T7_reverse	CtttttttttttttttttttttttttttggtttttcaagacagggtttctctgtatagccctggctgtcctggaactcactctgtagaccaggctggcctcaaactcataaatctgcctgcctctgcctcccaagtgctgggattaaaggcgtgcgtcaccaccgccggctAAACTGACAATTTTTAACCCAGGTGCAGTGCTCTCTCTGAAGACTCTGAGGGAGGGGCTGGAAACTTGGCTCTAAAACTCCACTTTTCCCAACATCTAAAGCTTCTCAAGAAGAGGGCTGCCCCACCCACATACATCCCTCGTGAACAGTGTTAACACTTGCAGGCTTCCCACTGGAATCCAGTGTGAGCCCTTGGGGTTGT
618	400021P18|T7_reverse	CttttttttttttttttttttcttttttttttttttttttttttttttttttttttttttttttttttttttttttttttttttttttttttttttttttttttttttttttttttttttttttttttttttttttttttAAAAAACACCCCCCCCCCTAATTTTGaaaaaaaaaacaaaaaaaaaaaaaaaaaaaaaaaaaaaaaaaaaaaaaaaaaaaaaaaaaaaaaaaaccggggggggggggggggggcccccccccccccccaaaaaaaaa
619	400015B21|T7_reverse	GCGCCCACCTCTATGGTGCGGGGCTCGGAGCCGCCCAGCCCGCGCGCGCCCTCCTCCCTCGTCCCTCCTCCCTCCGCCCCCGCCGCACCTCCCCCTCCTCCCGCTCTGCCTAGGCTGCTCCGCGGCGCGCCTCGCACTCGGAGAGCCGCAGCGGCAGCGGCGCGTCTCGCTTTCGGAGACAGAGCCGGGCCGCGGGGACACCGAGCAGCCGCCGCGAGGACGCCCAGGGCGCGCGCCGCACTCGCCCTCCCTCGGCCTCGGCCGCCACTGCTGAGCAGACACCATGGCCCGCGGAAAAGCCAAGGAGGAAGGCAGCTGGAAGAAATTCATCTGGAACT
620	400017C14|T7_reverse	CTtttttttttttttttttttgtttatttatttatttatttatttatttatttTTCTGCTACCCAGACTGGCTAGCCTCTTCAGAGGAGGAGGGGGAGTAAGTGTCTCAAGAGGCAGGCACATGCTGTGGGGCTTGGGGTGAGAGGAGAGAAAGGCCCAGTGAGGGATGATTTCCATATCTCATCAGAGAGCATCTAAAAACAGGAAAGCTTTTAGCCTGCCCAGCCATGGCCCGTGGTACCTCCTTTCCAGATCCTGTACTGGCCACTCCAGACCCCCTTCTAGCCCAGCCCCAGTGCCCACCTGGATGGCCTCCACAAGCTCTTTACCTCCATGGCTAGAACTCTCAAAGTAGGTCAGGTTAAGACATTGTTGTTGCCCTGTTAGCAGGCTGCCCCT…
621	400048K21|T7_reverse	ATTGGAGTCGGCGCCCCCTCAGCCTGTCCGCTACCTTCCGCTGCTTCCCGCTGTTCCGGCCCGCGTGCCTACAGCTGCCGCCGCGCCCGGCCGCACCCGCGGATTTggcggcggggcacggggccgcgcgcggcgTGACTGGCCCGGCCTCTTGGGAGGCCCGAGCCGGCTGCGCCCGGGTCCCGCGCCGCGCTGTTCATGAAGCATGTCGGCCACCATCGT
622	400045I08|T7_reverse	CttttttttttttttttttttttttttttttttttttttATTAAAGCTCCAACATTTATTATGTCAATGTTAAGCACACTTTTTAAAAAACAACATAAAATGTATAAAAACAAGGGGTCAGGGGTCATGCTCATTTCCACAGTACGGGTAATTAGGTTGGCTGGTTTCAAAAGGGTTGGACGTCCCTCCAACTGCGGCAGTCCTAGGGCCCTCTGGATGGGACGGGTTCACTGTTCCAATGTGGGTCTGGTTTTTTTTGTTTTTACGttttattaaaaaatataaataaaatGGCACTGCAGGCCCAGGCTGGGAGGACTCGGCAGGACTCTTGTCTTCTTGGAGGCTACTGTCAAAAAACATCACAATCTACCAGGATAACGGAACACGTTGACGTCG…
623	400014C12|T7_reverse	CTTTTTTTTTTTTTTTTTtttacacgttacctcatttattctcacaacatgcctgtgaggtagggaggggcagggactgtccccattttacagaggaggaagttgaggcacacagaggtcaagtgacttgcccaaggtcacagagggggcggccaagctggaacaggcccccagAGCAGGCCTTTGCTTCACCTGGGGGAAAACCCTGCAGCATGCGCCAGACAAGAGAATGTCCCCAATGCCCTCAAATCATATGCACAGTATAGAACAGCCCGATACGCCAAACTGCTGGGTCCGGCCCCCTCCAGGCGGCCTGACCCAGCCCTGCCCTCCCGTCCTGCTCTGCGGGCCCAGGCCTTTGCAGCTCAGGGCTCAGAACACCTTGGGGTGGGAGTGGGG…
624	400031N02|T7_reverse	CtttttttttttttttttttttttttAAGATAAAATTCTATCCTGTTGCTATTATATAATGGCAAAAAGGCACAGCTAGGATCTTTTTTTTTTTTTAAGATAAAATTCTATCCTGTTGCTATTATATAATGGCAAAAAGGCTTTTAGGAATGGAGGGAGAAATACAAAAATATTTTCTATAGGTCTTTCAGTGGGAGGAATTCAGTAATTTCTGGCCAGGGCAGGATGGAAAAGCACATGGCTAATGGAAGGCCGAGGCCCTCTTCAGAAAGGGAAAACGAACCACTCACAGTGCAGTAGGTGTACACGGACTCAAGTAAAAGCTGAATTGCCAAACCACTATTCACCCACACACGGCAAGTGTCAAGGAGTTTAAAATAAATCGGCCACCTCTAAAGT…
625	400021L18|T7_reverse	CtttttttttttttttttttttttttttttttttttttttttttttttttttttttttttttccgggaaaaaaaatctataattttttttttaaaaaCAAAAAAGGGGGGACTTTTTTTAAAAAAAAAAGGGAAAGGGGGGGGCCCCCCGGGGGCTGTCACCACAACCCCGGGGGGGGCGGGCCTTCCGGGAGGCTTAGGGGGCAGGCCCCTTTAAATTAAACCACACAAAACCCTTCATCCCCGGCAGGGCCTTCCCGTCCGGC
626	400045L01|T7_reverse	AGGGGCTGAGGATGTCAGCTCTGCCTTGATGCGTGGAGTTGGAGCTGCCAGGTCCCAGATGGACAGTGTGCTGGCTTCCCCTC
627	400006J20|T7_reverse	CCCCCCCTTTGGAAGAAAAAAAAAATTTCCCCCGAAACCCAAAAAAAAAAAAAGGGGGGAAAAAAAAGGGAAAAATTTCCAAAAACCCCCCCGGGGGAAAAAAAAAAAACCCCCCCCAAAAAAGAAAccccccgggggggggggggggggAAAAAAAAATTGGGGCCCCCAAAAAAACCCTgggcccccccccccctgggggaaaaaaaaaaaaaaaatttttCCCCCCCCCC
628	400029M17|T7_reverse	CtttttttttttttttttttttttttCATGAAAAGATGTTTATTTCATACATGGACATACAAACATGCAAGGCCAGAAAACTTCATCACTACACATGCACAGAAGGGGAGGTCCCTGAAGGGTGTGGTGGGTCTCATTGTGACCTTGAGCAAACCCCAGCGTAGCTACTTCAGCTCCTCCCCTGCACAATAGTCATCAGTTGTGGCAGGTGTTCCTCAAGGTAGGCCCTTCCTATCTTGACCTCCTGCTCTTGCCTGCCATGGCCACAGTAGGCCCAGGAGGAAGACTTGGGTCGGAGGCAAAACTACTGCCCCAGGC
629	400021F07|T7_reverse	CttttttttttttttttttttttttttttttttttttttttttttttttttttttttttttttttttttttttttttttttttttttttttttttttttttttccccgggggggccccccctttttttttttGTGGGGGGGGGAAAAAAAAAAACCCCCGGGGGG
630	400043M17|T7_reverse	CtttttttttttttttttttttttttttttttttttttttttttttttttttttttttttttttaaaaacttttttttttttatatgtaaataccctgtacctgtcttcaaaccctgcaaaaaagggggttaaataccattacaaatggttgtgaccccccctggggttgctgggatttaaactccggacctttggaaaaacagtcagCCCTAAACCTTCT
631	400008L11|T7_reverse	CttttttttttttttttttttGCATTCAAAGAATTCTATGTTTATTTTTCAGAAGTGTTACTACATTATAAATGTCCTTGGCCTTCAGCAAGTCTGGATACAAGGGGGTGGGAGGTGAGAGTTGGGTTCACCATGGTTCAACTTTTTTATCTTGAACAAACTGCCCATGAGGCCCCTCTGCATCTGGAGGCAAAAGGGCCAAGTACACAGGGGTCTCTGCTCCTTCTTCTGGGCTTTTGGTGGCTTTTGGTCCTGCCATGTCGGTTCTGACCCACCCAGGGCAGCAGGCATTCAGAAGGATCTTGTCCCCTCTCCTCTGCTCATTGAGTTTCCTGGCAAGGATTCTGGACAGGACTGTCACCCCAATCTTGGTGACCCCATATGCACTATTAGGCCAAC…
632	400051A09|T7_reverse	CttttttttttttttttttttgttttttttttttttttttttttttttttttttttttttttttttttttttttttttttttttttttttttttttttttttttttttttcccccccattttttaaaaaaaaaaaattCCCCCGGGGGGGaaaaaaaaaaagggggggggggcccccccccccctttggggggggggggggggggggggcccccccccgggggggggggggTTGGGGGGGAAAAAAAAAAAAACTTTTccccccccccccccccccccgggggggggggggggcccccccccccccccccccccccAAAAAAGGGGAggcccccccccggggggggccTTTTTTTT
633	400044L02|T7_reverse	CttttttttttttttttttttGTGTTAATGGTTACTGTCTGACATGGGAGACGAAAAGGCTAAGAGGCTGAGGGCAAAGAGAAGATAAAGGGATGAGGAAAGGCTAGGTGGCCACATCCCTCTGCTGTGACCTCGCCATCTGGAAAATATTCTCTTTTCTCCACTTGAGCTCGCAGAACACCCTCTCAAAGCATTCATGCATGTAATTGAAATATGGTGTGAAGATTTTAACCCATCGAGGCTTCTTCTCTCCTCGCGCATATTCAAAACAGAAGGCCATTCCTTCTTCATCTGTGTCCCATCGCTGCATCTCATCCCATTCAAACGCTATTACCTGGTTCTCCAGCTGCCCTTCTTCAGTGCATGCATGAAGTTTAAAGTGCGTGATGCTGATGGCTG…
634	400004M17|T7_reverse	CttttttttttttttttttttcttttttttttttttGGCCCGCGCGTCTTATCGGCTTTAATGGAGTCCTGGCGCGGGGAGCGCGCTGGCCTCGGGCAAGCGCTCGGGGCCGGGCAGGGCGGGGTGGGAGCTGCGCCGCGGTCGCCTGCTGCGGTGGGGAAGCATAGTGGTCCGCGTGGAGGACCGGGAGGGGCGCGGGGCCGTGGCGTCGGGCAGTCTCGCGCCCGTGGCCCGGCGCTCACAGGTGAGTGTCCTCCTCGAACACGTCCGAATCCTCAGGGTCGCGTTTGCTGCCCATGAGCGCGCTCCAGCTGCTCGGGCCGTTGATGGCCCCACCGTTCAGGCTGGGCTGCTTCTCCTGCATCTCCGACTGGCTGTCGCTGGCCACGTCCAGCGTGG…
635	400046I07|T7_reverse	ACGGCCTGTACACCGTGTTTGGGGCTTTTGCGGACCTCCAGGGACTCCGGGATCGGGGCGATCTCGGTGGAGAGGCCCATGGGCGCCCGAGGGGCGCGGCGGCAGAGCCACTGGAGCCGCAGGCGGCCAGGCCAGAGAGAGAGGGAGGGATGCGGAGGCGATG
636	400048I24|T7_reverse	CttttttttttttttttttttttttttttttttttttttttttttttttttttttttttttttttAAAACCCCCCAACTTTTTTTAAGGTTACATATACCATTCCCAAGGCCCA
637	400037M23|T7_reverse	TTTCAAAAAGGACTAATGGATGCCTGAAGGGGGAAAGGGAAATAAGGGGGCAAAAGCTGTGGGAAACAGGCAGTGGGAAAACTCTGGGGTCCTCCCATGCTTGAGGGCAAGGTATAGGTAGGATGGAAACTTGGGGTAGGGGAAACCCAAAAAGCTGAAAGTAGGTAAGGGGCTTTGGGTTCAAAATCCTTCTGTCCTGATTTTGGGAAAAGGGCTTTCACTTTCTAAAAAAACCCCAGTGTACCCTCT
638	400029K20|T7_reverse	CtttttttttttttttttttttttttttttttAATTTCTCAGTTGCTTTATTGAGTAGCGAGATGTGGCTTCACCTCCCACAGGACATGTGTCCTCAAGCTGGTACAAAAAGTGCCTGGGGACAGAGTGACAAACAGGTGGTGGGGCAGGACAGGTGTCTGCTGCTGTGATGGGCTGAGGGCACCAGGGACAGCTCAGCTCTCCAGAGGTTTGGGCTGCACCTGCTCCTGAGCCTGCTCCTGAGCCTGCTCCTGGGCCTGCTCCGGGAGGGGGAGGGCTTGAGGCTGGTCTGGGCTCCCCTTTTTTTCCAGGGTGCTCATAAAGGAGTTGACCTTCTCCCTCAGGCTCTTCTCCAGGAAGCTCAAGTGGCTTTCCACCTCCCCCGAATTGGGACCCAGC…
639	400051M14|T7_reverse	GGCGGCTGAGGCGGCAGCGCTGTGGCGGCGGCTGAGACGGCAGGGGAAGGCGGCGGCGGCTCGGCCCGGAGTCCCGCTCCCGCGCCATTTCGGACCCGGAGCGAGCGCGGGGCGGGCCTG
640	400019B15|T7_reverse
641	400039E10|T7_reverse	CtttttttttttttttttttttttttttttttttttttttttttttttttttttttttttttttttttttttttttttttttttttttttttttttttttCCCCCAACCCCCCCGGGGGGGTTTTTTTCCCCaaaaaaaaaaaaaagggggacggcccccccccccgggggggggggggccgggAAAACCCCCCCCGGGGGGGGGGAAAGGGGGGGGGAGGCCAAAAAAACCCCCCCCCAGGGGGGAAATTGGGCCCCCATTTTTcccggggggggcccagggggggcccccccaggggggggggcccAAAAAACCGGGGAAA
642	400024O24|T7_reverse
643	400011N10|T7_reverse	CttttttttttttttttttttttttttttttttttttttttttttttttttttttttttttttttttttttttttttttttttttttttttttttttttttttttcccccccccaaaaaaaaatttaaaaaaaaaaaaaaaaaccccttttttaaaaagggcccccccccgggggggggggaaCCCCCCAGGGGGGGGGGAAAAGCCGGCCCCGGACCCCGGGGGaaaaaatttaaaccccggggg
644	400046L05|T7_reverse	TTGGGCTGAGGCGATGACAGGAGGCGGCCGGGGCGTGTGGGATTGAGAAGTGGAGGAGGAGGCGGAGAGTCAGGGCTCTGAGGGGGAGCTGTTCCCAAGCTAAGGGAGGAGCCCCCGGAAGACGCTGCGGAAGGCAGGCAGCGAGGCGGAGGCGGCCGGAGCCCAGACGCGATGCGGCCCGACCGGCGCGGCTGCGCTGAGGCGCCCGCGGCCTGAGCCCCCCCGGCGCTGCgctcggttcggctcggcccagttcggctcggctcggctcggctcggttcggctcggcGGCTGGCGAGGTCGATGCCCTTGAGCGCGGCTGCGCGCAGCCCGGCTGTGCGGCCCCG
645	400033A12|T7_reverse	CttttttttttttttttttttttttttttttttCCAAAACAAATGAATCAAAAAAAGGGGAGGAGTGAGGTGAGAGCAAAAAAAGTATTTGGCATTTCCTCTACTTCTCCTGAACAGGTTAAGGCCCTGAAATTAAACTCTGTTCGTGGGACCAGGGGCTCCTTCAAAGCCCAGTGCACTAATACCCTCCTGGGGCTGGCCCTTCCAGTTCCAAAGCAGGCTTGCGAGTTGTTGTTCCCTCTACACCAGGTCAAACCCCGCAAACCGCATCCTAAGCTGGGCAGTGGCAGTGCCTCCCAGTCTGTCAGTGAAAACACACCCGGTAGCACAAGTACCCGCCGGTGGCCAGGAGCGTGGCCATGCACACATTGACCAGGAAGGGCTTCCAGTGACTTGGCC…
646	400043A01|T7_reverse
647	400049B01|T7_reverse
648	400046N05|T7_reverse	CttttttttttttttttttttGTTGAAGACAACCATGATTTTGACTTTATTAGATCAGAACAAATGAAGTAGCAGCAAAGGAACCATTCGGCAATCTGGCTTCCCTGTCCTCAGACAAGGAGGGAAGTGCAGCGGGAGATGCATCTGTTTCAGCCTCTCAGAACCTCACTTGGGCCCTGAAGTGCATCTGCTTGGTGGCGTTGTTCTTCATTCCTATCTTCAGCATCCATTTTGATTTCATCCTCTGCACATATTGCATGTCCCGTTCACGCATGAGAGCTGCTCCTGTGCTGCCCATCCACCCCAGGGCTCGGTATTGCTGGAGAACTCTGCCCACAGCCTTTTGATTCCTAGCAACTGTCACAGCTCTTGGCAAGCCAAATCGCTGTTTGTAGTATC…
649	400012L23|T7_reverse	ACTGCCCGAACCGCGCCTGGGGGGAGGGGCTCGGGGGGATCGAGTGCGGAGAATTAGGGTGCGCGACGCCCCCCGGGGCCTAAGGCCCCCCGAGACCCGTCACCAGGATCGCGGGCGCCGTGCCTGGCAGGCTGTTAGGGCCCGGGGCTGCCTCTCGGCTCCCAGCGACAACCAGGGAAAAGCAGGATGGCGGAAGGAAGGAGGAAAGCCGGCCGCCATTAGCCAGAGAGCAGTATTGAATGGCCCGGCGGCTTCAGCCTTGGCTCCAACCCGACCCAGCCCTCGGCTCGGCTCAAAAACCTGAAAATAAAACTCGTGTTTGAGAGGGAGGAGCGAGCGCGGCCCGGAGGACAAGCAGCGCCAGGCTGCAGGCGGGAGAGAGATGCTGCGTCATGATGC…
650	400005H12|T7_reverse	CttttttttttttttttttttGCATTTCAACTTTTATTTGAAAACAACTTAAATTTTAGACAAATGATTTTAGTATATAAATTTGATTTTGTTTTTATACAGAATATAAAGATTTCCCTCATTAATCTTTCATGGGAAGGGGATTACAGGCCAGAAGGAAGACACATTCTGCACACAAAGTACACCTCGGATGTGTGGCGCTGGAGACAAGTGGTGTCGTGCTCCTGCACATAAATTAGGACCAGGTGGTGACATCACACATCAAGGGGCAGGGGGGAGAAATATTCTAGTCAATCAGATTCAAGAAGCAAACATGACACAGAAACTGCAAATGAGAGCAAGTCGGCAGCTTTAGTCAGGACACTGCAGGTTCTACGGGGCTGTGGGGCTACAGTGTGC…
651	400003J19|T7_reverse	CAgggggccggcccgccgcccagcccagcccgggggccgcgccgccgccccccgccgagccccgcggcTGCCCTCCCGCCTTCAATGTGACACCGGCGCCTCCGAGTGCGAgccgcagccgccgccgccgtcagcgccgccgccgGGGAGGGGCCGAGCACCATGTCGAATCTGAGCAAAGGCACGGGCAGCCGGAAGGACACCAAGATGCGGATCCGGGCCTTTCCGATGA
652	400045H06|T7_reverse	CttttttttttttttttttttAATAATTCTCAATTTATTAAGAGTTCTACAGCTTTACAGCCCCAGTGCCAGCTATGGCCTGGCAAGGTCAGCCTGGCGGCCCCTTTACTGCATCCACCCGGAGCTCCCATGTGGCTGCGGCCCGAGACTGGCAGTGGGCGTTCCTGGTGGCAGAGGTACTGAAGTGGCACATACAGCTTTGTCTCTTTACAGAGTGGTTCCAGTAGGGTACAGAGTCCAAATCCATGGAGAGGAAAACAGTCCAACTTGGGGACAAAGGCTGATGGCCCTGCCGGTGGCCCAGCTGGGGCAGGCTCACTAATCAGCGCTGCCTTGACTGTGTTACCTTGGGCTGTAGCCAGCTGGCAGGGTGAAGGTGGGGTTCTAAGTTCTACCAAC…
653	400014I08|T7_reverse	CttttttttttttttttttttGCCACACAGAGACTTTAATCTCCAGGAAGAACAAAGAATACACACATCAGCCCTTCTGGCCTAGAGCCAACATAGGACACCACCTTCCTCTCCCCCTCCCCAGCACAGCCCAAACAACAATCAAGTCAATGTTGTGGTAGGAATTTGTATTTTTCGCCTTTGTTGAGAATACATGAGATTGGTAAATATGTCACATGCCTTTGGTGGAAGTACAACTCTTACTACTATACATAAACTGTGAGACTGGGTTAGGAAAGAGACAGAGGTAATGACAGACACGATGGAAGCCCCACATCATCCCATGGCAAACAAAGAGGAGATGTGGGAAGCTTGGCTTCAACTGACTGCAAAGTCCCAGGGTTAGCTGCATATTTGCTC…
654	400006E03|T7_reverse
655	400034C02|T7_reverse	AGGAGGAGTGTGCAGGCAGCCAGGAACCCCTCCAGAACTCCAGGCCCAGGTTAGGGAGGGCTGGCCTTTGGCAGTAGCTCAGACCCCCACTGGGGCATCGTAGTTGAGCACGTAGTAGTCGTGGACATACATGAGCACAGCCACCGGTTGCCCAATGATGAGTGTCACCCACACAGCTGCATTGCCATAGTTCCCTTGGAAGAATCGGCCCACAATCCAGGCCAGTGGGACCTGAGCCATCATGGCTGTGAATGCCCAGAGGCGGAACATCCGCAGGGGAACGCTCACTAGGTACTCATGGAAGAAGGCTGAGGTCAAAAATACTCCTGTCCTGGCCACCCATTTGCTGCTGCCATGTCTGAGCATAGGCTTGT
656	400012M03|T7_reverse	CttttttttttttttttttttGTGTAAATAACGATTTTTTTTCTTCTACAAATAAATTAAAAAACAAACTAAAAAACTGTCCACACCCATTGCTGCCCTCGGGTGTGGGTGTACCCTGTCCCTGCAGGGCCAAAAAAAGGGTCCATGGTTGCCTCAAATCTCAAAACAGTCCGGTCTCAGGCTGGAGGCAAAAGAAAAGTCCTGACCTCTTGGCAGGCTTAATCCTGCAGCTGCTTCAAGCAGCCAGACTGTCCCTGGGGCTCTTCCAGAACTTGGTGCTGGCTGGGAGGGGAGGTGTCCGGCAGGTCTTGGCTTGGAGGACCAGAGCTGCTGCCGCTGCGGCAGGGCCTCTCGGGGGAGGGGTTGGCCAAGTAAGCATTCACCAGCTCCATGATCTCT…
657	400025D19|T7_reverse	CttttttttttttttttttttttttttttttttttttACAGTCAACGATCCATATATGTAAAGTGCCAAGTACAATGCTCTCAAAAAAATACTTCTGTCCCCATATACTGTGTCAGGGTCCCCTGAGTCTAGCCCTTGCCCGTGAGGTCCAAGGGCTGCAAAAACGATGGCAAAAGCAGTTCATCTAAGGCCTCCGGGAAGCGGCCAGGTGAAATAGTGGTGACCAACACCTGCATGGCACGGACAAAGAGGGAGGGTGGCGCCAGCCCTGCCAGCCACTGGAACTTGTCCTCACCCAACAACCGCTGCCAGCGTAGCTGGTCTCCTAGCAGTTCACATCGAGCTGGACCTACGACGCCCCCCGGGGTGTACAGTACTAGCAGGTCAAGCAGCAGCAGG…
658	400037K18|T7_reverse	TGAGAGAAAGACCGGAGAACATGGGGGACTGCCTGTCGCCCCTCCAGCGCCACCAGCGAGCGCTGAGAACGTACCGGGGCCCGGGCGCGCGGGAGGGCTGCTCCCCGGGCTGGCACCCGTGCGGGGCCTCTGGCGGATGCCATCCAGCAGGCGCACTAGCAGTATGTTGGCGGGCAGCTCGTCCACACCGCAGCCCACCAGGATGCGGCACTCGGGACAACGTAGTTCGTGGCGCGAGCACACGATGCTCTCCAGACAGCGTCGGCAGAAGGTGTGCTGGCATGGCAACACCTTGGCCGTAGTGTCCAGGCGCTCCAGGCACACAGAGCATTCCAGCAAATCCTGCAGCGATGATTCGTCCATATCCTCTTCAGTCCTCGCCTGGGCCCCCCTCTGCTG…
659	400014P22|T7_reverse	GCAGTGATAGGGCTTCTCACCAGTGTGGATCCTCTGGTGTCGCACCAGTCGCTCCCCCTTGCTGAAGCGCTTGCCGCACACCTGGCAGCCATAGGGCTTCTCCCCAGTATGGGCACGCCGGTGCACTGCCAGGTTGGCGTTCCGGCTGAAACTCTTGCCACACTCGCAGGTGTAGGGCTTCTCCCCTGTGTGCGTCCTGCGATGCACCAGCAGATGCTGCCTCCGGCTGAAGCCCTTCCAGCAGTCTGAGCACTTGTAGGGCTTCTCCCCAGTGTGGCTACGCTGGTGCACCTCCAGGTGATGCCTCTGGCTGAAGGTCTTCCAGCACTCGCCACACACATAGGGCCTCTTGCCCAGGTGGGTCCTCTGATGCTTGGTGAGGTATTCCCTCAGGGTGAA…
660	400019N15|T7_reverse
661	400016O18|T7_reverse	CCCTCAAAAAAAAACCTCCAGGCGGGTTTCCCAGGAAACCCCCCTTTCCCCCAAAAAAAAAGGGGAAACCCCGGGTTTCGGGGACCGGGGGGGGGAAGGGCCCCCCTAAAGGGAAACCATTGCCCTGGGGCCGGGGGCCCCC
662	400003M02|T7_reverse	CttttttttttttttttttttttttttttttttttttttttttttCAGGATTTCTAACCTGGCGCAACTACCCCCTCTTTTATTTGTGTTAAGGGAAAACTCCAGGAGGCCCCCTCCCCCCCCTCCCCTCCCCCCAAACTCCCGCAACTGTCAACTGTTCCCCTTGCTCTCGGGTTCCCTGGTTTCTGGGCTGGAGGTCTTCAAGGGTTCTTCCACAACATGGGTAAAGTTCTGGGGGCTCCCCTCATCCTTGGAACTCGACCCCACTGGTGCTGCCTCCTTAGGGAGGGGCCCCCCAAAA
663	400010A11|T7_reverse
664	400002E10|T7_reverse	AGCCACCGACACAGCGGAGGCGGCGGGCAGCTCGTCCTCCACGTTGATGATCTCCACAGTGCGCGTGGGCCCGTGGTGCTTGTGCAGCTGGTGCTGCTTGCGCAGCTTGTAGAAGGCCACCAGCATCACGGCGGCCAAGAAGGTGATGGCCACGAAGCAGCCGATGATGATTTTGGTGGTCTTCATGACATCGTCTAGGTCCTTAAGCGCATTCTCCGTCACGTCCGTGATGGGCACCGTGAAAGCCTTCTCCGTGGGCTGCGAGGAGCGCGGGGCCGGTGCCGTGGTGGACGCCGAGGCCGGGGCTGCAGCATCAGGCCGGCCGCCGCCCCACGCGCCATCAGTCGTGGGCCCCGGGGGCTCCTTCTCAGTACCTCGGGGCTGCTGGGCCTCCTCCCC…
665	400030I21|T7_reverse	CtttttttttttttttttttttttttttttttttttttttttttttttAGGGGGCAGGGCTTACCTTTAATGCTGCCCCTTGTGCCAAATCCCCCACAATATCCTGTCCCTGAATATCCCTGCCCACCCACCCTCTCCCCAAAAAAAATTGGGCTCAAAACTCCCCAACCTGGGGTAAAAAGGAAAAAATTAAGTGTCCTCCCCTCCCCCCTTCCCCAATAAATAAAGTGAGTATCCTGCCCAGGGCCTCCCCCACCTTGGCAAAAGGTGGGCTGTGGCAGGCCTGGGGCGCTACTTTCCTGGCTGCCCAAGTGGGTGGTGGTGGGCAGGTCTCAGTGAAAGCCATAAACCCCACATAGGGGCACTGTATTGTCCTGGCTCTGGCCCTCCATGTCCATG…
666	400050L07|T7_reverse	CttttttttttttttttttttttttttttttttttGAAAAACTATACAATTTATATCTTGGGAATTTCATTCATTCAAAAAACAAAACAACAACAACAAAAATCGGTGCACATTCACCTAATTTAAATGCTGTTTCATCCCTGTGTCTAAAATACCCGAATGTGGAAAAATTGATTCCAACACTCAAAGTCAGCCCAATAATATTTTTAAATATGTACTACAACAAAAAGTTTGTCCTCTCAACAAAATCAGGTATGGTCTAATTCACCTTGTAAAAAACAGTCTGGAACATACGGACAGGCACCACTCACACATGCGCAAAAACAAAATCTACTTTCAAATCCACTTTATTTCCCTTTTCCCTCCTCACATACAGAGCTTCTCAAAAATTTCTTCCAG…
667	400025D21|T7_reverse	ATGAAAAAGGAAACTTTGCCAGGCTCGGTCCCTGAATGTGAACACTCAAGGGGTGCTGGCAGGGAAATGGCATGAAAAAAAAAAACCACAAACCCTGCCCACCTCCTCTGGACCTTTTAAACAAATTTATTAAAACCTATATTAAAAAAAAAAAACTTCCCAGGGTACCCAGGGGCCCTAAAAGGGTCAATCCAACACATTTAACTGGAAACCAATACAAATATTCCCCCCATCCTTAGGC
668	400046K11|T7_reverse	CttttttttttttttttttttGAGGCAGCACAGCAGTAAAGTTTTAATGGAATAGCTTTGGCGCAGGCAAAGGCAGTTCCTAGATCTCAGGACATGTGGAGCCCCAAGAAGTGGGGACGCTTGCTAGGTTTCTGGGTTTTATTTCCTGGAACACGAATGACTGGTTGGTCCCTGGCTCCAGGCCTTGCACAGCTAGCTGTTCAGCCTTCAGTAGCAAAGCCTTGATCTGTGCATTAGGGATCAGAGCTGCTGCTTATGCAGAGGCCCAGATGTGCACCAGAGCAAGACAGCCATGTCAGGAATAAGGGCCCCTTATTAGATGAGCCCAGCAGAGATCCTTTTATCAGGACATGAACCTCTAATCCTGAGCAGGAGTGGGGTGTCGGTCTCTTGGATGCC…
669	400037O21|T7_reverse	tttttttttttttttttttttttttGATCCATCCATTTATTTTTGACAGTTCTAGGAAAGGATACCAGGGTCTTACACTTAGTGAACAAGTGTCCTCTGAGCCACACCTCAGTCCACAGCTGCATTAAAAGCAGACATCTGTCATCATATGCATGGGTGCACATGTTCTAGGAGTTGTCAGCTAAGTCCATAAAGTTCACTGGTCACTCTGCAATTGCTGCTACCCAGAACAGCTGCTGGCAGGACAGTGGGAAGATGGCCTTTCTGCTTACACTGTTCCACATGGTAGGCTCTCAGACCTCTGAGTGTACCTGTGCCCCAAGGCTCACCCCAAGGACTCTCTGGAGAAAACATGGCGGGGCATTGGCATCTTAGGCCAAGCAAAGGACAAAGGAGTGG…
670	400019G07|T7_reverse	AAAAGGGGGGCCCCCCGGGGAAAAATGGAAAAAAGGGCCAACCCGGAAAAGGGAAATGGGGGTccccccccccctaaaaaaaaaGGGCCCCGGAAAGACCGCCACGGGAAAAATTACCCCGGTCCCCAAGGGTCAAAAAGCCCCCCCAAAGGGTTCGGGCCCaatttaaaaaaaaaaaaaaaa
671	400024B11|T7_reverse	TTGTTACAGCACGGGTTTCTTGACAGTTTTAAACTATGATTCCTTAGGTCCACAAATGTCCCGTTTCCAAAGCAAAAAAAATTTTTCAAAAAGTCGGGGCTATTTCATAGGAATCTGGAAACGGGAAAAAAACCCGTCCAAATCCAGTCACAAAAGGGAGGATCCCAGCAATCGGTATCATTTGCCAGGAAAAAGTCAAAG
672	400040E14|T7_reverse	CtttttttttttttttttttttttttttCCTTGAAAGAAACATTTATTTATGATCTTTATTGAACAGTTTCAAACAAATCCAAAACAGGTTTCACATTTTGAGTATGATGCAAAGCCACTAAGTCATGCGGGAATAAAAACTCTCCAGTGTGCTCCCTGACCTATGTGTGTTGAGGATGCTCAGGCACAAGGCAGTGGATGTGACAAATCTGCTCAAAAACCTGCTTGAAAACATGATTTCAACTCTACATCAACATTTATTACAACAAAAGTGTCCTTAACAACTTCTAATTTCAAAACAAAGTACCCCAGGAATCAACTATCCttttaaataaaaaaaataatttataCTCTTCTTAAAGGAATTCCAACAACTTAAAGTAAGCTCCAACTCCatgt…
673	400011A17|T7_reverse	CttttttttttttttttttttctttttttttttttttttttttttttttttttttttttttttttttttttttttttttttttttttttttttttttttttttttttttttttttttttttttttttttttttttttttttttttttttttttttttttttttttttttttttttttttttTTTTTTTTAAAAAAAAAAAGGGTGGTTTTTggggggagggggggggggggggggccccccccccccccccccccccccAggggggggggggggggggccccccccccccccaaaaaaaaaaaCCCCCCCCCCCCCCAA
674	400009N11|T7_reverse	ttttttttttttttttttttttttttttttttttttttttttttttttttttttttttttttttttttttttttAAAAAAAAGGGCCCCCCCaaaaaaaaaaaccccccccgggggcccccccTTTTTTTGGAAAAACGGCCCCTAACCGGGGGGAGCCCGGGCCGAAAACCGGGGGGGGGGG
675	400028B04|T7_reverse	CtttttttttttttttttgattttaatttttttaatttttttGGTTTAAAGAAAAAAAGCAAACGATTGCAGCTTTAGCCGTGGGAAGTCCTCTTTTTACTCTCTGTATCTCCCCTATTTTTTCTCTTCTCCCCATGTCATTGTGCGCATCAAACCCCCTTTACATCCCTCAGAGCTTCGAGAAGGTTGGTGTGGCTTTTTTCTTTTTTACTTTCTTTACCCACATTTTTACATTCTGAAAAAAAAAAAAAGAGAACAAAAAAACACTGATACGTGCTCACACACACAAGAAACAGGCAGACACCGCGCAGGACACACGCACACATGCACACAGAAAATGAATAGCAAAACAGATGTAAAGTGGAATCAGGTATCGAGCCTAAAGCAAGCAACCCAGAA…
676	400025N24|T7_reverse	CTTTTTTTTTTTTTTTTTTtttttttttttttttttttttttttacatttttcccctgcaggaaggactttctttattttctgtgatttatccaaaaaactaatatttgggggccattatttaataaaaattccttgaatgccagccctgtgatacacaacggtcggggtggtagcatgacgggtattaaataacagtcaagtaatgcacccagcatgggcaaatgaacaaaccccctcttcccccccatgtttatttctggagttttccacctaacattttcaaatcatgactgaccacaaaaaactgccacttggaaatgaaaaccAAAAACACACGTGTGGGAATTTGTACTCTGTTACTTTGAAAGGCTAGGAAGGGGTGCCCCACCATCTTTAG…
677	400037P22|T7_reverse	GAGGGACGCAGACAGAGAGACGGGCCGGGCAAGAGAAAGAAAGAAAGGGCGTCCGTCCGCCTGGGGAGCCCGAGGCGAAGCGCGGCGGCGGCCGAGCAGACGAGCCGGGCCCGCCGACTCCCGAGCGGCGTCTCCGGCAGCGGCGGCGGCGGGGGGAGTGGGCGGACGGGCGATCTCGGAGAGGGCGAGCCGAgcggggcgggagcgcgcggggggcgcccggcTCCTCCGTTCCTCCTCC
678	400045P05|T7_reverse
679	400024M10|T7_reverse	Ctttttttttttttttttttttttttttttttttttttttttttttttttttttttttttttttttttttttttttttttttttttttttttttttttttt
680	400018L01|T7_reverse	CttttttttttttttttttttCGGCAGACTTAATTCTTTTATTTTTCTCATAAAAACCCTTATGTGGTAGCCACAGCTGGAGCCTGGGTCCTCTGAACAGAGACTCTGGTGTGGGTTTTCACAAGATGATCCGTGAATTCCTGATAAGGAGACTTGGTGAAGACAGTCTCTTTCCAGAGGTCGGGGGTCAGGTAGCTGTAAGTCTTGGAGATGGCATCAAAGGTGGCCTTAGCAAAGTTGCCCAGGGTGGCAGTGCAGCCTCTGGCTGAAGTGTAGCAGTCATCTATACCGGCCATCATCAGGAGCTTCTTGGGCACAGGAGCAGAGACAATGCCAGTGCCTCTGGGGGCAGGGATGAGACGCACCAGCACAGAGCCACAGCGGCCTGTCACCTTGCAT…
681	400049A17|T7_reverse	CttttttttttttttttttttttttttttttttttttttttttttttttttttGGATTTTAAAAAAGAAAAGTTTATTGTTGTGTTACAAGGGGATTATAAACCCCCCTAAAAAAAACAAAAAAGGATTTAAAAAATCAATATACATATTCCTCCAAAAAACAAAAAAAGAAAAAAAAACCCAAACCCCGCAAAAAGGGGGGGCCTTTTAATTAAACATACACAAAACTTGGATACTGCAAAAAAGGGCACACACCAAGGATCCTTCCAACACAAACCCCCCCCCCCCTCTTGAATGGTTTCAGGGTTTTTTTCTTTTTGTGTAAGT
682	400041P20|T7_reverse	CttttttttttttttttttttttttttttttttttttttttttttttttttttttttttttCCCGGTTACGGGGCTTTTTTTTGAACCCAATATCGGGGGAAAAAAAAAAAAAAAAACCCCCTGCCATCTTTCATGAAAAGTAACTAAATTCCCTAAGGGCAGG
683	400018P16|T7_reverse	CttttttttttttttttttttAGAGCTGTCAAGAGAACTTTATTCATAGAAACTGGGCAGTCCGACCGACTAAATGGAGCTATGACCCCTGAGGCCCAGCCCCTCGTTTGGACCCAAGTGAAAAGTGCGGGATGCCCTCTCCACTGCCGGAGAGAGCCCAGGAGGAATGCTATGTTCTATGCCATGTAGGGAATGAGTAGACATCTGGTTGTTCCTTCCGAGGCTCCCCATGGAGCTGGGGTGCCTGAAGGTGAATGGTCCCAAAGCCAGGTGTAGCTGCACCCCTGTACTCAGGGATAAACTCCTGACTCCAGGTCCTGGTCAAGTTGGGAGTCTTTAAAAGACAGTGACAGGCAGAAGGGCATCTGCGAGTTTCTACTCCCAGACCTACCAGGGCAG…
684	400051P23|T7_reverse	CtttttttttttttttttttttttttttttttttttttttttttttttttttttttttttttttttttttttttggttttttttttttttttAAAAAAAAACCGGTTTTTTTTGGCACCACCCCAATGTTTTAAAAAAAAAAAAAGGGGGGTTTTCAAAccccccccccgggccccagggggggggggaaattGGGG
685	400033F04|T7_reverse	CtttttttttttttttttttttttttGAGAGCACTTGGAGTGTGTATTTGAGTTCTTCAGGAGGCTCCCCGCGGCTCATAATTTGCCAGTATGACAGTCTAGCTCTGTGGCTTTTGTAAGAGGTCCCCATTTTCTTTCAGCTGAAAGCCTGGCAGCACGGGGTTCAGATATCAGAGCTGGAGGCCCTGCCTTGACTAAAAGTATCCCAAGTAGCAAAGCCTTGGTTCAGAACATGGACGAAAGGCGCTGTTTCTTCCTCCACAGTGGGAAAGGTCATGAGGGCAGGTGCATGCCCTGACACAGGCCTCGGGTCCAGCCGTCTCCTCTCCAGCCACTCAGGCTGGCTGTAGGGGCACTGGGGCTGCACAGGCCACCTTGTTGCTAAAGAGGCGTGAGAGG…
686	400042O20|T7_reverse
687	400009C18|T7_reverse	CttttttttttttttttttttttttttttCACATTCACAACTGCATTTCCTGGGAGTTTAAAAAAAAAGCTCACTGAGTGCAGGGTTCTGTCATGTCACACCGGCTCTGTGCTGTGGGAACGTGCTGTGGGCAGCACAAGCTGGATTTAACAAAACGTGAAGGGTACGTGTGGGGCAGGGGTCTGCATACATGTGGCATCTAAAGGTACTGTCCGCTGAGTTAGTTCGCAAAATGGCTGCTGAGCCCCGGCTGCCAGCGTACACCGTTCCCCAGGAAAATCTACTTCTGTGCCGAGTAAAAAAGATGGTAGTAAAAACTCCAGCCTCTTCAGGCTCCGGCGGCTGTACTCCAGGACCCACCGCTGAACCTGTGTCACTGGGGCGCCTAGCAGCCACACT…
688	400006M22|T7_reverse	CCtttttttttttttttttttttttttttttttttttttttttttttttttttttttttttttttttttttttttttttttttttttttttttttttttttttttttttttt
689	400021H12|T7_reverse	CCCCTGGCCGCCGCCATCGCCGACTTCCGAACCAGCGTCGTGCTCAACCACCTGGCGGAGAAGTGGTTcccgggccagcgcgagcgcgcgcgggcggccggccgccTAGGGGAACTGCTGCACGAAGGGCGCTACCGGGAGGCCCTGGCCGCCGCCTGCGACGCCCTGCGAGCAGAGCCCAGCGACCTGACTCTCAAAATCTACAGAGCGGAGTCGTACGCTGGCCTGCAGGAGTTTAAGGCGGCCCTAGAGGATCTGAATGCAGTTCTCTTTCAGCTTCCCAACTGGCCCGAGGTCTACTTCAGGAAAGGGAAGGTCCTCCAGGATGCCGGCTTTCTAGGCGATGCCTTACAGCTCTTTCTTCAGTGCTTAGCCCTCGATGAAGACTTTGCACCCGCA…
690	400025J20|T7_reverse	CttttttttttttttttttttttttttttttttttttttttttttttttttttttAAATTTTTGTGGGAAACATTTTTTTTCTGGATTTCTTTGGAAGGTCAAAAATAAAAACTGGGAAAAAATACAACAGGAGTTGGACTGTAAGGGGACAGTACCCAAACAACTACCCAAAAATCTCTTTCTTTTGAAGGGTACTGCCATAACATGCCAAATTTTTATACAAAAACCCGTATACAAACAAAATCCCCCCCCTAAAACCCACATTATTCCATGATAGGGTTTCCCACCAACCAAAATAAATAT
691	400019G22|T7_reverse	CttttttttttttttttttttttttttttttttttttttttttttttACCCCCCCCAGCAAAGTTTTATTCTTCCTTTTAAGGACTAAACAAACCACATCCAGGGCCATAACTTACAGACAGAAACCAAAAAAACCGTAAAGAGCAAGGTACGAAACACACAGGAGGGAAAGTGCTCACCCTGGGGGGGCTGTGACAAAACCCCCTGGGGGCCTGGGGGGGGGGGAGGGGATGGGGCTGTAAAACGCAAAAAAACAGCTGTGGTTCTAAGTGCTAAAGCTGCAAACCAAGGGCGGGGCCCCGCGCACCTGCCCAGGGAAGGGGGGATCGGCTGGTTCTCTCCCCCCAAACTTAAGCTGCTTTGCAAAAAGCCACGGCAAAAAAACGAACCCCCCCCTGC…
692	400011N01|T7_reverse	CtttttttcttttttttttttgtagcgaagttcttttttatttttttttttttctttCCTGGAAAGAAAGGCAAGAATCCTGTTGTTCAGTGACTCCGCAAGGCCCTCTTGAATCTAGAACAGCCTGATATCCTGGTGGGATTTTTTTTTTTTTTTTGTTAAATTTGGTTAAATCTTATTTTCTGCAAAGGCAAAAAAAGGTGACTTCTGAATGATCCATGAATTAAGGAAAAaggaggaaaaggaggaggaggaggaggaggaggaagaggaggaagaggaggaaaaggaAGCCCAGATCTTCTGTAAAGGTTAAAAGAAAAGGGAAGGCGCTAGAAAAGAATTCTCAAAAACTTATCTGAACTCCAGGTGTAACATCCCCCTTCCAGGGTGTCCTGC…
693	400038J11|T7_reverse	CtttttttttttttttttttttttttAGGCTGTAGAGTAAACCATCTTTATTTCTTTTGGTTAAAAACAATGGATTTGAATCTGGCATTTCTGCGTACGTCTCATTCCATATGTACAGTACATTGATGATGTACACCTAGCAGTAAAAACAAATATCTGAAAGGAAAACACACTGAAAAAGTGGCTTCAACAAAGGTGGCTGTGCAGGGCAGGCCATGCACCGAGCACAGGAGGCTCAGTAGAAGCAGACAGTATGCAGAAAGGCCCGGCCACTCTTCTCCTCGAACTCCTGCAGCAGCTCGTCGATTTCATTCTCCATGTCCTCAGTGTGCTGGATACACTGGCAGAGCTCGCAGATAAGGAATGCTCCCAGAGTGGCCTCTTCATGGTTGTCCTGGA…
694	400007G23|T7_reverse	CttttttttttttttttttttCAGGTAAATCTTTTTATTGTTTGTGTTTCAACAACAGTAACACGGTCATTGTCACAGACACGTGAAACATCTATTTTGCAGGAAGAATACGCTACAAGTCACGCTAGTCACATGGCATTAGCATTCTGGCAAAGATAAATGATATTTCCAACTGCATCAAACATTTAATAAACAGTAAATTCTGCTTTCTGCCTGTGGGTGAATCAATGGTGTCCTTCAGTGAAAGGCTCGTCTCTCCAACTGTCAGCCCCGCTGGCTGAACTTTTCCGCTATCTTCTGGAGTTCCAGATCCATCGCAGCCAAGTTCTCCAGTTCCTTTTTCTCTTCCGCCGTCAGAACTCTCTGGTCAGCCCTGGCCTTTTCATCGTTTGCCTCCTG…
695	400048L02|T7_reverse	GGGCTGAAAAACCATGGGTGGAGGCCTTGGGGGGaaaaagggcccggcccggcccTTTATTTAAACCAGGGAAACCTTTGGGGTTGGGGCCCGGGGGGGCCCCTTGGCATcccccgggccccccttgggggggggggggggccccTTCTTGCAAGGGAggggggggggggccccccccccccccgggttggggcccgggcccggacccccccTCTTGGGCCCCAAAAACATGGGGGTCTGGGGGGGGAGCCCCCCCCCACCCCCGAAAAAATTCCCCAAACCCCCGCCCCGGGGGAAAAAGGGATTCCCCCCAGGGGTGCCCCGGG
696	400026J18|T7_reverse	GCCCCCCGGGCCTACAAAGGGGCCCCCCGGCCCCCCAGGGCTACCCAAAAAAACCCTGGCGGGAAAAACCAAAAAAAACCGGaaaaaaaaaaaaaaaaaaaaaaaaaaaaaaaaaaaaaaaaaaaaaaaaaaaaaaaTTTTAAAcccccccctatttaatttttaaaaaaaacttaaaaatCCCCGCCCCCCCCTTAAA
697	400005P05|T7_reverse	CttttttttttttttttttttCGGAGGTGATGGCTTTTTACTGACAAGGAACAGCAGCAGGCTTGTGAGGCTCCAAGTGAAGGGAGCGACTTTTGGGAAGACTGGAGTCTGCAGCTGTAGGAGTATGCAGATCAGCTCTGTCCCATCTTGCCAGGGTTGGGGGGATCCTCATCCCCTTCTGGGGTGTCAGGGGGTACAGCAGCCTCCAGAATCAGTTCCAGGGCACCGTCACCAGACACTCGGCGTACCTCCTCTCCTCTGGCTGCTAGGATCTCTTCAATATTCCTCTTCCCCTTCAGGTCAGAGAACCAGCTTAGGTTGTCTGCGATGATGTGGTGGTTCTGGCAACCAGGGCAAGTCACGATGACCACGCCCTGGTGATAGGCCAACTTTGAGATG…
698	400007F15|T7_reverse	GTTTTTATTTGGCCTAATCTCTCCCCACATAGGTACCAAGGAAGGGTGACTTCAAAGGGTACACAGGGTTAAACCAAAGGCAGGGCACCAGGAATGCCAGGGCTGGACCACCTGCTCCTGAGGCAGGTGTGGAAAAAATCAAAAGGAACCAGGCACCCTTCAAAGCCACCAAAATGGAGCGCTGTCCCCAGGGGACTGAGGATCTGTAATCTGGGTGTCCCTCGTGGCCCCACCACTTCCCATGCAGCTCCTGCCTCCTTGGCAGGAAGCTAAAGCAGGAAAAAGGCTTGGGTCATCTTTCCCTAAAAACCCGAGGCTAGGTTGGTGGTGTTCTTGAAGGGTGGCCTGGGTTGGGGGACTCATAAGGGGGCAGTTGTCCATGGCCCCTGGCAGGTGGGG…
699	400047I23|T7_reverse	CttttttttttttttttttttctttttttttttttttttttttttttttttttttttttttttttttttttttttttttttttttttttttttttttttttttttttttttttttttttttttttttttttttttttttttttttttttttttttttttttttttttttttttttttttttTTgggggggggggggggggtttttaaaaagggggggggggggggggggCCC
700	400033I23|T7_reverse	CtttttttttttttttttttttttttGTTGTTTATAGAAACGTTTAATGTTAGGGAAATGTTTTCACTTGAGGGAAGCTGTAGGGCTTGGCCTTGGGTACTCACAGAACCCCAAGCCCCACTTTCCCAGGCTGGCTGTTTACTTGGCTCTTAAACCCCCGTTCACTTCCAAGGTGGCATGCTGCTTTGCTTCCAAGGTGAAGGGATTTGACCAAGATCACACAGTTGAACTTGGGCAGCTGGCCCCAGCACTTGCATCTGTTCTCAAAAAACAGATAGCAGGTGTACCGGGCTGTTACTGTCCCCACTGGCTGTTCTGGGAGATGAGGAATTCAAAGATGAACTCTCAGCACCTGCGCTCCACTGTTTCCTCTAAAAAGAACTGAAAAAACTTGTTGCT…
701	400010B18|T7_reverse	GGCCCCCGCTCCCCGGGCCGGACCCGCTCGGGGCGCCCAGCGGGAGCGGTTgggtcgggccggggtgcgcggaggccggcaggccgggctgggccgggccgggGCCGCGCCTTTGTCTGGCCGTGCCCGCGCGTCCCGTGCGCGGGGCTCCGGCGCGCTGCGCGACCGCGGCTGACGGTTCAAGGGGCCTCGGGGACCCGGCGAGGGCCAGGCCTTGGCGGTGCAAGCGGCCACGGCGAGGAGTTGCGCGGGGCTGAGAGCCGCAGCCGCCGGGGCTCGGTTGCCGCGGTCGTCCCTGGTTACTGGGC
702	400005N19|T7_reverse	Cttttttttttttttttttttttttttttttttttttttttttttttttttttttttttttttttttttttttttttttattttttt
703	400023N24|T7_reverse	CtttttttttttttttttttttttttAAATAAAAAAAGCTGCAAGGTTTCTGCCATCTATGTTCTCCACGAGATGGCTGGCAGGTGGTCTGGAAGCGTCCTGGGTGGCGGCCGAACCGCGCTGGGGCAGGTATCCTGGCAGCAATAGGCAGCCCGGCCGCAGGCCACGTCACTGCACAGCAGCATCTGGATTGCTCTGGTACTGCTGCCTCCAAACCTCCTGGATCTTTCTGCACCACTTGTGAGCATTCCCGCTTGGATCCATCAGGTAGTACGTCCTGTTAGGCGTGTGGACAAAGAAAGTTTTAAAATTCTTGGCTTCTGGTCGGAGTTCTTGTGACCATGGGATTTCACCTTTCAAGACCTTGTTGACAGGATCAACATAATATAAATGTGGCCC…
704	400005N04|T7_reverse	CttttcttttttttttttttttttttttttttCACTGGTTATCAAATATTCTTTTATTGGAATATTTTCTTGTTGCTTCTTAACTCTGTGGGAAAAGAAATATTGTCAATCACAACAGGGAATATAAGTTAACAATGCCCCAGTAAAACACCAAAAGTAAAGCAACAAAAGTCCAGCTTTCCCCCAGCCTAACTGCTTCCCCCTTATATAACAGTCACTTACAGCTGGGCACTCCACTGCACCACTGTTGATGTCATCTATGATGTCATGAGGGTGGCGGCCATCCACATTGCAGCCCACAAACTGTGCAGTACCCAGGATCTCCTTGATAGTTCCTACAGTAAAAATGGTGGCCTCAGTCACAGGGGAAAGAATTCCAGGGTTCCATTGCAGGAACAC…
705	400010J22|T7_reverse	GACGGACGCAAGATGGCGACGGCGACTATAGCTCTCCAGGTCAATGGCCAACAAGGAGGAGGGTCGGAGCCAgcagcagcggctgcagcggcggcggcggcagtggtggcagcAGGAGACAAATGGAAACCTCCACAGGGCACAGAATCCATCAAGATGGAAAATGGACAAAGCACAGGCACCAAGCTGGGGCTGCCTCCCCTGACGCCCGAGCAGCAGGAGGCCCTCCAGAAGGCCAAGAAATATGCAATGGAGCAGAGCATCAAGAGTGTGCTGGTGAAACAGACCATCGCGCACCAGCAGCAGCAGCTCACCAACCTGCAGATGGCAGCTCAACGGCAGCGGGCACTGGCTATCATGTGCCGGGTCTATGTGGGCTCCATCTACTATGAGCTGGGA…
706	400034E03|T7_reverse	CtttttttttttttttttttttttttttttttttttttttttttttttttttAAATGTTAAAAATGTGTTTATTGATATCAAAATATAAAACCCACCACCATTGTAATTGATAAAATCTAAGGTTTCCCACCCAGTGAAAAGGGCCAGGATCTAGGATCTAGGAAGTAGGCTGGGTGCCAGGCACTTGTCAGGTCACCAATCCACCACTCACCACCTGGATGCTGCCCTGGGCAGGACAGGGCAAAACTGGCTAGGTCTGGGATCAGCCAAGGAAAACCCTCTCTGCTCCAATTCTGCTAAAGCCAGGACCAAACCTTGTAAGCACGGCTCAACACCCCTTCATCAGCCAGGTCTGATCCAAAATACCGGAAAAGGTCCTAAATAACAAACAGGGAGCC…
707	400024C02|T7_reverse	CttttttttttttttttttttttttttACATATACAAACATTTTATTCTAATAATATTCTTTATCACTTCAATTTAAACCATTCCATTATGAAAATTCCTTAATTGAAGAGAGAATATTCCTTTAAAACTCTAAATGAAACAGAGCTTTCTCAACTAATTTATAGGTACACAGCCTTTAGAAATACATGATTTTCCAGTTTACAAGTCTTCCCTTTAAAACTGTTATGACTTGTCATGTTTTTTAAGATAGAAGGCACCAGACACCAGGGAGGATCAAAGAGTGCAGTGTGCTCCGAGCAGGTCTTCTCAGACACTCGCCCATCTCTAAGGCGCCACCAACCTTGCATGAATGTATTGCCCCACTAACTAACGTTTCTTCAGTGTACTCACTTTGCAAA…
708	400008F11|T7_reverse	CttttttttttttttttttttGAATGTGCAGGTACTTTATTGCTCACCTCTCACACCAAACACACCTCCAGCCACTTTCTTTCACAGCTTGACAGTGTTTACATGTACAAAAACCCGGCAGAAGCATTGAGTGATTTCAGGATAGACGTGGAGAGTGACTCAGCCAGGCTTCTGTCTTCTGCAGCAATAATGAAGGGCCTCCTGCACGGAGCAGGACTCCATCTCACTTCGTAGTGCACGTCCATCACAAGAAAGGTCCCTTGCCTAAAGCAAGCTAACTTGTATATGCTGAGCCAGTAGCATTAACTAGTGCATGGAACAGATGTCTGCTCGCCATTTCTTCTAGCGAATTTCAAGTAAAAACAAGGGTGAAGGAGGAACGTTTGTCTCGGATGGATG…
709	400005D16|T7_reverse	CtttttttttttttttttttttttttttttttttttttttttttttttttttttttttttttttttttttttttttttttttttttttttttttttttttttttttttttttttttttaaaaaaaaaaaaaatttttttttttggggggggggggggggggggggCCCCCCCCCCCCAggggggggggggggggggggccccccccccggggggggggccccccggggAAAAGCCCCCCCaaaaaaaacccccccggggcccccccccccccccccccgggg
710	400007I05|T7_reverse	CtttttttttttttttttttttttttAAGCATCTCTGATACAAGCATTTTTTTTTTCTTTTAAGTCTTTCGTTTTTTTTTTTTTCCTATGACAAATTTCTAATTCTTTAGGTTGCCAGCTGATCTTTTCAAATAGCCACATTCTGAATGTTTAAACTGCTGCAAGTAAAGGGCATTTGAAAACTTCAGCTGGAAGCTAGGACACACAGCCCATCAATGACAACTAAATTGCAAGCCAACAACCAGCCTGGAATCCACCCAAAAATTTGGCTTTCTATCAGCGTTTATGAATGCCGCCTGCCCTGCCGCCTCCTTGTTCTTGACCCCTGCGTCTCAAATGACTTCTCTCACTACCTGGAACTTCAGGATCACAACGACAGCTCTTGGGAATGAGGCAGCG…
711	400020L07|T7_reverse	CttttttttttttttttttttttttttttttttttttttttttttttttttttttttttttttttttttttttttttttttttttttttttttttttttttttttttttttttttttttttttttttAAAAAACCCCCCATTTTTTTTGGGCCCCCAAACAAAA
712	400005O01|T7_reverse
713	400046M18|T7_reverse	CTGCCCCCCCCCACCTAAATAAACTCTTTCTTGTTCCCCAAGGAACAAAAAACCCAAAACCCCGGCCGGGCAGGACCCCATTTATTTATAGGCCCCTGGACGGGGGTTAACCCCTTAGGGGTCAAGGTTGGAGGGAGGGAACCACCACCTTGCCCCCTTGGGGCCCACGGGCCCATTAAtgtgggtgtgtgtgtgtgtgtgtgtgtgtgtAAATCT
714	400042M09|T7_reverse	CtttttttttttttttttttttttttttttttttttttAAGCAAAGATAATTTTATTAAAAACAAAATAAGACAATGAAACAGGGAAAAACATCTAGGACAAAAATAAACATGAAATCTGCTGCTCGATTATAATCTCAGCACTTGGCCCTGAGTTCCAGGGCAGCCTTGGTTCCATAGTGAATGCCAAATATTTTGACAATATCTAAAACCCAAGCCAATTAAACAAAAGCCACCGGTTACAAACAAAATGACAACTATTTCTGGACTTAAAGCAATCCATTGGCCAAATGCACCACCTGAACCAACACCAAAAAGCACTATACTTTTAATATTATAGTTAGGGCCAAAGTTTTCCTAAAACAAGGGGTCTTTTTTAGAACCACTGTAACTACTTTGT…
715	400038I20|T7_reverse	CttttttttttttttttttttttttttttttttttttttttttGGGACCAATCTTTTGGGGCTT
716	400010H17|T7_reverse	CttttttttttttttttttttttttttttttttttCAGGTTTCAAGTTGTTTATTTATCTGTATAATACAGTCTTGGTGGTAGCAAAAATATGTGCACAAACAATTCAAAGTTCAAAGTAAAAAAAAAATCTAAGTTTATCCCATTGGGTATTAATGTACATGGATTTCACAGCTCTAATCTACCTGCACCCCAATACCCCACAAACAGCTGCTGTCTCCCAGTGACATCAAATGGGAAGCAGCTTCAAAGGGCAATGGGCAAAAGCCCGAGTTCCAGGCCAGGCAAAGGGAAGGCAAAAAGGGGTGAGGGAGCTGGCTCCACTGCTCCTCCCAGGAAGCTGGAGCTATAAAGCACACCCAGTTAGGAAACACTGAAGTTATGGCCAGGCAGTGGTGCT…
717	400006F10|T7_reverse	CtttttttttttttttttttttAAACTGGTAGACAGGATTTATTTTAATTTTCAATCTGAAAAACAAAACGAAACAAAACCCCAAAACAAACCCCCAAACTCTGCTCATATATACACACACAGATATATAGTGTCAACATTTTCAGAGCACTGACACTGGGGGCTGTGGGGGTTGTGGGGTGTGGGAGGGGAAAGAGTTTCCCTTCAACTGCATGACAATACTGTTTTATGTGTCACAATAAAAGTTACAAGCGTCTTGTCAGCGGTCACACAAACATCATGAGTTTACATTTCAACACACAATAAAAAAAAAGACGTCTTCCGTTACTTCTTCCCTGCGACCACAGCCTGTTTTCATAAACGTTTAGAAGACCCTACAGTGGCTGTTTGGAAGGCATA…
718	400005O04|T7_reverse
719	400019K18|T7_reverse	GGGCCCGGCTGTGGCGCACCGCGAGGCAAGGCGGGGGCGGTCAGGCGGCGCGGGGCAGTAGGCGGCGCATCCCTCACAGGCCGTCCGGGATGCCACCGCCACCGCCGGATGCCACGTCCTGACCGACCGCGAGACTCCACGGGCGGCCGAGGAGCCCCTGGCGACGCGGGCGAGGGCTCACCACCTGTCCGTCTCCACCGTCCCCGCGCCGCCGTTCGGTCCCTCACAGCTCCGTCGCTGGCTTCCCGGCGCCGCCGCGGCTCG
720	400020A15|T7_reverse
721	400011H23|T7_reverse	TGACAGTTTGAATTGAACGTGAGCGGAGCCAGCCGAGGCGGCGGCGTTTCCTGCGCCTTGGCGGGCAGGCCGGGGGGGAGCGGTCGGGTGGACCGTGGCCGCTGAGGCCCGAGTCGCCGGAGCCGCCGCGTCCCAGCCCAGCTCTTGCCCGCCTCCGAGACCAGTCTTTTCCTGCGTCTCCCCCCCGGGCCTCCGACCACCCGGTCCCCGCAGCCTTGCCCGCCCGGGTCTCCCGCCCGAGCAGCCCGGGCTGAGGTCCCCTTGTGGGTGTGTAGGCCGGGCGAGCGGGGTGGGGATGCGTGAGCGAGTTGGGCGCGGGTTCTCCGTGGGCCGGCCAGGGAGGGCGGCTGTAGGGAGGGAGGAAGAAGATGCCCTGAGCTGGGGCTGCGATGGAGGCGG…
722	400027C19|T7_reverse	CttttttttttttttttttttttttttttttttttttttttttttttttttttttttttttAAAAAAACAGTTAATTTTATTATTGTTATGTCCCTTCTAGGACTGGGGACAAAAACCTAAAAATATTCTTTGTTCATTTTCTATATGCCCCCTGAAATGGACCAGGGGGGGGGGCCAAAGGCTGCTCTGGGCTGCTTGCTTGAAACCCCCCACCCCCCCGGAATTTTGAAATTTCTTTTGCATGGGAAAAACCCAAAACCTGAAAATATGAATTACTTGGGTCCCTGTGAAGGGGGGGGGTTTGAAGGGGAATCTGGGGCACCCCCCTGCTTTACCCTTCTGGAAATCAGTTGGTACCCCCCCCCCCCAAA
723	400031C19|T7_reverse	CttttttttttttttttttttttttttttttttACACTTAACCAGTTTATTAAAGCCAGAGCTTTATCGTGGATCCAGAAGGGAGAAGGCAGTAAATAACGTACCCCTCCTTTCTCAGCTTCACCTCCTCCAACAATCCATCTACAGCCCAGCTCCCAGGACAGGAGCCCAGGAGGCAAGGCTGGCGTCAGGCATAAACAGAGGCCACAGCCTGAATCAGCAGCGTCAAGGGGGCAGGGGGACTGGACAAAAAAGGATGGCTCTAGGGCATCTGTCTCAGGGCTTGTCCTGAGCCCATGGGTCCAACAAAGCAAGAGACAAGGGACCAGTGGGCTGCCCTAGGGACTGAGGCTACAGCCAGCCCTGTCCAGCGAGGCTGGCACGTGGCTCCAGGTTCCT…
724	400017H16|T7_reverse	CttttttttttttttttttttGGGGCTGCAAGTAGATTATTGGGATAGTCTAAAAGATAGCAAACAACACTCGTATGGCCACCCTTTGCTGCTTCTATCAACATGGTTGAGCCATCTTTTAAACGGTGAGTAGGGTCTGCTCCATGAGCCAAAAGTAGTTCTACCACTGCCAAATGACCTCCTGCACAAGCCAGGGACAGTACAGTATGATCATTATTAGCTGTGGTTCGATTCACATTTGCTCCTTTGCTAATTAAGAACTGGACTGTGCAAACATGACCCGCTCTTGCAGCTTTCATTAAAGGAGTTCTTCCACCTTCTGACTCATGTTCCAGATCTGCACCTGCCTGGAGTAAGACGTCTGCTACATCCGTATGGCCATTTTCACAGGCATATGTT…
725	400020F16|T7_reverse	CttttttttttttttttttttAGGTTTTAGAAGCATTTTATTTAACAGATATAAAATAATTCTATACAGTCCTTACAAAGAAATAACATTTATATGTTATAGAAGGAAATACTAAATACTGTAATGGCATTCCAATATATAGGCTTAAAAAATAATAATGAAAAAAAATCTTGAAACCATCTTTGGCTGAAATAAAATGGTTAATACTTGATTTTTAAGTGTGAGATCACACTTTGGTCTGTAAACATATTTAACTTTGCTTTTTCATTCAGCTGAGCACTTCATTTAAGTGATTTCTTAAATGTCATTTAAATGAACCATTCAAGGGCTTGATTTAAAAAGCCAACGAGGCAGGGACTGAAACCGTCAGAGGCTTTATTTCGGTAGTTCTTCAATGAT…
726	400010C16|T7_reverse	GGAAAAACAGGCAACTTCTGTTCCAAAAAGGGCAGGGTTGTAAAGCTGCTCTTCAGGCCATTACAGCCACTCCCCACTGCACTTCATTCAGCCAGGGCCAATTTTGTAAACTGCACCCCCTCTGTCCCTTGGCAAATGTATTGCTCCACTGTGTCACACTCTGCTAAAAACACCTGAACCTTTTTCACCAAATTCTTCCTTTTTACCCTGCTGTCTTTAAATTGTTCTGGAAGGACCATTGTGTCAATCCCCTCCAAAATCTTCATGAATTGCTCAATTGTTGCTTTTACTTTCCTATCAAGTTTGCAAAAAGCCTCCGCTTGCAATTCCTTACCCAAAAAACCCTGCTGGATGCCAAAAAGCTCTTTATTCAATTCTTGCAGGTGGTTAGCTATCTTC…
727	400041M12|T7_reverse	CCGTGGCGGCCGGCATGGTGGTTGAGCGACGGGCCGGCTAGTTCTGGCCGCGGCTGCCGCCTCCTACGCCCTCCTGAGCCCGCTCCGGCGCTGCCGGGGGCCCGGCTGCTGCGGCTTCCGGAGAGCGAGCCCGTGGAAGCCGCGAGCCCCGAGCGCTCCGGCTGGACCGAGGCGCTGCGGGCCGCCGTGGCCGAGCTGCGCGCCGGCGCCGTGGTGGCGGTCCCGACCGACCCGCTCTACGGCCTGGCCTGCTCGGCGAGCAGCTCGGCGGCCCTGAGTTGCGTGTATCGCCTCATAGGCCGCAGCGAGGCCAAGCCGCTGGCCGTGTGCCTGGGCCGCGTGGCCGACGTCTACAGGTACTGTCAGGTGAGAGTACCTAGGGAGCTCCTGGAAGACCTG…
728	400004D08|T7_reverse	GGCCAGCCCCACGCACCTGTAGATTCTGTCTTCTGATTATCTAGGCCTCTTCTGAAAGAATCACTTTTGGACATTT
729	400026B15|T7_reverse	CtttttttttttttttttttttttttttttttttttGAGATTCAAGTTTATTTGTAAATATTACCTTAAAGTGAGAATCAGGCAAAATGAAGGGTGTCAGTCATCAGGGCATGTCACAAATACCCACTGAGGCCCCCGAACCAGCTATGTCAGTACATGTTGCCAGCATTGCTGTGTCAGGAACAACAAGCTCTTGACAAATCTCATCACAGCTTTTGGCCAAGGGGTGGCTATCTCACCTGGGTCCAGACACATGAATTTGCAGCATTCCTTAGGGTCCTTGCGGTACTGCTGACACCCCTGGGGCCGCTCACACAGGGCAGCAACACACATCTCAGGCTCCCCTCGATGGCAGGTACAGCTCAAGCATGGGTCATCTCCCTTGGGAATGAAATAAAA…
730	400020P05|T7_reverse	TTGAGGGCAGGCGCCGGGCGACCGCGGGGGACACTCAGCGGCCGGGACACGCGCGGCGGCCTCATCCAGGGCACCTGCGGCCAGGCAAGGATGGGCCGGGGCAGCGCAGTCAGCGACAGGGCGAGCGCGACCGCCCGCGCGTCCCGTCCTCCGCTCCTGCCGGGCCGGCGGCGCAGCCTCGCTTCCTCCGGACGGAGCCCGGGGACCCCAGCTCGGCCGGATGCCCCCGCCAGCCCCCACCCCTTCCCGGCCGCCTCCCC
731	400032L16|T7_reverse	CtttttttttttttttttttttttttttttttATGGCTACTTGCACGGTAATCAAAACAAGTCTATCAAATCAGTGGTTTCTTTATTCCTAAAAAGAAGGGGCTTTTCCTAAGGGTTATGGTTCTACCGCCCAAGGAACAGCTGTACTCATCACAAGTAACTGCAAAGGCTGGCACACCAAGAGGGTCTGCTTTGGCTCAAAAACTCAGTTTGGCTCCTGCCACCCCTGGTCACCCCACTGCGGGTCTCAGTGGCATGTGTTCCACACACAGTTGGGCAGTCTGCTTTTACTTAGGAAGTATCACAACCAGAGGTGGTCCCCGCTTGGGC
732	400011P17|T7_reverse	CttttttttttttttttttttttttttttCCATTCCTCACAGCACATTTATTTCAGTAATTCTGTTAAGTCGGTTCTTAGCATGAGCATAGTGTTACACAATTTTCATACATAAAATCACATCCAAAAACAACTTCTAAAATTCAAATTGTAAACATTCTCATATGTAAAAATATTTTGTGTATCAATAGTTTTGCTAAATGATCAAATTTGGAATATAAATGAAAAAGCCTATTCTAAATTGTGTAGTGAGCCTTGTTTATTAATTACATTTCTACAATGTTAAATAAAGACAACCCTGTCCTGTAAGCATGTCAAACGTATGGAAAACGTTACAAAGAAACAAATCTGTTAACAAAAGTATGTCTTGCAATAAAGAACATTAAATTTTTAAAATCTA…
733	400019A23|T7_reverse	CttttttttttttttttttttcttGTGCTCGGAGAATCTTTATTAAGCAAGGGCCACCAGAGGGCCAGAGAGGTGCTTGAGACAGGGCCACCTGGCTGGATATGGATGTTGTTGCAGGACAGGAGAAGGATACTCATTGATTCTCCTGGGCCACTGGGGTGATGATGGGGTTGGTAGCCACAGAGGCCTGTATCTTCTCCATCAGGTTTGCCCACTGGCGATGCATGTCTTCCACTATTGGCTCGAACCAGCCCTTGAGGCGGGCCTGGAAGATCTCCGCCTGCAGGCGTATTTGCTGGGTCTGTTCCTCCATCTTGGAGCGCACCTCCTCCATGTGCTCACGCACCTCCTCTAGGCGGTCACGGGCCTGGTTGCCCACTTCCTCCAGCCGCCCTCGGA…
734	400036H04|T7_reverse	CtttttttttttttttttttttttttttttttttttttttttttttGCTGTTTAAATGTTTTTAAAAAAAGGTTGATCACCACAAAACACCCCAACAAAAGGAGGAAC
735	400019C19|T7_reverse	CttttttttttttttttttttttttttttttttttttttttttttttttttttttttttttttttttttttttttttttttttttttttttttttttttttttttttttttttttttttttttttttttttGGGGGGAAAAAAAAACCCCCCCCTTTTTTCCCCCCCAAAAAAAAACCCCCCCCCCgggggggaaaaagaaaaagggggggggggaaaaaggggggggggggg
736	400029M07|T7_reverse	CttttttttttttttttttttttttttttAAAGAAAATACTTTATTACATCATGAAAAAAGGTATCCAACAACTAGATTCATACTTGCTTGAATCTAAAAAAAAACAAACAAACAAAAAACTGAAAGTTTACTCATTAAACTGTAGGTGGGCGTCCCATTCCACATGGGAAGAGAGAGGTGCGAGGGCGTCTAAAGTATTGCACAGTCTTGGAACATAAAGAGGAGGAGTCTGGAGGAAAAAATCACATGATACTGGGAACCGTCTCACATTATGAAAAACTACCAAGAAACATTCGAAAAGAAAACCCTTTGTTTCTACAGTAGCTTTAGTTTGTAGTTCTTGGAATGACTCTATTCCACTGAAAACATCTTAGTAACAGGAAGCTTCGTCTGAGCAA…
737	400015B06|T7_reverse	Cttttttttttttttttttttcctttttttttttttttttttttttttttttttttttttttttttttttttttttttttttttttttttttttttattttttttttttttttttattttttgttttttttttttatttttttttattt
738	400045H17|T7_reverse	CTCCCGCGGCAAACGCGCAGCTCGCGTCCCCACGGCCGGCCGCGGCGTGATGCGCACGGCCCGGCCCGTGACGCCGCGGCCGTCCCTGTCCCCGTCCCCGCGTCCCCGCCGCCATCGCGCGCCCGGCTCCGGGATCCCGGCGCCGGGCCTCGCTCCCCATGGGGCTGCGCCGCTGGCTACGGAGCGCCTGCTGCTGCTGCCCGTGCCGGT
739	400045C09|T7_reverse	CGCGGGGCGCGCGCTTCTCGAGCCTGGCAGAGCCGGGGTCCGGAGGATGCTGCTGGCGGCCGGGGCACGGTACGCCCGCCGGCTGTGCGGCCGGGGAGCCGCGGCGGCTCTGCAGGGACGCACAGGCCGGAGCTGCGCCCGGGACGTCAGTACTAGCTGGTCCCCGGTGGGCGCCGCCTTCAACGTCAAGCCCCAGAGCCACCTATGGAACCTGTTGGGGGAGCGCCGGGGTCTTTTTGGAGTTCCTGAGCTCAGCACCCCTGAAGGATTCCAAGTTGCCCAAGAGGAAGCCTTGAAGAAGACGGAGTGGCTGGTAGAGCGAGCATGTTCCACACCCCCAGGGCCACAGACAGTCCTCATTTTTGACGAACTCTCGGATTGCCTGTGCAGAGTGGCTGA…
740	400038A03|T7_reverse	CtttttttttttttttttttttttttttttttttttttttttttttGGGAAAATCTCCTTTATTGGGATAAAAACAATCC
741	400014J21|T7_reverse	CtttttttttttttttttttttttttAGGCTGAAGGGAGGGACTGGGGTTTTTATTTTAAAAACTAGTTTGGGATTCTCACAACAGTTACAGAGAAGTTACAAAACAGTAAAATGGCAGAACAATCAAGTTATATTTAAAGATACATGTTAAATATGCAAGAAAGTATATAATCAATTTGAAACATGAATCTTTCCATGATAAGAAATATAAACTAACATTGATAGATTATATTTTTCAAATGGGaaaataaataatataaaatttttGTCTTTTCAATAATTCAAATGTTTTCTTCTCAAATGTGTTTCTTTCTTTTATTTCACCTCACAAAGTAAGTTTTTTCTTAGCAAAATTTCAGTATTATTCCTTGGACATAAAGCATAAGGAAGACACAGGA…
742	400017H06|T7_reverse	CttttttttttttttttttttCGGTAGCAAACTTTTATTTAAATCTTACATAACTCAAGCTTTATAAAAAGCCAACATAATTGAAAATTTGGGTTCTCCCTCTAAAGCCTGCAGTATCCAAAGCCTGAACAGTTAATTTAAAAATAAGCAAAACAAAACAACAGAACCCTGCAGCAGATCCTGCTGCAATACTTTAAAAAAAATCTAAATGAGCTTAATCTTTACAAAAGTTATTTTAGCTCAAAGGCTACAAAATCAAAATTATCTTAATTCTACAAAGAAGGGAGAGGGCTTCATACCACCATTTTAGAACCTCATCTTTTTCTCAGTAAATTTGGCCACAAATCAAATTCCGGTGTTCCCTTTTCAGGAAATCCTCTTAAAGAAGAGGCGAGTATA…
743	400030F05|T7_reverse	CCCCATCACCTCCCCCTGGAACACCTTTCTTCTCTGACGTAACATATGAAAATAAAACTGAAGAAACAACCGTATATAGGAAGCCCTGGTTATGAAAAAAAAATAATAATAATCCAAAAAAACATTGTACTTGTTGGGAAACCCTACTGAAAACATTCCTGACTTCTTTACCTAAGGGAAGGCGGCGTATATTGTGAAAAATTCCC
744	400011P07|T7_reverse	AAAACCCCCCCCCAAAAAAAAcccccccctttaaaaaaaaaaGGGGGGGtttaaaaaaatttttaaaaaaaaaCCCCGGGGAAGGGGGGGGGGGACCCaaaaaaaacaaaaaaaaaaaaaaaaCCCAAAAcccggggaaatttttttaaaatttttGGGAAAAGGGGTTTCCCCCCCAATTTTGGGGCTTTTT
745	400005L18|T7_reverse	CttttttttttttttttttttcctttttttctattttttttttttttttttttttATC
746	400040M17|T7_reverse	CttttttttttttttttttttttttttttttttatttCAAGATACTTTATTTTCACAATGGGTCACAACATAAGCTTCTGGCCCATTCTGCCAATGTACAAGCTACAAACGCTTGCTCAGCAGCTGAGGGGCACACGTTAGTATCATGTCTGAAAAGTGAATAAAAATCCATGTAATACAAATATTCAAAGTTTCCATAGGAACACAGTAAGTGTGACCCCCCATCTCCTAGCCTTCCATACTGCATTGGTGCCAACCCTACTCTCACAAAGACATCCCAAACTAGCAGTAAGTTAAATGGTCCCCCCAAATGCCTTAATTCAAGCTAAACTTGCAGGCAAGAGCTACAAGAATGGCATCTACACATTGATCCTAGCAAAAGCACAGGCTGCAGGGTGA…
747	400016E12|T7_reverse	CTTTTTTTTTTTTttttttttaaggaattttttaaaaaaagatttatttattttattttatttatatgagtacactgtagctgtcttcagacacaccagaagagggcatcagatcccattacagatggttgtgagccaccatgtggttgccaggaattgacctctggaagagcagttggtgcttttttttttggttttggttttggtttttgagacagggtttctctgtatagccctggctgtcctggaactcactctgtagaccaggctggcctcgaactcagaaatccccctgcctctgcctcccgagtgctgggattaaaggtgtgcaccaccacgccgggcacagttggtgctcttaaccgctgagccatctctccagccccCTAGCTTACATTT…
748	400046O18|T7_reverse
749	400006E20|T7_reverse	GCGCCCACCTCTAGGTGCGGGGCTCGGAGCCGCCCAGCCCGCGCGCGCCCTCCTCCCTCGTCCCTCCTCCCTCCGCCCCCGCCGCACCTCCCCCTCCTCCCGCTCTGCCTAGGCTGCTCCGCGGCGCGCCTCGCACTCGGAGAGCCGCAGCGGCAGCGGCGCGTCTCGCTTTCGGAGACAGAGCCGGGCCGCGGGGACACCGAGCAGCCGCCGCGAGGACGCCCAGGGCGCGCGCCGCACTCGCCCTCCCTCGGCCTCGGCCGCCACTGCTGAGCAGACACCATGGCCCGCGGAAAAGCCAAGGAGGAAGGCAGCTGGAAGAAATTCATCTGGAACTCGGAGAAGAAGGAGTTTTTGGGCAGGACCGGTGGTAGTTGGTTTAAGATCCTTCTGTTCTAC…
750	400028O01|T7_reverse
751	400015E03|T7_reverse	CttttttttttttttttttttttttttttttttttttttttttttttttttttttttttttttttttttttttttttttttttttttttttttttttttttttttttttttttttttttttttttttttttttttttttttttttttttttttttttttttATTAAAAATTTTT
752	400013J10|T7_reverse	CttttttttttttttttttttGCAGCCTCCTGCTTCTTTAATTGGTGTAACAGACTGTGACACGGTATACAGAGAGCACACTAAGGCCAGACAGCATGGGGTGGGGACAGGACACAGTTTACACAATGGTCGGGAGAAACAAGACAGTACAAGGACAGATGGGAGGGGTCTGAAATGTGAAGGTGAAATGGGGCAGGGTGGGGGCTAGCTCACACAGAGCCGGGAAAGGGGATGGGGGAACTTGGCTGAATCCTTCTTTAGAAATCAAAGAGAAGGCAGGTGGTTGGTGATGGGTGGCATCAAGGCTCAGTCCTGGGGACTGGGGACGGGGAGGGACTGACTAAGGCTTCTATTCTAACAGGCCTGGGGTGGGTGGCAGCCAGCAAGATCTGCCTCACC…
753	400046G13|T7_reverse	Cttttttttttttttttttttctcttttttttttcttgtttttt
754	400030B16|T7_reverse	ACACTGCAATTAAATAGCGGGGAACGTGGGCCCCCCATCGGGACCCCCCCCCTGCTATTccgggcccgggccctcggccccgggggggccccggggggAAGGCACTGGGGAACACCAGGGGGCCAAGGGCCTCGGGCCCATCCCCCCCCTGTCCCGGCCCCTTCCAAAACCTTCCCCACCACCCCCTCCCCCTGCAA
755	400030E07|T7_reverse	CttttttttttttttttttttttttttttttgttctttttttttttttttAATAAATCATGATTAAACCACACAGTGAGTATTCCTATACAAAAGCATTAAAAGGCTGAAACTTCACAAAACAAATTTAAAAAAACCCAGCTCCCTGTCTACTGCAAGTTTCTCACTACCTGGGCTGAAACTTGGTGAGTTGGTCCATCTTGCAACCAGCTACTTCATGTTCTTAAAGCTACACATGGACTGGGGCCAGGACTCCCAAATCAGCTGGGGGGGCAAACCTCAAGGCCTTCAGCTTCTTCTGAAAGTGTCCTTTAAGCACCTGTGGACTCTGCCTTGAACGCCAGTTTTTTACTACTGTTTAAAACAAAAACAGTGAAGGCAAGCGAGGCTCATCTGAAGC…
756	400043H02|T7_reverse	CttttttttttttttttttttttttttttttttttGTCGTTACCAAGGGTTTTTATTAAAACAAAAAGGCGTTCTGCTTGAATCTGTAAAAACAGTTTCAAAAATCTCAATGAATCTCACACCTGGGCTGGGCTGGGCTGGAGGGAACAGCAGGAACTGGGGGGAAACAGGGTGAACACAGGATAACTCCACCCTAAACACTTAATAAGTGAATACTTGCCACAGCCACTCAAAGGGACCTGTGAACAGCCGTGTCTCATGGAAAACAGCTACCAACGTTGTCCAGGGTCTGCCACGAAGAACCTGGAACTTCACTAATTCTGACAGCTAACGGCTCTCGCACGGCCTTAAGATGAAAGCCGCACCCAACCCCAAACAGGTGTTCTTTT
757	400013O18|T7_reverse	CttttttttttttttttttttttttttttAAAAACAGAAGCGCGACCGTTTCTTTATTAAATTATACAAAAAGGGGAGGGGGCAGCTTCGGGGCTTGGCCCCAACCCCAGCCCCACCCCGGCCTGGCGCTGTCTGAAAGGAGGGAATCTGAGGGAGACCCAGGGGTCAGGCAGGAAAAAGAAGGGCAGGCTGAAAGGCTCGGGGTGTAGAGGGCAAGGAGAGGCTTCGCAGGGACCGGAACATATGGGATGGTGAGGGAAGGCAGGAAAGAAGAACAAGAATGCTAGGGCAAGTGAGGGCTGGCTGGGGAGCTCAAATGAGGCGGGTCAGGAGCTGGACCGGTGGCAGTGAGGGTGAAGGAGCAGTGTCTGGAGAGATGGAAATGAGAGGCTGGGTCAA…
758	400028L19|T7_reverse	CtttttttttttttttttttttttttttttttttttttACATTTGTAAAAAACCTTTAATGTTCACCAAACTGAAAGGGCTCTGTGAGCAAGCTAATCTTCTCTACCCAGCTGGAAAGTCCAGGCCATGTTCCCGCAGCCTAAAGTGACAAGGGCTGCATCTTTGCCTGTCAAAAGCTGAATCCGCTAACATCACCTCGCATGCCATTCCCCCAGCCAAAATTGGCTTGCTCTCTGCTATCCAAGGAGGGCAAAAAGCTGCCAGCACCAGGAAGTAGGCAGCCAGGTTGCAGGTCCCAGCACAGGGGCCCCTGAAACAGCCCATTAAAACAGGGAGGGTGGCGATTCTCAATGACCAGGTCACTGCTGTCATCGTCACTGTCAGGATCAGTAGGCCCAG…
759	400021P02|T7_reverse	CtttttttttttttttttttttttttttttttttttttttttttttttttttttttttttcccctttcttttAAAACTATCACTTTTTAAAAAAATATTTTAGGGACAAATTTGTAAAATAAAAAACCCCAAACGGGAAACTTT
760	400033G08|T7_reverse	CttttttttttttttttttttttttttttttttttttttttttcttGACAAGTGAGGTCAATACCACAAATATTTTTATTACTTCTTGGCATTCACATCCCAAGCCCATCTTCCCACTGTCCCATCGTCTACCAACCCAACAACTCAAACTCTCAGCCGTCTACGCAGGGAAAACTACAACTCCCAAAATGCTCTACCCCCAGGCGGGCTCCCTTTTAAAAAGCAATGCATTTTCAAGCTGCCCGCGTTCCTTTCTCATTGGTTTTCAAGGGGTCAAACCCACTGGGGGTCCATGGCAATAATTGGCTGGCACCTCCTGCTGTTCAAAATCCCAAAGGAGGCAACGGAGCCTGCGCAGTTCTCTATGCAATGCGTCATCTGTCACAGGGCCGGTGAGGC…
761	400041B11|T7_reverse	CtttttttttttttttttttttttttttttttttctttttAAACATTTATTATTTTTTtttttttgccatgctgaaaagtgagcttaggggtccacaaatgtcaaaaaaacactgagctacactctcagctcTAACttttaaatttttaaaatattatGTTCCGACAACACAATATATTCAGTGCCTTAAAGGACTGAATTCCTGTCACCTGCCAAAAAACTCGGCTAAACTTTCCACACAAGCTCAGTGGAAAACGGCAGCCTCGGGTGTCCGCTGTGATTCTGTGGGGGGGGGAAAAAAGGCAGCCCACAAAGACAGAAAACAGGACAAATCGCAGTGTTGAGGACAGCAGCGAGTttttgtttcctgcgacaaggccttaataaatagtcctgaat…
762	400038I12|T7_reverse	GTCCCCGCCTCGGCTCATCTCCTCCGGAGTGAAGCCGTTCATGTCTGCCAGTTCGGGGGCGCCGGCGCCGCTACAGAGCCCCGCTCGCCGCGCCGCTCCGCCTCCTTCCCCTGGGCGGCCGTTCACTCCGCACCCCAAGTCTGGTGGCGGCACGGTCCGACGCCCAGAGTCCAGGGCCGGCCGGTCTGTCGGTGCTGGAATAGCTACCAGGTCCTGTGACTGTGATCAGGAGTGAAGTGGCGCCTAGAAAGGAGACCCCACTCACTGTCACATGGAGACTTCAGCAGTTGGACCGCAG
763	400029D22|T7_reverse	CttttttttttttttttttttttttttttttttttttttttttttttttGAAAATTTCTAATGCAGTTTATTGCAACAAAACAAAAAAACGGGGTTTGGGGGTGGGGTGGGGTCCTTCAAAACCCTCCCTAAAAAACAAACTCCCAAACACCTTATGTACAAAACCAAAACACCTCAACCTGCT
764	400019J09|T7_reverse
765	400047P09|T7_reverse	tcttctcgttctgccagcgggcccctcgtctctccaccccatccgtctgccggtggtgtgtggaaggcaggggtgcggCTCTCCGGCCCGAGCGCTGCCCCGCGCGCACTTTTCTCAGTGGTTCGCGTGGTCCTTGTGGATGTGTGAGGCGCCCGGTTGTGCCCTCACGTGTTTCACTTTGGTCGTGTCTCGCTTGACCATGTTCCCAGAGTCGGTGGATGTGGCCGGTGGCGTTGCATACCCTTCCCGTCTGGTGTGTGCACGCGCTGTTTCTTGTAAGCGTCGAGGTGCTCCTGGAGCGTTCCAGGTTTGTCTCCTAGGTGCCTGCTTCTGAGCTGGTGGTGGCGCTTCCCATTCCCTGGTGTGCCTCCGGTGCTCCGTCTGGCTGTGTGCCTTCCC…
766	400045A03|T7_reverse
767	400004D16|T7_reverse	AGCCGGTGCACTGGGGGCTCCGGCCGCCGGCCCGCACCGCCCTCCCTCCGCCCGCACGGCTCCCCAGACCGAGCATGCGCGCTGCGGCCTCCCTCCCGGTGAAGGTCAGCCCAGGGCCCAGCTGCAGGACTCCACGGCGGCCAGGGGAGGCGGAGAAGGGAGGAGGGATGCAGGGAAGAGATTTAACTCCTTCTCTGCGGGAAGATGGCCACCCAGACCCAGCCGGAGCCCAAGAGTCTTGTGCTCCCGCCCTCTGTGGAGGTCCCGATTGGGGACAAGGCAGGGGGGAATTgagggggtgggaaagggagaatgaagggctagaaggaaagaagggaagctagctggggagaggaagggagggagtggaagaggaacaaaggagcgaagagggagaaa…
768	400042M15|T7_reverse	CttttttttttttttttttttttttttttttttttttttttttttttttttttttttttttttttttttttttttttttttttttttttttttttttGGCCCTTTTTAAAAAAACCACGGTTTTTTTTGGGGCCCAGGGG
769	400015K14|T7_reverse	CttttttttttttttttttttggtttttttttttttttttttttttttttttttttttttttttttttttttttttttttttttttttttttttttttttttttttttttttttttttttttttttttttttttttttttgggggaaaaaaaaaaaaaatttttttttcccccAAAACCCCCCCGGGGTTCCCCCCAAAAAAAAAGGGGAAAAAAAAAAAAAcccccccccccccccccaaaaccccgggggggggaaaaaaaccccccccccccccccccgggggcAAAAAAAgggcccccccccaaaaaaaaatttttttaaccccccAAAAAAAAAAAA
770	400025E06|T7_reverse	CttttttttttttttttttttttttttttttttttttttttttttCCCAGCTGAAAACTCATTTCAATGTCTTTATTCTTGAATTTGCAAATCACAAAAAAATGTTTAAGTCTTTTTCCCTTCCTCTTAAGGAGTGTCTCATGCGTTGCTGGCAATCCTTAAAAAAGCTAAATCATGGACTCTCTGGATTTACCTACACCAATCCATTTAACTGGTATTTGAAGCTCATCTTCAATAAACCAAACATAGTTTTGTGCGTTGACAGGTACCTCCTTAAATGTCCTTGCATTAAATATGTCTGTGTTCCATCCGGGGAAAGTCTTATACTGAACTTCCACTTTATTTAAAACTTCTTGGTTTGCTGGGAAATGAGGTATGGTTTCCCCATCTAATTTGTAA…
771	400003J12|T7_reverse	CtttttttttttttttttttttttttttttttttttGAGCTTTGTTTGGCTTTATTGCTGAAAGTATGGGCTTATTAATCCCCAAATATCACTTCTTTAAACCACTTGAGCAGCAGCTACAAGGCTCACTGTGAGGAGGGCTTGGCTGCTGGGAACTGAAACAGGGGGTGTGTATCAGGGCCATCTGCCTTCAGCACCTTTTGTTTCAAATTCTAATCAAAAACCTCTTCCTGAATCATGAAATGTCCTTGAGGCCCTGGGGAAGGGAAAGCCAGGAAGAAGGGTTCCCTGTCCTCTCTGGTTCCACTTGTCCTCAAAATCTATCTCCAAACTCCAAATAACAAAATCTTGGGTTTCCTCTTCCCATGAATCACTTGTCACTGGAACCTGGAGTCAGCT…
772	400021H10|T7_reverse	CtttttttttttttttttttttttttttttttttttttttttttttttttttttttttttttttttttttttttGAATTGGAAAGGGTTTCTTTTTGGAAAAACTGaaaatttaataaaaatttaaataaaaCCCCTTAAAAAAACCCCCCCCCGGAATTTcccccccccgcccccggccccccAAAAGGGGGAGGCCCTGGCCCCCGGGGAACAAAAGGGGAGGGGTTTTCTGCCCTTTCTTTTTCCCCTTT
773	400028N07|T7_reverse	CtttttttttttttttttttttttttttttttttttttCACATTTGGTATGTTTATTACCCCACATTTTGAAGCAGTTCATGACCAGCATTGTGCTTTGGGTTTTTGTTTCTTGTATTTTTTGGGTTTTGGGTTGtttgtttttttttttttttttttttttttttttGGCCTTGTTTTTGGTTTgcaaaaaaaaatatttttttaaaaGGCACATTTTGTTAAAAAGGCAGTTCCCCCCCCGCCCCTTCCTTTGTAACAGTGTACTGCCTCCCAAAAACATTTAACAAAACACCCCTTAACCCCCCCAACCCCCTTTCCCCCCCCCCCAACAACTGGGAAGAGGG
774	400022L08|T7_reverse	CtttttttttttttttttttttttttttttttttGTTGGGCCTCTTTATTTAAAACCTGGCGGACGAAGAGCCCTGGGCAGTTGGTATGGGCAGTACAGGAACCATTTCGACTGTCTGGTCACCAAGTTTAAAAACAATCTAATGAAGTGGGGGACACTGTAAGCTAACTGAAGATGAATGTGTGGGGGCTTTTACTCCACAACCATTCCCCTAGAGTCTAATATAAAAGTAAATTTACATTTGTGGGTAATCTGAAGCTGGTGATTTCTAATGCCTTTGGTAATAATCAATAACCCAGCAGTTGCGTGGCAGAAGGATCCACGCATGGataaatacaaatattaaattaacataattttttaaCTTTTTGTACAAATATACATGCTTTTTCCTTTTTC…
775	400014F02|T7_reverse	CtttttttttttttttttttttttttttttttttCAGTGACaaaatattttttaataatatacAAAAAAGAAACCTCGTTTTTTTCTAGATTCTGAAAAAAGATTTAAAAAATGTAGTAACAGCTTTTTGATCAAATTATTCCAGGCTTTCACTAATTTATTGTTTAAAGATAATTAAGGGATTATCTATAGTACTAAAAACTACTATAGCCATTGTTGGAAAATTAAAATTATTTCAATTACATGTTAACTTTGTTCATCATTTGCTCTAAAAAACGTATTTTAATGGACAACTAAAAAACCAAAACCCAAACCAACCCAAACTGTAGTCTTTAAATAAAATAATCAAAAGCTACTGGCCAGGAAAAGAGTAAAATTGCTTTAAATACCGTTGGTACC…
776	400027I16|T7_reverse	CttttttttttttttttttttttttttttttttttttttttttttttttttttttttttttttttttttttttttttttttttttttttttttttttCCGGAAAAAAATTTTTTTTTCCCCaaaaaaccggggccccccccccccccccggggggcccgggaaaaGCCCCAAGGGGAACTCCC
777	400051C12|T7_reverse	CGggcggctgaggcggcagcggtggcggcggctccggaggccgcagTCCGCGTCCCGGCGTCGGCCCGTCCCGCACCATGGTGACGCTCGCCGAGCTGCTGGCGCTGCTGGCCGCGCTGCTGGCGACGGCCTCGGGCTACTTTGTCA
778	400021J21|T7_reverse	CtttttttttttttttttttttttttttAAAAAAAGCACACGTAATTAGATTTTAATAAGAACTTAAAAATCACAGTACAGCCCTTAAAATCAAAGACTAGTTAAAATTGAATGTAGTTCTATCAAGAACAAGAAATTAACTCTGCGTGCATAGTATCACTTAAAGTTCCATGAAAATATAAAATATTTCGATGAATGTGACTATATCTGGGACTAACATCATTGGCTTCAAAACTTGACACTAAAGGAATTTCCAATCTACACACGCTCAGAGGCTTCACCCAGTAATCGCTATTACAATCACCCAGTAAGCTCTATTACATTTCCATCCAGAGATCTTGAATCCTCAGGTGTTCACGCTGTGACCCCCTGTTGTGACAGTGGTATGAAACATCTCTG…
779	400009I12|T7_reverse	CttttttttttttttttttttttttttttttttttttttttttttttttttttttttttttttttttttttttttttttttttttttttttttttttttttttttttttttttttGGAAAAAAAACCCCCCCTTTCCAAAAccccccccccccaaaaaaaaaaaaaaaaaaaggaggggggggggggccccccccccttttttaaaGGGGGAAAAAAAAAAAGGGGCCCGCAAAA
780	400037D06|T7_reverse	CttttttttttttttttttttttttttttttttttttttttttttttttttttttttttttttttttttttttCCCCGGTTAAAATCTTTTTTAAAAAAATTTTCCGGGGTTAAAAA
781	400013K17|T7_reverse	TGGCTGGGTGAAGTCAGCAGGAGGCCGAGTATGTGGAGGGATGCCCATGCCTGCTGGGGCACTAGGACCCCCAGGGTAACTGGCCCCAAAGCCCCCGCTACCAGGGTAGCCAGGTCGGCCGTACATGTTGGGCTGGATATAGGGCTGTGCAGGGCCAGCTTTGGTGGAGAACTGTTGCTGTTGCCCTGCGAACTGTGGGGAGTTGATGCCGGGGTTGCTGGTGCTCATGCCTGATGCCATGGGGTTGCCACCTGGATTCATAGGGTTGTTGGCATTGGCCATAGGGTTCCCGAGGACCTGACTCTGGGATGTGTTGGTCACTCCCCACACCGTGGTGACCACGGAGAGGGAGCCGGGAGGCTGATTGGTGTTCTGCTGCCAAGGGACAGAGTCATAAGG…
782	400004I18|T7_reverse	CttttttttttttttttttttctttttttttttttCAGGTTAATTATTCGGGCCTTTTTATTCCATCTGGAAAATACAAATATTCACAGGAGTCTGTACAACCTTAGGGACACCAGCCCTGGCCCTCTTCTCAATGCATGCCACCCTCGACCCCCACCACCCCCAGCCCCAACCTCCTGCCCCAAAATCTCTGGCTCCCTTCTCTACTCTAAGTCTTTCCTCCGAGGCAGGAATGAGTCCTTGATAGTCACAGCATTTTATAAGTGGATGTCAAACACTCCGTCCTCCACCGACTGCACCTCCTCTTCACGGATCTCTGGAGGCCGAGAGCTGCGCCTGCCTGGGCGAGGCAGGGAAAAGCTGAAGGCCCGATGGTGGGTATGTGTGGGTGAGGGAGAG…
783	400033N19|T7_reverse	GGGGGGGAAAAATCCCAATTTTAAAAGAGGGCCCCGGGTTTAAAAAAAGAACCGCCAAACCCGAAAACCGCCCCAATGGTGGGGGGAACCCCCCATCCAAGGCCCCGCCCAAAAAAAAGGCCCCCCCCCACAAAAAAATTTCCCAAGGGAAAATTCAAAAAAAAAAAACCCGGGGCCCGGAAAAAAGAAAAAAATCCCTAAAACTTAACCTCCC
784	400035I23|T7_reverse	ACATTTGACACTCACAACTTCAAAACAGGTTTGGGGGTATCCCAAAGTATTGAATATATCCCCTACACCCCATTTATCCCAAAGTATAAGGCAAAAGGCCCAGGCAAGCAAAAAACCTTCTGTCAACCAGGTGGTCCATATGGCAATCCCCCACCCTCGGGGTTGGCAGGCCCCGCCATCTTCCATCACCCTGCGGCAAAGTGAAATTTGGTCCCCTCTTCCCAACTGACAACTGTGGACGGGATGGTTTACAAAAACAAAATGGGGGTGGGGGGTAAAGGAAAGGGAGCAGCATTGACCACAATACACCACGGCCAAACTGGGTGGACCTA
785	400045C18|T7_reverse
786	400051M05|T7_reverse	CtttttttttttttttttttttttttttttttttttGAAATGCATCAATTTTATTTACAGTTCAAAAACTACTTAAATAGTCTGGACAGAAGCCTGGGATTCAAGTCAGCCCTTACCCCTCCTCATGCCCACAGTCAGCCCAATACTGCCTCCGTTCCATGGGCCAGCACAGGCAGGTGCCACCTCTGCTGTGAAAGGCACCTGGAATAGCTCAAACGCTTGACCATTCCAGCCCAAACAAAAATCAGGTCCAGCCCCTCTGGGAATTCATCTAATTCCACTGGGCCAAATGAGTGGTGACTCAGTGATGACAACAGCTGTAAAAATAAGGGTTTGCCTTCTGGCTCAAATCCACACCTTTGTCCTCTGTCATCACCTGGAAAGCAGCCACACTGACGT…
787	400042N23|T7_reverse	GAGTCAAATCACAAAACAAAGGGTAAACGTAACTGCTCAGTCCCTGAGCCCCAGCACACACACGCACACATACATGCTTACACTTGCTCACAGATTCACAGGCAGTCAGCTACAGATGTTAAAGTCAAATAAAGATTTTTTCTTTTCCTGTCAGGTCCTGGGAAGAAGGGAAAAATGCTCACTGAGAGACACTGGGGCTTCTCAATGCCACTCTCTGCTCTGCCAACAACCGAAAAGACAGAAACACTGGGGAGTTAGCTGTTCCCTTGGCAC
788	400022A02|T7_reverse
789	400035M19|T7_reverse	CttttttttttttttttttttttttttttttttGCATTTTAAAGACTTTATTATTAAAAAAGGAAAAATAAAAAAATGTCAAAAAAGGGAGGTGGGGGAAGCAAAAGGCAGGAAAATGGAAGATTCTTCCAAACATTGGATCCAGGTGACCCTTCTTCCTTGACCATCCTTGTCCAACCCCAGTCTCTTCTCTGTCCTGGGTCGGGGCCCCAGCCACCATCTTCTTCAAACCTTGGCCCAATTTTCTGCTTAAGTCCTGGGCAAAGGGGAAGGCAAAAAAAAGGTGCAAGAACTGGAAGCTTTGTCTTTGCTCTTGAAAAACCCTCAAGTGGGCTCTTGGTCCTCAAGCTACTGGGGACCCCAGGGAGGTAGGCGTTGAATGGGGTGGGAACTTTGGAG…
790	400037A12|T7_reverse	CttttttttttttttttttttttttAGTTTTTGGTCGTTTTAATTGTAAAAACCAAGACGTTTATATAAATAAGACCGCTGTGTAAAATATGATTCACCCTTCTACTAAAACCCTTCTTCCCACACTCAAAAAGAATCTAGAAAAGCCAGCAAGGTAAGAAGTACAAATCGCATGCGGTCCCTGATGAAGTCCCTGGCAGGCCAGGTTTCCCTGCTAACGGGGCCTCACGGTGAGATCACTCCTGGCCCAGGTGTCTCACCGGGAGCTCAGCAACACTTTGACAAGTTGCTCTACACCACCGCACCAGCCTCGGCCACGCAGCAGTTCTGGTGGAAGGGGTGTAAAAGGTTCATGTGGCCCGGGCTGGGAGAAGGGGACAGGAAGACTGTGTGATCCTC…
791	400012F05|T7_reverse	CttttttttttttttttttttttttttttttttttttttttttttttttttttttttttttttttttttttttttttttttttttttttttttttttttttttttttttttttttttcccccccaaaaaaaaatttttttttaattttaaaaaaaaaaaaaaaacccccccggggggcccccAAAAAAAAAAAgggggggggggggggggcccccccccccccccccaaaaaaaagggggggggggggccccccccccttttCGGGGCCCCCCCTGGGGGGGGG
792	400029I22|T7_reverse	CtttttttttttttttttttttttttttttttttAAAATTTTTTCTTTAATATAAAATCTTGGAAGGGTGAACATTCATCTCATTTATAATCACAAAACTATGACTGTTTTACCTGTTTTGCCTAAGTTACTTCAGTTTGTCTCATGATGTGGACTTGTAATTAATTATCCTACCTTCATATGGTTTTAAAAATAGCATTTTAACAAACAGGCCTGAGTATTCATTATCCTATGGCTGTGAAAAAAAGCAAGAGGCCATGTCTGCTCTTTGCATTGCGCTGCCGTGGCAAAAAAAAGATGCCCTAAGTTGACCACTGGCCTGCCACTGTGCTGCCACCACATGAAACACCTGGGTCTTGCTTTTCACATTTTGTTAGTAAGCACAACGGATGAAAGGTA…
793	400022H17|T7_reverse	CtttttttttttttttttttttttttttttttttttttttttttAAAGGGAAACATAAAAACACAAAAGTTTAATACCATTTAACAAAAATGACAACAGGACACAGATACAACACTACAGTAAAACGGGGTGAGGTGAAAAAGGCAAAGGGACACAAAATGGATCACAACTGGGGGAGTGACTTCTTTGGTGCCCCTGAGGCCCTTTGACAGCTAACCCATGGCTCCAAAAACTACATCCTGAGGAAGTCCAGCAGGTGGCAGCATCACTGAACGGAGCCTGGAGCTTACTCAGCATAAATACTCAAGGGTAAAGAGGGACAGCACTGTAACACCAGGAGCAAAATTCCTTAGGCGCATCCCCCCTCTTCCCCTAACACTAAAAAACAGGTCCCCTCAA…
794	400005D23|T7_reverse
795	400007H02|T7_reverse	CttttttttttttttttttttACTGAAGAGGCATTTTATTGTCCATGATGACTGTCTTACGACGGAAACACTTACAAGGAAAATCACACAAATCCACAGAGGGACAGACTCAGAGAGGCACAGGGGGCACTTGTCACCAATAGAAAATCAGTCCGTGGTAGCAACACTGACTCCTCTGTCCAGCTATAAAAACAGGGTGGGCTGATATTATCCAGTGCGTTTCCATGAGGTTAGGGCTGTATCTTTAAAAAAAAAAAAAGAAAagaaagagagagaaagagagaaagggagaaaggaagaaaggaaggaaggaagggagagagagagagagagagagagagagagagagagagagagagagagagaggaagaaagagagagagagaaagggaAAAATAT…
796	400011H05|T7_reverse	CTGTTTAACAGCTGAAACAAGGACCTCATTTTTCTGGGTCCCTCTGGCGGCCACCTGGGCCCTGACGTCTGACCTCCAGCTTGACCTTAAAGGTGGACCCAGTGATAACCCTCAAGCCCACCTGGAGTGCCTGCCCCCCACAAGAAGGGCCAGGTGAGGTCAGGAAGGCATTGTACCGCTTTTTCTTCTCCTTCCGTCTGGCAAACATTTACAGTCCAAAAACCGGCTGTGGGAGCTACAGGCCAAACCCAGGGCATCTAAGGCGGCTGGGCTGCTGGTGCGTGGAAAGGGGAGGCCATGCCTCCCCCGCCCCCAGTGCCC
797	400001L15|T7_reverse	CttttttttttttttttttttGAGCAGGAGAGGATTTATTGGGGGTTCGGTCATCACATGGAAGCCAGGGGGCATTAAAACAGGAACAGGGCTCCTCATGGTAGGGCTGTGCCAGAATTTGAAACCGATTCTGTGACCTGGTGCACCCAGTGCAGGTACGGGGGATTTCCCTGCTCCACAGGCAGTGCAATCACTTCGGCCACTTCATAAGGGTGCACAGATCGAACAAACTCTGTCAGAACAGGGACCAGGGAGCTTTGGGTTTTAATCATCATCAGCACCTCACTATCTTCCTCGATCTTTCCTTTCCATTCATAGATGGATGTGATCTGCGGGATGAGGTTGACGCAGGCTGCCAGACGCTTCTCTACCACTGCCCTGGCGATCTCCTTGGCGACT…
798	400016E01|T7_reverse	CtttttttttttttttttttttttttttttttttttttttttttttttttttttttttttttttttttttttttttttttttttttttttttttttttttttttttttttccccccccctttttttttataaaaaaaaaaaaaaaaaCCCCCAATTTTTTCC
799	400013B06|T7_reverse	CttttttttttttttttttttttttttttttttttttCAGGCAGCATGGGCACTTTATTTATATGTGTACATATGTATACAGGCATCTGTACAGCACAGCACCGAAAGCCTGCTCCGCTATGGACCTAAAAATGCAGGGCTAGGTGCCCCATTTTTGGTGAGGCCTGCAGGAGTCACAGCTTCAGCAGGACACCGGGAGTTCAACCCTGCTTCAGGCTTGGTGCCTGGGACCATGAGGGAAGCAGGTGGGACTGAAGGAGCTGCACTGCGGGGTACATTCTTTGTTGGGACTAGGGTTGGAGTCTGGGGGTCAGGAAAAAGTTTGGGGGAGGCGGGCTTAAAGCGAAGTCCGCTTAGCGTGGTCCGCTCTTCCACCTCCTCTAGCACCCAGCGCTCCCT…
800	400033M15|T7_reverse	CtttttttttttttttttttttttttGGGAGTCCACCATTCTCTTTATTCCAAAGCTGATGATGAATTACAGATTTCAACTTTTCAAATACAACATCTGGGTAGCCTGGGATATTCACAGCATCTTGCCAGGCATCA
801	400034B14|T7_reverse	CttttttttttttttttttttttttttttttttttttttttttAAAAGGGACTCCAATTTATTTATTGAAAATATCACAATagctgggcacagtatcacacacctttggtcccaacacttgggaggaaaacacaggaggatctctgtgagctggaggccgacctggtctccatggtgagttccaggccagccaaggctacacagtgaaactcctctgtcttggaaaacccaaaAAAAAGGAAAAATCATGATAAATAAAATGTCAATATCCTTCCTTATACATAAAATCACCCAATAAAAAAAGGACACCATTAAAATGAAGGATTGCTATAAAACTCTGGACAGTTCCCAGCTGCTCTCACCTCCGGGTTTGCCCCTGGTAAAAAATTTGTGTTCTGG…
802	400033M18|T7_reverse	GGGTCGCTCGGGCTCGAGGGTCCGCCGCCACGCGTCGCGGCTCCGGCTGTGGGAACAGAggcgccgcggcggggcccgggccgcaccgggctcaggggcgtccgcgctccgctgtcggcgcccggggcggcggcggcggcggcgTGCAGCCCGGCAGGGCGAGAACAAGGGAGCGCGGCGCGGAAGACCGGCAGGGGAGGAGGACGGTCTGTGCTGCGAAGCGGTCTCCCGCCGTCAGCGACGAAGCGGACCCCCTCCCCGCGGCCACGGCGCCCGGTCACGCTGCGGGGAGGGCCGGCGGGCACACGGGGAGCGCCCCGCGAGCTCAGGACTCCCG
803	400028J09|T7_reverse	tttttttttttttttttttttttttttttttttttttttttttttttttttttttttttttttttttttttttttGGTTTCCGGCCCCCCCCTTTGGGCTAAAAAAATTTATTTTGGCCCCGGGGGAAAGAAAAAAAAATGGGGATTCCCCCCTTTCCTTCCCCCTAAAGGGGGCCACCCGGAACCCGAAAGGGCCCCCCTTTTTCCCCCCCCGGCTTCCCGGGGGGAAATTTGGGGGGAAAAAAAGGACCCGAAAAA
804	400031O05|T7_reverse	CCCCTGAATTCGGGAAGGGGATTTACAAGGTTCGGAAGGAAAACGGGTTGCTTAAAGGGAAAAAGGGGGAAGAATTTTTTTTTAAACAAAATTGAGGGGGAAAAAGGGGCAGTGCCCCCCCTTTGGCTGAAAAAGCATGGGTATTGGGGGGGGGAAAACAGGGCACAAGGGCTGGTTACTTCCTTCTTTCCTCTTCTGGATCCCCCAAAAAATTCCCAACAATGAACTTGAAAAACTCATCCCCCCCCAAGAATG
805	400018M12|T7_reverse	ttttttttttttttttttttttttttttttttttttttttttttttttttttAAAAAAAAAAACCCCCCTTTTTTTTTTT
806	400041E10|T7_reverse	CttttttttttttttttttttCATCTTCAAAATATTTTATTATAAAACACAACACAGGGCTCACCAACAGTTCCCACCCAACACTGTCAAATACACACTGCTGGACACAGTGCCCCCAAGATCTGACTCCAGTTGAGAATCTCAGTTTCAGGAAAACCGCAGCAGGGAGCTGAATGGAGAGACGGCAAGTCGCCAGGATGCTGTGCTGATGCTCAACAAGAACAGTCCCTCCAGGAGTGGACACCCATGGCCAGGGCTGTGGGCCACCGAGGGCTTGAGCCCAAGTTTGGGCAGAGAGGAGATGAAACTCCAATAGTCCCAGCTTCAGGCCACTATTTCTTATTCCTTGGCTTTAGCTCTTCAGCTGCATTACGCAAGAAAATGTAATTTTTCTTTTGG…
807	400002H03|T7_reverse	CtttttttttttttttttttttttttttttGAGAGGGCAAAACAAATCCAGACTTTATTGTCAAGGAAAAAGAAAGAGGGAGGGGGTTTGCTACATTGTCAAGCAAAAAGAGTCCATGGGGAGGGGAGGGCCAGTGGGGGCCAGTCCCCATCCCGGGTCGGCGGCTGGAAGGGCTGACCACACGGAAACCACAAAAGGGACGGGTTGGGGGTCACGCCCCCGCCCGAATTGTGCAGTGGAGGTGTCACGGGAGGGGGCAGCCATGAGGTCTAGGAACTGGAATGGGGAGGCTACAGACGGCAAATCCTGCGGAAAGGGACGGGCCGGGGGCGGGGGCGAGGCTTCTATTGCTTTTTGCTCACAGTTTTGCGGAAGGCGAGGCGGGGGTGGGCTTGGACT…
808	400048L09|T7_reverse	CtttttttttttttttttttttttttttAAAGGATTTAAGCGTGTTTTAAAAAAAATTCCCTCTTCCCTTAAATATAACTTATGTGAAAATATGAAATTAAATAAAAAATATCTGAGTTATTGCACAAATCATAAGTTTTCAATATTTACATAGAAAAACAGTCCCAAATTTTCAAACAAGACATGAGGGCAGTAAAACAGCAGCCTGCCCACTCCGTCAAAAGACACGGAGCAGGGCTTGGCGTCTCTGCCTGTGACAGACACGATGAGAACCCCAAATGGCCACCTAGCTGACCCGGCTGCACAGCCGCACATCCAGTCCCTGACACTCCTAGGCCGCCCTGCTGGGCACAGATGAAGACTTCTAGGCAGGCAGACGCACATCCACATGTAGTAAGG…
809	400029F18|T7_reverse	CtttttttttttttttttttttttttttttttttttttttttAAAAAAAGGAAAGCTGATTTTTATTTTATCAACAGCCATTCTTAAACATGAACATGCATACGTAATATTCTACGCACACATCACAGTTTTTAACGTTAGTTAATAAATGTTAAACACACAACATACAACCTTAAAAAAAAAGTCAACCTGCAAACTTAAAACTTTAAACAAAGTCTTACTAATTTAAAAAAGGTTTTGTGTTGGGTACCATTTGTACAACACAGTTAATTTAAACATTTCCATTTTGGCTGCACATGAAAAAGCGGCAGTAAAAAATAAATTTATGAGGGTTTTAAATAGCAAAATAGGCAGTTTCGCCATGCAGGAAAAGCAATATTAAATATTAGTTTTCAAAAA…
810	400045I20|T7_reverse	CtttttttttttttttttttttttttttttttttttttttAATCTTAATACTTTATTAAGTTAAAACAACATTCTAATAAATATGATTATGCTAATACATAATGCACTCAAAAAAATTTAGGAACGTCTACAACCCTCACAGGAAAAATAAGTTGTTCCTAAAATGATAAGGGGCAGGAGCTGAGGCCATAGCCTTCACCCCACATCTCCCAGCGCAGGCTTCTAATAAAGTCCCACCTAACAATAAAAGCTGGATTTACTCATGAACTTTAAAAATAATCCTCCAGTTCCCATTTGTTTACACTTGAAAAACTCCGTAAGTGTCAAAAAGAAGTCCCATTGTTTGTGTGGCCTT
811	400050E02|T7_reverse	CTCAGAACGGTTCTGTTGTCTGAAGGGAAGCGGCGGAGGGGGACTACGCGTCACCAGGTCTTTTCTCCACCGAGCTTTCAGACGCCGAGGGTACAACCACAGAGGAAGACCTGATCCCGCCTACAGCTCCTCTCGCAGCTTCAGAAGGCAAGCAGGCGTTCACCCTATCGTCTGGAAGCGAAGGCAGGATGGAGTTCAAGCTGGAGGCTCACCGCATCGTCAGCATCTCCCTGGGCAAGATCTACAACTCGCGGGTCCAGCGCGGCGGCATCAAGCTGCACAAGAACCTCTTGGTGTCGTTGGTGCTGCGCAGCGCCCGCCAAGTCTACCTGAGTGACCCCTGCCCTGGCCTCTACCTGGCTGGCCCTGCGGGGACCCCGGCGGTGCCGCCGCCTCAGC…
812	400038D16|T7_reverse	CtttttttttttttttttttttttttttttttttttttttATTGGAGCAAAACAAAATGGCTGGCTTTAATGCTTCAAGTTTTCCATTTCCTTTCCACAGGGCTTTGTTTGAAAAATAACAAAATGAGGTAAAACGAGTCAATCTATGTACACGTCAAAAACAGGCGCCGGCTGCAGTGGCGGCGATGGAGCCACGGCGGAGGACGGGGCCACCCTGCAACCACAGCACGATTGTCGATTGTCGTCCTGAGGAAAAAGAGCGCGAACGCAGTCGCGGGTGCCCCTAAAAGCATTTGCGGTGCACAATGGAGGGGCCAGCCTCGTCGTACTCCTGCTTGGTGATCCACATCTGCTGGAAGGGGGACAGCGAGGCCAGGATGGAGCCACCGATCCACACTG…
813	400012P03|T7_reverse
814	400036D24|T7_reverse	ttttttttttttttttttttgttttttttttttttttttttttttttttttttttttgtttttttttttttttttttttttttttttttttttgttgtgtttttttttttttttttttttcttttttttttttt
815	400035E07|T7_reverse	CGGGGGCCGGGAAAAACCCCTTAACCAAAAAAAATTTTTAAAAGGGGGGGCCGTTCCGGGGTAAAACCAAATTTggccccggcctaaaaaaaaaaaaaaGGGGAAACCCCCCCTTCCCCCTTTCAAAACCCCCGGGGTTTTTTTTTCCCCCCCTGGAAAAGGGAAAAACCCCGAATTTTCCCGTT
816	400036G20|T7_reverse	CCCATAGGGGCTCCTCTGCTCTGGAATTGAGGAAGCCTCCCTTTTGGAAAAACCCCCAACGTGGGAACTTGCCTGTGTACTCTGCTACCAACTTTTTAATTAACAACGGCACCCCCCCAATGACAGCAA
817	400022I16|T7_reverse	CtttttttttttttttttttttttttttttttttACATGCAAAATTGTGACATCTTGTTTTCCAACAATTTGAACACATTTAATTTACATCACATATGTACAAAATATGTTTGAACGGAAATAAAAGCATTCTCTTGAATTAAATTATAAATTTCAGTATAAAAATCTTCTCTGTGTAGGGAGTTTTCTTCACTTCCAGTCCCAAGCAATGGGTTCTTATCTCTACAGTGCTTGCCATGGGGGGACGCTCCCAGCAGGGGGAGAGTGGGAAAGTGTGACGGATGGAGCCCGCGCTGTAAACATTAAGGATTGCTGGCTCTTTTTACAGACCGGGACACTGAAATACACCCCAATCTCTAACTTCCACGGTGAGGGCACTCCAAGCCAAGTTCATGATCC…
818	400011I04|T7_reverse	CtttttttttttttttttttttttttttttttttttttttttttttttttttttttttttttttttttttttttttttttttttttttttttttttttttttttttttttttttttttttttccccccccccccccccccccctttttttttAAAAAAAACCCCaaaaaaaaaaaaaaaaaaaaaaaaaaaaGGGCCCCCCGGGGGGGGGGAAAAAAAAAAAAAAAAAATGGGGCGGGGGCCCC
819	400047M09|T7_reverse
820	400013E09|T7_reverse	CtttttttttttttttttttttttttttttttttttttttttttttttttttttttttttttttttttttttttttttttttttttttttttAAAAAAGGCCCCTTTTTTTGGGTTTTTTAAAAGGGGGACCAAAAAAAACCCCCCCCCCTGAAAAAAAAAACCCCCCCCGGCTTTGGGGGCCCAACaaaaaaaaaaaaccccccccgggggccccccAAAAAGGGGGGGGGGGGGGGGAAACGGGGTACCTTTTCCCGGGGGACCGGGGAAAAAAGGAAAAAACCCCCCCCCCCCCCTTGGGAAAAACCCTCCCCCCCAAAAACCGGGGGGGGGCCCCAAACCCGGGGAGGGGGGGGGAAAAAGGGGCTCTTGAAAAAGGGGGGGGAAAAAGGGGGGC…
821	400051B24|T7_reverse	CtttttttttttttttttttttttttttttttttttttttttttttttttttAGGGAAATTTTTTTTCCTTTTTTT
822	400051L22|T7_reverse	CttttttttttttttttttttCAGGAAGGCTGCCACTTTATTACATCAGTAAGTTCACAGACACTCACccccaccccaccccaccccaccccCAAACAGCACCACAGCTCTACTGCGCCCATTGCCTGGGCCATCAGAATGTCCAGTAAAGACGGAAGCATCGCTAGGCTGTCCGGTATACTGCAGCACGAGCCCCTTGTAGGCAGAAGCACGGCTGCCACAGGAGAGGAAGGGAAGGGATTTGGCTCAAGTCTACCACACTGGAAACCACGCCTTGGCCCAGACCAGCTCCAGAGGGAGTTAGCCTCAAAAGCTAACTCTGGAGACACAGCGGGTGGCAGAAAAAGCCCTGCCCTGCTCCCTCGGGTCGGACGAGTGCAGCTGCAGTTGCTGGGGAAA…
823	400023H02|T7_reverse	CttttttttttttttttttttttttttttttGCATTTCAACTTTTATTTGAAAACAACTTAAATTTTAGACAAATGATTTTAGTATATAAATTTGATTTTGTTTTTATACAGAATATAAAGATTTCCCTCATTAATCTTTCATGGGAAGGGGATTACAGGCCAGAAGGAAGACACATTCTGCACACAAAGTACACCTCGGATGTGTGGCGCTGGAGACAAGTGGTGTCGTGCTCCTGCACATAAATTAGGACCAGGTGGTGACATCACACATCAAGGGGCAGGGGGGAGAAATATTCTAGTCAATCAGATTCAAGAAGCAAACATGACACAGAAACTGCAAATGAGAGCAAGTCGGCAGCTTTAGTCAGGACACTGCAGGTTCTACGGGGCTGTGGGGC…
824	400044F11|T7_reverse	TCTGCCCGCATTTCGGGGACCGAGCGCCGGACCCGCCGCCTGGCGCACCCCCTCGGAGCTCCCGCTTTGTGCTCCGTGCCGGTTCGAGGAGGCTTCCCGGAGGCTGCGGCCACCGCGCCCCGGCGGCCTCGGAGGCCCGCGGCTGGAGGTGCCGGAGCTGCTCGGTCCGCGCGGCTGAGCCCCGCGTGCCCCACTGCTCGCCGGGCTGCTCCGAGCCGGGGTGCTCCGGGGCTCCAAACTCGGGCTGGCGGGGCAAGTGTCTTCATGAACCCAGAGGATGTCCGGGAAGCACTACAAGGGTCCTGAAGTCAGTTGTTGCATCAAATACTTCATTTTTGGCTTCAATGTCTTATTTTGGTTTTTGGGAATAACGTTTCTTGGAATCGGACTGTGGGCGTG…
825	400042F15|T7_reverse	CttttttttttttttttttttttttttGCAATTTACAAGCACAACAGCTACTTTCGCTTGGTGTTTTAGGGAAGTTCTGAGGAATAGACTCACAGACTGCAGATATATTATCTAGCTCTCAGGGGAGCTAGCTCCCACCATACAAACAGACCTACTTGTGTCCTCTGGGCCTGTGTAGCTAGCAGTCTTCTGttttttttttttaaagatttatttattatatataagtacactgtagctgtcttcaaacactccagaaaagggcgtcagatcttgttacaaatggttgtgagccaccatgtggttgctgggatttgaactccggacctttggaagaacaatcgggtgctcatacccactgagccatctcaccagccccAGTCTTCTGTTTTGTACTAC…
826	400003P21|T7_reverse	ttttttttttttttttttttttatttttttttttttttttttttttttttttttttttttttttttttttttCCCCAACAACCAGTTTTTTT
827	400036C16|T7_reverse	CtttttttttttttttttttttttttttttttttttttGGCAATGCttataaattatatttattaatatGGGCAGGTCAGGATAAAAAAGGAATTTGGGCTTTGATTATAAAATGCAACATCTTTCTCTGATTCTCTTGGCTAAACTTTTCCTCTTCTTTTTTCCATTTTTTTCTTTGCTGTCTTCCATCTTTCTGGCTCGTATTTCCCTCATTAAATCAAAAAATACCTTGTCAACGTTGGCGCGCGTTTTAACAAACGTCTCCCCATAATTAACGTTCCACTGGTCAGCTCTGTTTTTTGCCTCTTCTACAAAAACCTGCCTTTTATCTTCTAAATCTGACTTGTTACCAACCAGGAAAAATGGAACATTCTCATCTTCTTTTACTCTTAAAATCTG…
828	400005N22|T7_reverse	CttttttttttttttttttttttttttttttttttttttttttttttttttCGGGGTTCCCAAATTTTT
829	400030B12|T7_reverse	CtttttttttttttttttttttttttttGGGTTTTGTAAATTATTTTATTGTTACATTCCAAAGAGGATGTAGGAAGAAAAAAGCCAGTTATCCAATAACTGTTAGACTTCTCAGAAAGAGGCAATCTGAACTCTAGTCCTTGTTCAAAGCTGCCCACATCAGTTCAAAGAACTGCCTCTCAGCAAGACAGAAAAGGCTGATCAGTATTTGTACGTCAATCATCCAGGGAGGCTTGGGCTTAAGAAAAAATGTCTTTATTCTAAATGTTCAAGTCCTTAGAGCTACTAGAAGAAGATGAGGAAGACCACACACACTGAGACTGTGTTTAGGTATCAGTGTAAACTAGCAGATGGCCAGTCTGTTCTAGAACATGTTGCGTCAGACATCACAGTGCATGA…
830	400008E19|T7_reverse	CtttttttttttttttttttttttttttttttttttttttttttttttttttttttttttttttttttttttttttttttttttttCAAAATTTCCTTTAGGCCCCCCCCCAAAAAACCGGAATAAGGGGGGGTTATccccccccggggccccgggggAAAAAGGGCACCCCCCTCCCCCCCCCCAGGGGCCCGGGAAAGGCCCCCCCTTGAAAACGGGAAAAACTAATCTTTAAAAAGGGGGGG
831	400049G02|T7_reverse	CtttttttttttttttttttttttttttttttttttttttttctttCCACATTTTATTATTTCAAATCATGTGAACAATTCCATAAAACATGTGAAAAAAGCAAGGAAGTGTTCAACCCTGGAGGACCCGGGCCTGGGGCGAGGGCGTGAGGGGCCTGGCCCTCAGCAGGCAGCGGCGGTTCCTAAATTAACCCTAAGGAGCTACATTTAGGTTAATGGAACCAGGGCCCAGGGCTTCAAAACAGGGCCCTCAGTGACGTTGGCAGTTGTCTGGAACACCCCTTGGAATCCAATTCCGTGGAGGGCAAAACAGGGGGCCCCCCAAAAAGGGATGGGTGTAAACCCCCAAACACCCTCAAGGCACGGAATCCCTGGAAAGGGGTGGGGCTGGGGCTGGGC…
832	400051J10|T7_reverse	CttttttttttttttttttttggtttttttttttttttttttttttttttttttttttttttttttttttttttttttttttttttttttttttttttttttttttttttttttttttAAAAAAAAAAACCCCCCtttttttaaaaaaaaaaaaatttttttttaaagggggaaaccccccccccccaaaaaaaaaaaaaaaaaaGGGGGGGGGGttttttttccccggggggggcccgggggccccccccAAAAGGGGGAAAAAGGGGGCAAAAAAgggggggggggggaaagggggggggggggTTTTTAAAACCCCCAAGGGGGTCCCCCCCCCTTTTTCCCCCAcccccggggggggggggccccccccaagggggcccccccgggggggggggt…
833	400049O03|T7_reverse	CttttttttttttttttttttcttttttttttttttttttttttttttttttttttttttttttttttttttttttttttttttttttttttttttttttCCCCCGGGGGaaaaaaattttttttttggggTTTTGGAA
834	400016K24|T7_reverse	AACACACCAGTCTGTTGCGTGCCACCCGCAGCCCCCAACCTTGTAGGATCCGGGCGATCCCCATGAGGCTCCCTGAACTCAGATGAGCGGGAAACGGACCTGGCCGCCGTCGGAGTCCCCGGCACTGCCGCCTCGCGGGCGGCCGAGCACCGACACGGGCAGCACGACCTCCGCTGGGCTGAGCTGCTGCAGCCGCATGGACTCCTCATAGGTGGGCAGGTACTTGACCTCCTCGTAGCTGGGCAGCTGGAGAAACACCGGTGACACCACGTGCAGCTCGTGCTCCGAAACGCAGGAGGGAGGCAGGCGTCCGCCACTTCCTCGGCCCCGACCACCGCCACTATCCAACAGTGAGTCCTGCGAGCCCGCGGCCACCTCGTCGCGCATCAGATCGGGCGA…
835	400001N06|T7_reverse
836	400005G05|T7_reverse	CttttttttttttttttttttAAAGATTCTAGCAGCCTTTATTACAACAGTGCAATAGTATTTCATCCCGCACTCAACAACATTAAACCATTGTCTTCTATAAAGCAGCTCCAGGAAGTTAGATACATCTGTAGCAACTCTCACTCAACAGTGGTTGGTGCTCAGATGTCACACCACCCCAACAACATGTAATCACTTCCCAGCAGACATGGCATAAAGCCTGCACACACATCAGAACATGCCTCACAATCAAGTACTTTATTACAGAACTCTGACATCCATGAACTCTGTGACTACTCATGCTTAGCATTAGCTGGTTATACCAAATACCATAAAATACAAAATGATAGGAAATATAAACATCAATTTGTATTTCAAGTTTATAACATTTTATTTACA…
837	400046P12|T7_reverse	CttttttttttttttttttttttttttttttttttttttttGAGCTAAAACTGGGTCATATTTTTATTTTAGGCTATAAAAACAAAATTAGGCAAACAAACAACAAAAAAACTCAAAATAGGTTCATATGATGTATATTCATCTTTTCCAGGAAAGCAAAAGGGAGGCCAGGGGGGCCGTCCTCAAGGGCAGTCACTGCTCACTGGTGCTTGCACTCGGCTGGGTTCTGATCCTTCTTTGGGTCATAGTCTGGAtcgttttcctcatctccttcttcttccccttcctcgtcagcttcttcaccttcttcatcATAATCATCGTCATCGTCCCCCAAAGCCTCTCCAGT
838	400046B07|T7_reverse	CttttttttttttttttttttttttttttttttttttttttttttttttttttttttattttttaaaaacttatttattattaaatgtaaataccctgtagctgtcttcaaaccctgcaaaaaaaggtgttaA
839	400013I21|T7_reverse	CCCCAGccccccccccccacccccccccccaaaaaaaaaaaaaaaaaaaaaagggggggggggggggggccccccccccccccccccgggggg
840	400047J23|T7_reverse	CttttttttttttttttttttGCACAAAAAGGAAAGGATTTTATTGTCTCGTTTGTTTGTTGCTATCCCTGGATGAACCAAGTGGCGCAGTGTGGGACTGTTCACAGTGTAACAAAGACCAGCCAGCCTTGCTGTCATTAGGCCAACAACCCTTTTATCTCCTTGCAGGAGGGGATACCACCATTTCAGGGATCCACAATTGAACCTCTGGCTTGATCCCTCCCTGGCAGACGTGGTTAAATCAGTTTTTTCAGAGGAAACTGTGTATAGTTTGAGGCAAAACACAGGATCAAATTAGCGTTCCTAATCTCCTTGTTTGGGCCTCCTCCCGGGAGCATCTGGGCTTGTCACACATTCCGGGAGGAAGCCAAGGCGCAGCTGTAGCCACAGCTGCTGGGG…
841	400046F06|T7_reverse	CttttttttttttttttttttATTCAAGGCCAAAGGCATTTTATTCTTTGATAAATGAAAAAGAAGAACTGAGAAAGGAAGGAGACAGAAAGCCTTAAACATACATGTATATAAATGGCCACTTTTCCTTTGGCATTAGCCAGGGACAGCCTTAGcaaaacaaaactaaacaaaacaaaaaaaaacCCCACAAGTCCTTCTGGAGCCAAGAGCAGCATGGGAGCATCCAACAGGACGCCACATCCTCCTCCTCCTCCGAGAGCTTACCCAGAAGGCAGAGGCAGAGGGAGCTAACTTGCCACAGACTCTGGGACTGCAGAGGAGGCCAGTGTCGGGCTTCACACTCGCTCCCTCTCATTAAAAGCCCAGGAAGGTTCAAGGAGAGAGGTTCTCAGGCTT…
842	400034N24|T7_reverse	GTGCTTTTTAGCTTTCAGTCTGAGATCCGCGATGCTGGAGTTCTTGCTGGTGGTCTTGGCGGCGGCGGCAGCGGCCACCACCGAGGCGGCCGAGGCCGAGTCCGCGGCCAGCGTGGCCAGCGGCAGTCCGAAGGGCGGTGCCGGGAACATCATGTAAGGCGCGTGCGCGGCCAGGTGCGGATGCAGGTGGTGGTGCGCGTGCGCCACGGCGCTGTCCAGCTGCAGCTGCGCCTGAACCTGCTGAAATGGCATCCTTAAAGCACCTACGTTGACATAGGGTGCAACTCTACAAGCTTCAAACTGGCTAGCGGCTCCTATAAGGACACCTTTGTGAAGTTGATTTTCCTGTTTTCTACACTTAGCTCTTCGATTTTGAAACCAAACCTGTACTCGGGCCTC…
843	400035I18|T7_reverse	CttttttttttttttttttttttttttGCTTAGAAATACCTTTATTTTATAAAGCCATGGGTCATTCTGtaaattttttttttttaaaccACACTTGTAAAAAAGATGTTGACAATTCTTAGGAAAAAAAGCTGAAAATGTCTCTTATTAAGTCAGGGTTACACAAAGGttatatttataatatatatatatttgtatatttataatttaaaGACAAAAATAGGGAGTGGCAAAGCGGAGGCTGCTGCATCTAGATCTCGGAAACTTGGTCGTTTCCCACGAACAGTGTTTCCTGGCAGAAGGGGTTCACGAGGACCATCCCAGTGTCTCGATAGTCGCCATTGGCTGGGGAGCGGGGCTCTGAAAGCTGGTCCTCTGAGGTCTCTAGGGACTGGATCT…
844	400022O01|T7_reverse	ACCGCTCCCGTGCGGGCTCCGCCGGGACTCGAGGCGCTGGAGGACTTTCTCCTGGGCGTCCCGACACCGGTGATACCCGCGTGGGGGCGGGAGCAGCGCCCTAGGCGCCCCGGAGTCGGTAGAgcggggggcgcgccggggcggggtgggggggcccggAGGGCTTCCCGGAGGCGGAGGCCCGCGTTGCTCAGGGGCCAGCTAGAAGAGCTGTGAAAGCGGGTTCGGAAGGCACAGAGACCCCAAGTGAAGTCGGTCGGTCACCCACCTTACAACCACAGCATCCAAGGGGGCGGCTGCCTAGCCGGCCGTAGGACGCCTTTCCCAGTGTTCCACACGGGCCAGCCAATCCTCAAACCTGAGATCGGCACAGTTCGTACTCTAGAGAC
845	400018C18|T7_reverse	CttttttttttttttttttttttttttttttttttttttttttttttttttttttttttttttttttttttttttttttttttttttttttttttttttttttGGAAAAA
846	400011B16|T7_reverse	AGCCTCCTCTTCCATCTCCTCTTCCTCCTGGCTCATAAGGGCCAGCTCATTCTCATAGCAGAAGGCACTGGGAGGGGGCGGTGGGGCGGGCAGCACCGTGATCTTGCTCTCCTGCAGCTCACGGGCGGAGCAGCAAGGCGTGCCAGCCACCTCATAGGTCTTGTGGAATCGTGAGTAGTCCACCTTGTAGTGACTCTCTTCCTCGAAGACCACAGGCTCAAACCGGTGACCCCACAGGATCTCACTGGCCAGATAGGAGCTGCGGGCCTGAGTGGTCATAGCCGTGGCCTCCACCATACCCTCCAGGATGACCACAATCTCAAAGTCCTCTGACTCCAGCTCCTCCTTGCCCATGCCGTAGAGTGGGCTGTCC
847	400051O22|T7_reverse	CttttttttttttttttttttGTGAAATAAAGCACATTTTAATTAAGAAAAATTTTAACATTGAAGGCTCAGATTCTTCGGATACTAGAAGGAAAACTTGCCACTTCCATTTTCCTGTCATCATTGCTGGGAAGGGATGACAAGTTTATCTGATCTTTAAGGAAGGGTGAGCAGAAGACTTCCTTTGTCTGAATGTCTCTCTTCTGGGGCTGCCTGGCTGCCAGATGGTCTGTCTCTGTGGGCCTCTTGCCTACCTTCCGCACCCTTTCCAGAGTCCCCTGTGGAATGCTGAGATGGTGCTGTGCGGGGGCAATAGGGCACTTCAGCTGGCAGAGACCAATGGTGGTGGCAGGGATGAGATGGATGGAGCGCATGGGTGGGCCGGCCAgagggaagtgg…
848	400011F21|T7_reverse	CtttttttttttttttttttttttttttttttGTTAACACATCTGCGTTTTTATTTTTTAAAATATAGTCTACATCTGGATTAAAAAAAGTTTTAAATAAACAAGACATATAACAACAGTGGAGCCCTTCATCATTCTCCATACGATACAGATATAATGTCAGCTGGTTCCACTTTAAATAAATCCACTTTCTCATAATAATGTTAATTATTTTCGCTAGCCGAGTGGCAAGCTTCATCCTAGCTGGGACATCGCCAGTTTACACACACGGGCGGGGGAGGGGTGGCGTGAAAGGGATAGGGTGCCACAGGACTACTGTACAGTGTAACAGAAAATCATTAATAAAGTAGTACCGGTTACCAACAGTGCTGTTTGTGCGCTTATCACAATGGAATCGAC…
849	400040L12|T7_reverse	GGCCGGGCGACGGGCCATGGCGGGCGCCGAGGACGCGCCGGGCCGGCATCCGGAGCTGGACGAGGACTAGACGGCGGAGGGCCGGCGCTGGGGCGCA
850	400051O20|T7_reverse	GGAGCTCGGTGCTCCATTGTGTTGTGTGAATGATGCGCGCGCACCAATCAGCGGTCGTTTCGCCCCTGCTGCCCCGCCCCTCCCGCCCACTTCCCCGGGAACCTGACGTCACGGGAGCTTTGCCTCCGCCCCCTCCCTGGGCTACGGGCCCGCGGGCCTGCGGTGGGGCGCGCG
851	400015O08|T7_reverse	CttttttttttttttttttttttttttttttttttttttttttttttttttttttttttttttttttttttttttttttttttttttttttttttttttttttttttttttttttttttttttccccccccccaaaaaaaaaaaaaatttttttGGGGGGAAAAAAAAAAGGGTTTTGGGGGGGttttttttttttttttaaaacccccccccTAAAAAAAAAAAAAAAAATGGGGAAAAAAAAAACCCCCCCCCCCTGGGGGCTTTTTTCCCCCCCCTTGGAAAGGGGGGGAAAA
852	400036E07|T7_reverse	CttttttttttttttttttttttttttttttttttttttttttttttCAAAATTACCACATAATTTGATTCACTGATGGTTGCTGGACATCTCCAAAAAGGCCCCCCCGGGGGCGGGGTCTTTGGGTGGTAACACAATCAGGGGACAATAACTTTTGGCCTCTCTAAACTCTTTGACCTCTTTGGCAAGCATGCAACCCCGGCGGGCACCCAGGAGGGCAGGCAGGCCTCTGCCCAGGCGTCCCGCGGACTGTCTCCAGGTGTCATATTGAAAAAACTTGCCCACGGGGTATCTGGGGAATTCCTCCGGAATTACGGCCTGAAAGGTAAACACCTCCCTCTCGGACTTGGCGGGGGTGGCACAGTATGTCTCCA
853	400030E23|T7_reverse	CtttttttttttttttttttttttttttttttttttttttAAGCAACAAATTTTATTTAGCCCAGTCAGTCCCAGCACAGCACAAACGCTTACAGAGGGGAAAAAGGGCATTAATAAAAGCCAGTTTTTACCCAAAGGAAACAAAAAATATATTATTGATTCAAAATATTTAACACTTGAATGAAAAACTGCAATAACTTATTGGGGGTTCTACTGATGaaaaaaaaaaaaaaaaaaaaaTGCTTTACGGAAAGGTCGGTCTCCAGCTGACAGCACATG
854	400009D23|T7_reverse	CtttttttttttttttttttccggTTTTCACACTTTTATTGTAAAGCTCGGGAATAATTACACGGGTCTTTCATTGACAGCTCAGCAAACAAACCGGAAACGAACCGAACCGGAGGGGGGGTAGGGGCGGTGCCTGCGCATGCTCGCGGCGAGGGGAGGGAGGTCAGAGAAAGAGAAAGACAGAAAAGACAGAAATCGTTACAAATCAACGGGATTGTGCTCGCAGCGCCGGGGGTGGGGATGGTGTGGGGGCGGGGCCCTTCCCGGGAGGAGCGAGGCGGTGGGAAGTGGCACGAACTGAGAGAAACACGACCCCGAAGTGGGCACCCGACGCGCCCAGACCCCCCCTCCCCAACCCTCCCACCCG
855	400033P14|T7_reverse	CttttttttttttttttttttttttttttttttttttttttttttttttttttccccctttttttttatttttttttaaaaaatttttaaacccccccccccccTTCCAAAATGCaaaaaattacattttttaaaaaaaaattaaaatGTTTGAAAGGCGGGCCAAAAAAAATTGAAGGTACACCTGAAAACCAACCCCCCCCCCCTGAAGGCACCGGGAAAGGCCAAGGCCCACTAATCGGGGGACCAAT
856	400016P14|T7_reverse
857	400038J15|T7_reverse	CtttttttttttttttttttttttttttttttttttttttttttttttttttttttttttAGGGGAGGAGCCCGGGCAATGGCTAATctttattaaaaaaaaatttttCTTTACTTTCTGAAAAAAAAACCCAGGGGCCCAGGGGGCCCTTTGGGGGGGCCCCCCCTTGTAATGGGTTCCCCAGTTGGGGCATCCCTAACTCCCCCCTTTGTGCACCCAAAACCAAA
858	400041L14|T7_reverse	CtttttttttttttttttttttttttCCACATCCTTATAAATATGAACCGTGATGCTATGAAGAGGTGGAAGGCTATAAAATTCAAAATGTTCACCCCAAAAAATATTGTCTGCTTTGGTCTTGCTGGTTGTACAAGCAAAGAGGGTATCATCAAGGCACAGTTCGCaaaaatatttttttttaggggcAAGGTCCTTGGCTTCAATGATCCATAAACGGAAAACATTTTCAGCTCGTCTACAATTGTCCTTATTTGGCTGAACGGTCCTTCGAAGGTTTTCCATCCACTTATCTCTCTCGGAGGCAGAGCTACAGCTAAAGCATTTACTTCCACTTAAGTAGGTGACCTCAAAGCAAAAGTCCTGTCCAAGGATGCTACTGTGCAGTGGCTTCACTGA…
859	400042G11|T7_reverse	CtttttttttttttttttttttttttttttACAGTTTAACATTTTACTAAATCAATTCACACAAATTTCATATTGCAAATATAATACGGACAACAGATCCAGTTGTCTTTTTAACATTTTTCGTTTTCAAATCTGGCGTTAAGACAAAAAAAGTAAACAAAAGTTAGGAGGTCTGTTGCGAATTTTAAGATTTCTCTTCGGAGAGGGGGGAAAACCGTTATATTAAAAAGAATGCCACTGGGTGTACGGTAAAGCATCGCAACGCACATTACAAACGGGGCTTCCTGCTGCTGCCACTCAGGGGAGGGACCGCGGCCCCGCTGCTCTGGGTTAATCAGGACTTCATTAGAGTGAAACTATAAAATCCTCTAGGTTGACGAAGTCCCACACGGTCTGGAA…
860	400015G03|T7_reverse	GTCCTAGAGGATCTTCACGACGAGGACCAGGAGCTAGGATGTTGTCCCAGGATCGAGAGTAGTGGCGGCTATCGGTGGCCAGCCGGGGTGGGCTTGTGCCGGTGCCGCCGTGCCACGAGGCCAACAGTGGTCCAGGGGCGGGAGGCGGCATTACCTGAAGGGTGCGGTAAGGCCTCGGACCCCAGTCAGCCCAGGGTGGGCTGCTGCGCGGGTGCGGGTAAGTCCGAGCCAGTACATCGCGTTCTCGGTACCTCCCAAAGTCCTCGGTGTAGAAAGTGCGGGCTCCAGGGTGCGCCCGGGGCTCTTCTGGGACATACCGGGGAACGAAAGGCATACCGTAGGCTCGAGTTGTCTCCCCGTAGTAGGAGCGGGAGGGGGGCTCCTGGATCGGGAAGGTGC…
861	400021B09|T7_reverse	GCCGCGGCGTGCTGGTGCCGGACGTAGAGGGGGCTGGGCTTCCACTGACGGAACTACTGCCCTGTCTGTGTGTCGTGTGCTCCCGACCTTCGCTGGGCGAGCGGGACCAGCGCTGCTcccgggcccgcgcccggccggTGTCCGGCCGCTCCTGTGCGTAGCGATCCCGGTCGGGGGCCGGGGGAtgatgatgatggtggtggtggtggtggtggtgTGGCCGATGCTTCCGGTCCTTGGGTCGGCCCCGGTCCTGGTCCCGATCTTTGGAGGGCAGGTCACCCGATTGGGTGGTCATGCTCAGATCTGTCCCCAAACCTGTGTCCACATCAGTGTATCGGCCCAGAGAGCGCTCAGAGGTGCGGTGGCCACGGTCCCGGCGACGTTGGTGGTACCGTT…
862	400011L05|T7_reverse	CttttttttttttttttttttttttttttttttttttttttttttttttttttttttttttttttttttttttttttttttttttttCCGGGCCCCGGGGCCCCTTTTTTTAAAGGGGAAAAAAAAAAA
863	400019L12|T7_reverse	CttttttttttttttttttttCACCAGTTTTTGTTTGTTTATTTGTTTTGttttttgttggaggcagggtctcatgtaacccaggctatctgccaactcactatgtgcctgacaatgacctggagcctcagtctcctgtctccacctcccaagtgctgggactatctgggtccacacaccgggtttgtatggtgctggagatgaaaaccagggctttctgctaggcaagcaatttacagtaggctggactccatcctctgccccTCCCCTTCCAGTTTCTCCTTAAGTATTCAAAATGATCCATTCCTTTTCCAGTTcacacacacacacacacacacacacacacacacacacacacacacacacacTAAATATTTCATTTGCTGGTTAGTGTTTGGT…
864	400029I05|T7_reverse	CttttttttttttttttttttttttttttttttttttttttttttttttGAAAATTTCCATTTTTTTCCGAAATTGCCAAA
865	400039M06|T7_reverse	tttttttttttttttttttttttttttttttttttttttttttttttttttttttttttttttttttAACCCCAAACCCCCCCTTTTTTTTAACCCCCAAAAAAAAGGGAACCCCCCCTCTTTCAAAAAAATTTTGGGAAAATCCCGCCTATTCCCCGCAAAAATGGAAGGGGGGGGGTCCCGTGTCCCCCCCCCCCCCAAAAAAAGCCTGAATTACCCCCCCCCGGGTCACCTTGA
866	400025I08|T7_reverse	GGGAAAAAGGAACAAGAAAAAACCCCAATGCCCCCCGGGGCTCAAGGGGAAATGAACAAAAAGGGTCCTCTTCTTCCTCTTGCCCCTGACCCCAAAAAATC
867	400047A22|T7_reverse	CtttttttttttttttttttttttttGTCTTAAAATGTTATTTCTTTCAATACACAGGGATTATACAGAAATGCCTGTCCTTTTTTGTGTAAGCAAGCCAAAGGATGGCTTTTTTTAAAAAAATTATTTCCCAAGATGTTTCATTACAGAGGGATGATAAATTCATGTAACAATGAAGTGAGTAGTTCACTTTCTCTCTGAAAATTCCATAGCGCACCTAGATTTCTACAGAATAAGAAGGGGTGGCAGCATAGAACCTACTAAGTACTCTGCCACTTATCTCTATCACAGACACGAAGTGTCCACGGCTCTGTAAAGAGGTACAAACATGTAACTCTAGTCCTCAAAAGCTAATGGTCTAGAAGTGGCAGGGTATACACACCTCTGATACTTAGTGGA…
868	400027C07|T7_reverse	CtttttctttttttttttttttttttttttttttctttCCAAACAGGTTTAATGTTTTTAAAACAAAACCAAAAACCAAATGCTTCCCCACTGAGATGAGACCAGGTAGCACCAGGGAAGCAAATGAAACAGCAGCAGCCTCAGGCAGTGCACTCGGAGGCAGGTAGGTGTGTGTGTGTGTGTGTGAGCCCCATAGGGGCCAGAGTGGAAGTACAGTCAACTGTTCTCCAGTAGGGGCTGTGCTTATGTGCCCACATGTGCCTACCCAGGGAAGAACATAGCCACTTCCCCAGACCCTGTGGATTGGGGCAGTACATCCTTTACTTATAGAACTCCTCCAAACTGGGCTGGGCTTGCATCCCCGGACCCATACAGTGGACTACCGGGGAGAAAAGGTGG…
869	400037E19|T7_reverse	CtttttttttttttttttttttttttttttttttttttttttttttttttttttttttttttttttttcccttttcaaaattttttttatttttctctttCCCTTcccccccccccccccccctaaaaGGGGGGGAAACCCCCATTTGAAAGGAAAGGAAATATTTTTTTCCCCCA
870	400036J01|T7_reverse	CtttttttttttttttttttttttttttttttttttttttttttCCCCATTCTAGTTTCTTTTTATTTCCCCCAAAACCCAAGGCTTTCTGGGAGCCAGCGTATGGTACAAAAATCCTCTGTCTGAACTTTGCCACTCATTCCCAAGGCAGGCATGCTCAAATCATGGTCTCCACAAAGCTGGGGTCTTCCAGAAATCGGCTGACACGTTTGGGATGCTGCCGGCCAGGTTTGGAAACCTCCTCTTCTTCAGCCTCCTGCCAACTGCTCTCTTCCTCTTCCCCTTGGTCTTTGGAAAAATATAGGAACACCTCCTCCAAAGTGGTCTGGCTCACAAAAAAATCCTCCACACCGTGGGCCCTGCCCTGGGCAGCCAGCTCCCTGAACACTCGTGTCAGGG…
871	400039I21|T7_reverse
872	400017A08|T7_reverse	CtttttttttttttttttttttttttttttttttttttttttttttttttttttttttttttttttttttttttGGGAAAAAGGGGGGGAAAACAATTTTTTTTTCCCAATACCCGGCCCCCttttttttttttttccccccccgggcccATTTTAAATTCCGGGGCCAAAAAAAAAATGGAACGTTTCTTTAAAAATTGGGGGGGCACCCCCCCAAAAAAAAAAAccggcccggggggggggaaaccccccccggccggcccccccaggggggccccccAAAAAAAGGGTTTTTTTTCACCCCCCCCCCAAGCCCCCCCAAAAAGAGCCCCCCC
873	400012G20|T7_reverse	CtttttttttttttttttttttttttttttttttttCCGAGCCAAAATCTTTAATTTTTAACAAACCCAAAATTTTAAGCCAAGGGGGAGGCAGGAGGCAAAAGCTGAGGTAACTCAGCATTTCCGCGCTGTTTGTCCTCCTCTTGAGTTGTCCTTTCCTCCCCCAGTAAACTCCAAAGGAGCCTCTGAGTCACTTTCACATCGAGGACTGTGAGTTGTTTCCAGGAAACACGACTGCCATTCTCTTGTTTATTTCTTCAGGATGTATTTATATCACCCTGGGAACACGTGGGGGggggcatctggaactttcttccactcccaatgggaactttaaacgatgccatcgcgttcaaaaacagtttgctagttCAAAACAACCAAAGCCCCAAACAAAAC…
874	400025E04|T7_reverse	CttttttttttttttttttttttttttttAGTTTTATTGTACTTTATTTGCACAAACATTAACAGTGAGAATAGAGTTATCACAGGAATCATGAATATTCATTAGTGAGAGAAACAATTTTGACTCATAATGTCAAAACATTGAAAGTTCTAAGAATTCAAATAGTAACAGAGCTCTTCTAGGGTTCAACTTTTTAACACAGCAAGGGAAGGCTGGTCATTGAAGTGGATGACATTACTGTGGAAATGCTGTCTCACATTCTTCCCTGTGTGCATCAGACTGCTCATACAATGGGATAATGTGCATATGTAGCAATGCCACAGTGGTTGTTCTGGTCTCTGATAATCTTCATGTAGCCTCCAATGCCCCATCTTCTACCCCAGCTGTTCTTGATTAGCC…
875	400009J10|T7_reverse	CttttttttttttttttttttttttttttttttttttttttttttAAAACTTTTTTTTTCAATTACCCAACATTCCAATAGCCAGGCGTAACAAATGAACATTTCTTTTCTTCTGTGATGGTCTGGGCAGGGAGTTTTTTAAAAGGGAATTCACAGCTCTTGGCACATCTGCCTTGTCCTGTGCCCTTTTTGAAAACCTGGTTTCCGGGCCACCCAGGACCTTCTGTGGATGGAAATGACCCACTTCGGGGGCTGCTTGACAAAAACTCACCCCTTACCATGCCTGCCATGTGCCCCCCCAAGTCCGTGTGTCAGGCCTGACCAAAAAGGTTCCAGGTGGGCCATGGCCTTGTGACAGGCACACGTGTGTGGCACTATCCCCCACCAGGGC
876	400039G16|T7_reverse	CttttttttttttttttttttttttttttttttAAGGTTGAATGAAAACATTTATTTGTAAAACCAATTCCTGACACAAAAAAAATTGATTGGCAGGATGTAAAGGGGTGGTCGCTCAAAGGGCCACATGCACACCACAGTGAAACCCGGGGAACCAGCCAGCCAGCCAgcgccgccgcccggcccccccaCGTGACTTCCAATCAGCCAACAAAAAAACAAAGTCCTTTCCGCTGGAGGACACAAATGCACGGAAATGTCTTGTGAGAAGGCAATTTGGTCTGACCTCCACCATGGCGTGGGAGGGAACAGGGGGCCTCCTTTCTATCACCCATGGCTTGTTTGCTTCCTATAAGACCCGCTGAAGGCCTCAGTGGTCCTTCACCTGCCAGCAGGAGG…
877	400036F09|T7_reverse	CttttttttttttttttttttttttttttttttttttttttttttttgttttttttttttttttttttttttttttttttttttttttttttttttttttttttgtttttttttttttttttttttttttttttttaaaaaaaaaaaaaaaaaaaaaaaaGCCCCGCCCCCCCCC
878	400025J09|T7_reverse	Ctttttttttttttttttttttttttttttttttttt
879	400011G13|T7_reverse	CtttttttttttttttttttttttttttttttAAAGCAAATTGTGTTTATTTTGTACCATGTGGAGGGGAAAAAAAAAAGGATTCTTTTCTGGTTTAAAAATGGAGCTGGTCTTTCATCTAAAGGAATTGTTTCAATCCTGTAGTGCTATGCAGGACGTGGCTAACCTAACTTCGTTTAAAGTTGCGAGCAAAGGCTGATGATACCCGGGACCCCTGGATTAGGTGTGTGAGGGCACGGCGGGGTCTAGGCAAAGCCAAACGGTTTTCTCACGTGCAAACTCGCAATCCAATCCATTCGGAGTTGAGCCTAGGATAGGAGGGGAAAGCCTATTTAAAAAAAAAAAAATCGGGAGCATCTCAAAAAAGCCCTTTTCAAACAAAACTAAAACAGGACCGGA…
880	400043N21|T7_reverse	CTCACCGGCGTCTCTCCGCAGCTCTCGGTTCCCCCGCGGAGCTTGGCCGCCATGCGGCTCCCTTCGGCAgccgggccccggccgggccgtccccgccgcctgccggcgcTGCTGCTGCTGCCGCTGCTGGGAGGCTGCCTGGGGCTCGTGGGGGCGGCTCGCAGGCCCAACGTGCTGCTGCTGCTCACCGACGACCAGGACGCGGAGCTCGGCGGCATGACGCCACTGAAGAAAACCAAGGCCCTCATCGGAGAGAAGGGGATGACTTTCTCTAGCGCCTATGTGCCCAGTGCTCTTTGCTGCCCCAGCAGAGCCAGCATCCTGACTGGAAAGTACCCCCACAACCACCACGTCGTTAACAACACTTTGGAAGGGAACTGCAGTAGCAAGGCCTGGCAG…
881	400021D13|T7_reverse	CttttttttttttttttttttCACATCCGAGAACTTTTATTGGACACAGCTGGGAGCCAGCTCTGAGGAGCAGTAGCACTCTATCCTCCACCCTGGCTGTTCAGGGCAGGGGGAAGGGTGGCTCCATCCAAGGAGTCTCAGCAACAGGAACCCCACAAGGCAACAGTCTACTAATGATTACTATATAGTTGGGAGACAGGAGCTGCTCCACAGACGCATGAATAGGTCAAATCTTTTATAAATAAACATCCAGTGAAAAGAAAAATGACAACTCTAGTTCATTCTTATACACAGGAGCACTCTAGGGCGATGGGTGGGGTAACCAGAGGCTGACTTCGTCACTGGTCAGGGGCCTGGGTGGGAGATGAGTGGGCCCGTATGTCCACAGCACGGTGCAGT…
882	400008L03|T7_reverse	AGCACTACTGTGCTGCTGCTGGATTCCTTGTCCTGGTTCGTCCTCGTCATTTGGGAAGAGATCATCCAACGGCTCTTTGGAAGAATCAGAGTCTTTGTCCTCCGAGGGGGAGATGTCGTCGTCGTACTTCTTCAGCTGGTTCATGAACTCCAGGTGTTTCTTCTCCTCCTCCAGCTGCGCCACCGACTGCTCGCTCTTCTGCAACTTCTGCTGCGTGTTGGCCAGCTCATCCCGCAGCCACTGGTTCTCCTGGCACAGCCGTCGAACCTGAGCGCGGAGCTTTTGCTTCTCGGACTCCACAGCATTCAGGTGATTGGACAGCGCCATCATCACCTGCGCCTCGCTCAGGCCAAGCTCCAGCATCTCCAGGGACTTGCGGATCATGCTGGATTTCTCTTC…
883	400003F18|T7_reverse	GCCAGGGGCACCGAGAGGTTGAAGAGGTCGCGGGAGCGCATCAGCAGCACAGCGTCGCCATCCAAAGCGTCGCAGCGGGGCGCGCTGGGAGCTGGGTCGTAGCGCGCAGTCCACTCCCGCAGGCTGACGTTCAGAGCTAGGCACCGCGCTGGGTTGGCGGTGGCGACCGGGGCGGCCACTAGGCGCGCGCTGCTCCCTCGGAGCGCCTCCACCATTCGCTCCAGGTGGCCTGGTGACTCGGCCCGCGCTCCATCAGGCACTAGAGCCACAAACTCGGTGGCTACGTAGGTCTCCGGGCGCGAGGCCGCCGCTGGCCGGTCCAGGGCTGGCTGGAGCAGAGCCAGGCGAACGTTGGGGATGCGAGGCAAGGCCAGGGGTGGGTAAGGGAGTGTGTCGGCC…
884	400018C22|T7_reverse
885	400036I14|T7_reverse	Cttttttttttttttttttttttttttttttttttttttctttt
886	400011J06|T7_reverse	CCCCAGGGACCCCCCCTTTGAACAAGGGCCGGGGGCAAAAAAAACCCCCCCAAAAAAGGGGGACCCGGGGGGGCCCTAAAAAACAGGGGGGAAAAAAAGGGAAAAAACTTAAAAAAGGAAACCTTGGGGGGCTGTAAAAATTTTTCCCAAACCCCCCCAACCCCCAAAACTGTTTTAAAAAAAAAAAAGGCCCCCCCCTTTCCCCCCGGGGCCCGGAAAGAAAACCCAAACCCCTCTTAAAAATTATTTAATCTT
887	400019K12|T7_reverse	CtttttttttttttttttttttttttttttttttttACTGACTCAGTAAACTGAAAAGGCTGACCCCCCATGCCTCCTCTAGGTGTCTTTATTCTAGCTGGGGTGTGAAATACAGGTCAAAACAACATGACACGTCAAAGCCCTTCCATCAGCTTCAACAGGGAGGGTGCGTAGTGGGTGGATGGCAGTTCCAAACCAGCTTCTCCCAACAGCCTTGTAGTCCAGGCCAACTACCGGTGGTGCGCTCTGGGCAGGGAGGGGCAGGACCATGCAGTGCATATGGTGAGAAGGGACACGGAGGACCAGTCAGTAGGGCCGCGGCTGGAGTTATTCTAGTTTGGTGTCCCGCTGTTGCTTGATGAAGCTGATCAGTCCGTTAGTGGAGGAATCATGGGAGGT…
888	400010D20|T7_reverse	CCCTGGGTGCCGCGTCGGCCTGGGCGCGTCAAGCATGGACGACCACAACCTGGAGGAGTTCCGCCGGCACTGGCAGGAGGAGTTGGCGCAGTCACAGGCGCTGAGGCGACGGCGGCGGCTCGAGGCTGGGGAGCGGCGGTCGCCGCGAAGGCCCGAGGCGGGAGCGCGAGGCGAGCCGGCCTCGGGCTACCTGGGGCTGGCGCAGGGGCTGCTGGAGGGCGCGGGCCGACCCCCGGCGCCCAGGCCTGGCCGGGGAGGCGACAGGAAGGATACGTCCAGCCGATCGCGCTCACCCCCAGACCGCGACGCCACGGAGCCCGAGCCGCTGGTGGATCAGCTCATCCGCGACTTGAATGAGCTGGATGACGTGCCCTTCTTTGATGTCCGTCTGCCTTACGA…
889	400031F06|T7_reverse	CttttttttttttttttttttttttttttttttttttttttttttttttttttttGAGTTTGAAAATAAACTTTAATCTTTTCAAAATAAAGTAATTTAAAAATGAACAGAGGTTAAATAAACCCCCCGTAAAAAAAAAATCAAAAAGAAAAGGAAATAAATGGGGAAACAAACAAAAAAA
890	400028K06|T7_reverse	CttttttttttttttttttttttttttttttttttttttttttttttttttttttttttttttttttAAAAAATCCCCATTTTTTTTTTTAACAAAGGGGGGGACCCCGGGGGAAAAAACCCCTGCCCAAAACCCCCCCCCCCCCAAAAACCGGCCCCTTGATGCCCCCCCCCCGGGCAGGTCTTTTTCTCCCTTCCCAGGAAAAAAGATTTTTTTTTCCCTTAAGCAAAAATGGATAACTGTCAATGGAAAAAAATAAGGCTAAAGGGAGGGGGGGCCTAAGTAAAAAGGGGGGATCAGGAAAAACC
891	400004E19|T7_reverse	CTGCTTCCCCACGCCGATTGTcgccgggcgccgccggggccgcggcAGCCGTAGACGTCCCGCCGCCGCGCTCGTCCGCGATCCTCCTCTGCCTCGCGGCGCCGCTGCTTCTCCACGCACAGGCAACAGCCGCTGAGCTCGGTGGACACAGTCCGGGGCACAACCTcgcctccgccgccgcgccggccgccgccaccaccgcgcccgcctccgcc
892	400010P02|T7_reverse	Cttttttttttttttttttttttttttttttttttttttttgtttttttttttatttttttttttttttgtttttt
893	400049D02|T7_reverse	CttttttttttttttttttttttttttttttttttttttttGAATTTTGCAATTTATTTATTGAAACCTTATACATACATTGTTTGGGTGTAAAATTCTAAAAACATAATTTCCAAAATTTATCCCCAATCCCAAAATGATTATAAAGAAAACATTAATCCCCCCTTTTTGTTCCCCCATGGGTTATACAGTGAATTATTTGCTCCTTTGGGAAAAATTACCCCCT
894	400008I09|T7_reverse	CCCCCCCaaaaaaaaaaaaaaaaaaaaaaCCCCCCGGGGGGGGGGGGAGAAAAAAACAcccccccccccccccccccccGAAgggggggggggggggggggggggaaaaaaaaggggggggcgcggggggggggccccccccccccccggggggggTGAGAAAAAAAAAAGGGGGGGGGGCCCCTGGGGGGGcccccccccccccccccccccgctcctcccc
895	400018G17|T7_reverse	GGCGTCGTGATGGGGAAGCGAACGCTGCCGTCCGCCAGCCAGCCTCCGTCGCATTGATCCAGGCCGGAGAACTTCCAGGCGGCGTAGAGGTGCCCGACCTTGGCTACTACGGCTCCGCGCCTCCGGCAAGCCGCGTGGGCTTCTGACAGCGTCAGCCGCCCCGGCACGAAGAACACCTGGCCTGCCAGGGCCGAGGTGAAGCAGAAGGCGTCATAGCGGTCGCGGCTGCGGTCGCGGGGCCCGTAGCTGCGGATGCCTGGCCGCCCGTGGCCGCCGCACGGAGCCCGCGCGGTGAGCACAGGGTAACGCACGGAGCCCTCGAGCAACCAGCCGGCGTTGCACCAGTCCAGCCCCTCGGTCCACGCCTGGTAGAGTTGGCCGTAAGTGGCCAGGCGTCCG…
896	400051O23|T7_reverse	CttttttttttttttttttttGGATTCCCCATTTTAAATTCCTTACCTTTACCGGGGGAAAAAATCCTAAGCTAGGCGTTCCTCCCCATCC
897	400018L21|T7_reverse	CttttttttttttttttttttCGAGCTGTTAAATAACTTTAATGGTTGATATTGGGATCACGGGGGGAGGTGCTTTCCTCTCCACTCTCCGTTGCCGCCCTGGAGGCTGGTTAGTGCAGGCAGATAGGGCAAAGTTGTTCCAGTTTTCTCCCAGGAAGCGCTTAGGGGAATCCTAGCCAGCTCCAGGAATGGTCCCCCTCTGTACCATGATAGCCACAACTTAAGAGGGGTTTCCATTACCCCTCCCCAGCCTTCCGTCCTAGTCCAGTGGAGGAAGAGGAGCCCAGGCTGGCCAACTGGTGCCCCACAGTGCTGGACCTAGAGCCCAGTTGTCCTTGGGTCATTTTCTTTCTTGGCCAGATCCTGTTGCTGGTTCCTCTCACACTGGGGACTGGAGCC…
898	400031H22|T7_reverse	CttttttttttttttttttttttttttttttttttttttttCCACGTCGCTGCTTCTCCTTTATTCTCCCCCCCCACCCCCCCCCCCCCCGGGCACACCACCGACATCGGACCCGGATGACAAAACGAATCCCCACCCTCCCGACCCCGACCCCTAACCCCGGCCCAACGATGTGATAAAAACAAAAACGATGGCTGACATGGGATGTTTGGCCCGGGGTTCACCCACACGGAAACAGCAGGGGAGTGACATAAAAAAATAATCATGTTGGGGAAAAACCCATGTGTTTGTTTTCCCTTGGGGGGGTGACATCCAACCTGGGGGGGTGACCCCCAAGCACCGGCCCGACCCAGGGGGGTCAGGCCACAAAAAAACAAGTGCAACGTGTGAAAAAACTGT…
899	400011C21|T7_reverse
900	400014B13|T7_reverse	CttttttttttttttttttttGTGTGTTTTCAGTAGTTTATTCATATTTTGTCACAAATGTCAGGGGATGGGGTGCTGGACTCCTCCAGGCAACATAGAAAATAGGTCCAAGGGACAGGGTAGGTTGGATTTGGGATAAGTAGAGACTGGGTTGGAGAGAGAGCCTGGGGAGGGGGGAGGGCAGACTAGGGATGGGGCTGCCCCCATGTTGAGCCTGCTCATTCCTGGTGTAGGTGCCCCCCCACCTGCACGGGGAGCTTCAGGGTGAGGGCCAAGGTGGGCTGCCCAGTATTTCCAGGATCAAGGTCTGCCTGTTGGCAGGGCCCAAATTCCCCTGGAGCGGACAAAACCGGAAGTCCTACCCCTTCCAGGACAACTGCCATGCCTAGCTGCAGGCTA…
901	400032G22|T7_reverse	CttttttttttttttttttttttttttttttttttttCAGGCAAAAAAGCAACATATTTATTTGTCAAGTTCCAAAAACAGGGTCTCTACTGAGTAAGTAAAAAAATAAAAAGTTTACTACTTTTAAAAGGCAACTATGACAAACCAGTATATAACCAGGAAGGGGATTCTGGGAGTCCAACATCCAGTCTGCAGTGCTGCTGTGACAACAAAAATGAACTTGTGTTCTCCACATCCTGAAATTTGAAACTGGCATTTCTCTGCAAAGCTGGGCTTAAGCTAAAATGCCTCGGTCACCCCCACTAGCTGGCCCAGTCCTGGAACCGGAAGCAGTCCCTTGCTATCTTCCACACCGTGTTACTGGGTGACCCCTGAGCAGTCAAAATGAAGTTCTGGTTG…
902	400029J15|T7_reverse	CttttttttttttttttttttttttttttttttttttttttCCTTGTTgccaaattattataattttttGGAAAATACAAAAATATAAATAACAGCAATATTTCAAGAGTTTAAAGTTTCAAACCAGGGAAGGATCCAAAATAAAAAAATGACACATCAAACATCGGAGGCAGGAAAACAAAAACAAAAGCCTGCTCAGTCCAAAGGGCTGCCCCCAAGGGACAGCCACACCTTTTCCTGTGCTGAAAAGTTTCCTTATCAGGTAACACTACAAATCCTCCAAGTCAGTTAAATCCACGGCCACTTTCAAAAACAGGGGGTCGTCTTTAATGTAGGTGTTCTTGGAGTTCTCCAAAGTAAAGTGCGACACAAAGCGGGGACAGCCAAAGGCAATGTTCA…
903	400010I12|T7_reverse	CttttttttttttttttttttttttttttttttttttttttttttatttttgttttgtttCCAGTCAATGTTTTTTTTCCTTAGTCCCAATACTTTTTTTTT
904	400030H08|T7_reverse	CttttttttttttttttttttttttttttttttttttttttttttttttttttttGGGTACCCCCCCCATCCAATTTTTTTTATTAAGTAA
905	400041E18|T7_reverse	CttttttttttttttttttttttttttttttGCAACTTACAACGGAAACACCTTTATTGACAGTTTAGGACAGTTAGAGCACACACAAAGACAAAGATGAAACCACAGAAGTATAGAATGGCAGCACATGAGTTAATATTCCTCACCCTCATCGTCTCCTTCAGCACTATCTGCCCCAACCTCCTCATAATCCTTCTCTAGGGCAGCCATGTCCTCACGGGCCTCAAAAAACTCACCCTCCTCCATGCCCTCACCCACATACCAGTGCACAAAGGCACGCTTGGCATACATCAGATCAAACTTGTGATCTAGGCGAGCCCAGGCCTCAGCAATGGCTGTGGTGTTGCTCAGCATGCACACAGCTCTCTGCACCTTGGCCAGGTCACCACCGGGTACCAC…
906	400031M15|T7_reverse	CttttttttttttttttttttttttttttttttttttttttttttttCTGTGACCAAAATCATTTAATAGTGACACTCTGCTGTCCAATTTGCTGTCCAATCCACTGCACCCAAAAGGATGCTGGGCTGTAGGAAAGGCACCCGGACCTATTATTCTCCAAGTCACCAACAGCATTTCACAAACCTGGGATGGCTGAACCCTCAGGGAAGTAGGCCTGTTCCCATCTGGAAGGCCAGCCCATCCCCTCGGGGGGCTTGCTTGTTGATCTCTCTGTGTCGTTCTTTGGTTACAATTTCCTCTAAAACCTCCCCGTCTCCCTTGATGAACCTTGTGCGTCCTGTCTCTGGGTCCACCACCTTTCAAATAACGCTCTGTCGGGCATCCCACTCCTCCTTTGT…
907	400019O03|T7_reverse	CttttttttttttttttttttAAGGTTTTAAAACTTTATTCTGCAATTTAAATTCTCAGTCAGAATTTCGGTGTGTATTAGAATCCACAGTCATTTCTACATCGCCTGAAGACTTCTCATTGGTGCAGCTTCTGACCTGTGCATGGAAATGTAGGGTCACGAAAGGCTGTGAGTGGATAAACACTCACTTGGTTTATCCTGGTGGGTCCCCCTGCCTCCAACGGCTGAAGAGCCAGCCACACAGAAACGTCACTGACGATGGTCTCTGGAGAGAAGTCACCAGCTTTGCTCTTTGAGATTGTGTATGTGAGGAAGGGTACGACGGGACTCCACAATACTGCTTGTCACTCTAGTTTGCAAGCTTAAGATTTGGGGTGAAAAACTTGGTCGGTCCTTCCT…
908	400041N13|T7_reverse	CTTACCCCGCGCGGTGCATCCCTTTGCGGACTCCGTGGAGGCTCGGCGCTGCGGCGGACTCCGGCGGTGGGCGGGCTTCCGCGCAGGGCGGCCGGGCTCCGCGCTGCCGCCGCCGTGGCCCATGGGCACAATCGTCTCGGAAGGCCGGCATTAAACCAAAAAGATGTCCCTATATGATGACCTGGGAGTGGAGACCAGTGACTCAAAAACTGAAGGCTGGTCCAAAAACTTCAAGCTCCTGCAGTCCCAGCTCCAGGTGAAGAAGGCGGCGCTCACTCAGGCCAAGAGCCAAAGGACCAAGCAAAGTACAGTGCTTGCTCCGGTCATCGACCTAAAGCGAGGCGGCTCCTCAGATGACCGGCAGATTGCAGACACACCACCTCACGTGGCAGCTGGGCT…
909	400028N02|T7_reverse	CtttttttttttttttttttttttttttttttttttttttttCCCAGGGACCAAAACCAGTCTTTATTGGCCTCGGCTACTTGAGGGGGATGAATCGGGAGGAGTGGGTGGAGCTTGTGAGGTGTCATGCCACATCCGTCATCAGTAAAGGTCAAACACGGTTTCTTCTTGACTTCCTCAACATCTATAAAAACTGTCCTGGCAAATACATCTGGATCTACAGCATTATCTACCACCTCCCCAATGGCACTGAAGGGTCGCGTGTGGCTGCTGGATTTGCTCTGGAGGTAGCGGGGGCTCATCGTGCTCAGGCGGATCCTGAAGGCCTGCGGGACCCTGCCCGCCCGGGCCAGTCCCCCTCCCGGCGTTCCGGGGCCCGCAGGGGCCCCTCGGTACAGG…
910	400030H14|T7_reverse	CtttttttttttttttttttttttttttttttttttAATGCGTGACCTTTTTATTTCATAAAAAAAAAAACGATCAACTGGAAAAAGCCAGGCTGCGCGCTAGCTTTGTACACACAGACTCTTCCGGATACCTTCTTGTCTGGCCCAGCAGGGAAAAGGGCAGCCAGGCCTTCAAAGGTTCATGGAAACAGCAAGCTGGAGGCGGCAAAGGGGAAGCTGAAAACACCAAAGTCTCCTTGCTTTCCCTGGCTTGGAGGGAAGTGGCCCCAAGTGCCTGTGGCCCGCTGTGTGGCTACCAGGTCCCTTAGGGCTCAATGGAGGGCATCTCCATTATCCGTGCGTGCCTAGCTAGCGTGAGCAAATGGTCCAGGAAGTCCAAGGCACGCCAGAATCTTCATC…
911	400009M19|T7_reverse	TGAGGGTGGTGGGTGCGCAGGAGGCGGGGCTGGGCGGCTGACCGGCCTGGCAGCCGCACTGCGGCTTCCCCGAGGCATGACTGCGGTGGGATCAAGTTGGAGCTGAGTAAGAAGCGTGGACCGTAGCAGCCGCTCGCTCAGTGCCGGGCAACTAAC
912	400028A08|T7_reverse	CCttttttttttttttttttttttttttttttttttttttttttttttttgctttttCCGGAAACCAATTATTTGGGAAAGATTGTCCCCGAAAACAACC
913	400032M03|T7_reverse	CtttttttttttttttttttttttttttttttttttttttttCCCCCCCCAGGGGCATTTATTTGTTCAGGGAAAAAACAGTTTATCTTACTATTTTTGCATGTTTGGACTTTAGGTTCTTTTT
914	400019I05|T7_reverse	CttttttttttttttttttttttttttttttttttttttttttttCCCGGGTTCTCAAAATTTATTCAGGATTGTGTTGATGGAGGCGGTTGGATGGATGGGTTCCCCAACATGCTAAAAACACACACAGGACCCTCCCCACCCCCACAAGGGAGGGGGGGAAAGGCTAGTTTTTTCTTAAAAATATAAATGTATTTGTCTGCATCATGACTTTCTTCGGGCACCTAGCTGGCCAAACCACTGGCCATGGAACAAGGAGAAAGTCAGGGGTAATTCTAAACAAGGA
915	400051E09|T7_reverse
916	400030L11|T7_reverse	CttttttttttttttttttttttttttttttttttttctttttttATTCAACTGAAAGGATAGGAAAAGCAGTAGCAGTTTGGTGAGTTGGGGAAAATGCAGGAGTCGTGTCAGCTACCCGAAAAGTTCTTTTCCCCAGTGCCTAGGGAATCATTGCTAAAGCGTTAAGTCCCTAAAAGGAGGTACACGATGTCTTGGGCCAGCTGGTCATCACAAAAAGGGAGAGGCCATGGCTAACTAGCTAGCTGACCCTGAAACTAGGGAGAGTAAAGACCCCACAGGCCTGAGCTCCAAAGGATGCTGAAGAGGGGGAGGTCTGAAAAGCCACCTAGTGTCTAGCTGGCACTTGAGTATCAATGGAGGTCCCCAGTTGTAAGTGATATCCCCTTCCTTGCTGAC…
917	400019E09|T7_reverse	CtttttttttttttttttttttttttttttttttttttttCAAATTTTTATGGCATTTTTTTACAAAAACCACAAAAAAGGGACATCAATTGATGCTAATAACCAAGGGGTGAAAAGGGCCGTGGGTAATGGGTCTAATGCACAAATGGACAAAAAAATGCAAAAATAATAACTTAGGGAAACCAAAAGGCTGTGAGGGTGGCAGGGTCACCTAAGGTCCCAAGGAGTGGGCACCCCTCCCCGTTCCCCAAGGATGTCTTTTTTTGGGGCAGGAAACATCAACAGTAAAAAAATGCAGGTGGCCTACCAACAAATGTATGGCCTGCAAATTTAAAAATGCCCAcccagcccccctcccaccctcccctccacccccgcccccaAAAAGGCAAAAATGTG…
918	400017A22|T7_reverse	CCCCCCCtagggggggccccccccccccccccaaaaaaaaaaaaccccccccccccccccaaaaccccccccccccccccccTATTTTTTaaaaaaaataaaaaaaaaaaaaaaGGGGTTTGGGGGAAAAAAAACCCAAAAAAACCCCCTTTAAAAAAAACGGGGGGGTCCCCAAGGGCCCCCCCCCCCCAAAAAAATccccccccccccccccccggggTCAAAAAACCCCaaaaaaaaaaaaaaaaagggccgg
919	400031E17|T7_reverse	CttttttttttttttttttttttttttttttAAGTATCCATTGAAAATTTATTATGCATTAGGAAGCTTAACCTAAAAACCAACAGCATAGTAAAAAGATATGTTATATCTGTTCATGGCAAAACAGGCTTCAAAATATATTTTCCTTTAAATGTATTCAGTCAATACATGATCCCTTATAAAAGTTGTATATATTTTCTGTCAATACCTTCATTATTTATAAATACAAGATTTACACAGCACCCCATCAAAAAAAATTAAAATCCTTACAAATATCTACATGTTTTCATACCTATAAAACTTTCAAAGGAGTACTTTGTTGAAAATAGACCCAAGTTAATAGTCCATTTACTATGCAGCAAAATATAAAATCTGTAGTTTTCTTTGTCCATAAAACAC…
920	400034I01|T7_reverse	Cttttttttttttttttttttttttttttttttccctttttttttttttttttttttttttttttttttttttttttttttttttttttctttttttttttttttt
921	400009P13|T7_reverse	CttttttcttttttttttttttttttttttttttttttttttttttttttGCCAACACTATTTAAATGTTTTATTTCATGTCGGCCGGGGCTCCCTCCCAAGCTGCTTCACAAGTTCTCCAAGGGCTGGGGGGGCCAATACGGGTACTTCTTTTTGTCCAGCTTGGTTTCTGGGAAAAACTCATTCAAATCATCAATGGTCATCTGGTCAAAAGGAAATAAGTTCCTCATTTTCTCCAACTGCTTCTCATACTCCTGGAACCTGAACTGGGATCCAAAAACAAACTCAGCACAACTCTTCACATCCTCCTTCTCCTCCTGGTCCACCAGGGCTGTGTATTTATCCTCAAGCACAAGA
922	400035F22|T7_reverse	GGCTCCGGGGTCCCCCGGGAGGCGACAGCCTGGGGCTCTCCGGGCGGGGGATCCAAATCTGCTGCGGGGTGGCGGCGGGCCTCGCTGGCCCGAGCCGACGCTGCTGGAGAGGGATAgcgggcgggcgggcccgtcggggggcgcggggcTGCGCTGCGCTGCTCGGCGATGCTTCGAGAGGCTCCCTGCCGCCCCTGTCGCGGTCGCTGTCGCTGTCGCCGTGTACCCCGCGGCGGCCCGCCTAGCCGCTTATATAGCCCGCCTCTGCCCACACGGCTTTCCAGGCACACTGGCCACAGGGCAGTTGCTGGTTCTCCTGCCAGTCTCCACAGCCAGGGTGCCCAACTCCCAGTGCTTGATCTAGGTGGGGGCTTCTTCCTCATCTCAAAAGTCCGAGTG…
923	400032P09|T7_reverse	TTCCAAAGTTCTTAATGGCCAGGTGTCTCTCCTCTCCTCTCACGGAGCCATCCACACGCTCGTAGCTGTAGCCTCTGTAGTCCATATAGTCCTGCAGAATATCCAGCATGTGTGTCATCTGGGAGAAAAGTAAAACCCGATGGCCCCCAGAATACAGAAACGCCAGCAGCCTGTCCAGCAGGTGAAGCTTCCCACTGGCCTCAATCAGGTGCTCTCCAACTTCAAAGGGCTCTGGTTCCACACCATCGAACAGATACGGGTGGTCCACACACTTCCGAAGCTGCGTCAGGATGTTCTGGAGTTTGACTTTCTTGGCTGTCTCGTTCTCAAATGCATCCAGGTCTTTCATCAGGATGGCCTTGTAGTACTTTTTCTGCAGAGCGGACATGCCGTGGTACA…
924	400003E02|T7_reverse	CttttttttttttttttttttattttttttttttAAATGTCAAAGGTCCGGTTTATTCTGGCAACCCGGAAAGAAAACATgtaaataataaatttaaaaaaCAAAATCCATGCACTCAGATCCAGGGATAGGGTGGGAGTGAGGGGTAAGGAATGTGGGAAAGTGggaaaggaagaggagggagagtagatggagggagaggagaaaagaggTTCGATCAATAAGGAAGAAAAGCATCCATAAAAAGGCAGAAAGACTCAGAAGTGGAGTATCAAAAGCAGAGATCAATAAAATGGGGGAAATGCATGGGTAGAAATACTGAGAACAGAAAGCTGGGCTGGGGAAGTGGGGAGACGGAATCTATGAAGGCAAGGGCATGACCAAGAGAAGGCTGGGGTG…
925	400001I14|T7_reverse	CttttttttttttttttttttACTCGGTAGTGGTTCCTTTTATTTACATCCATAAAGTCACAACCACTGGAGGAAGTTATTGAGGGTCCTCAGAGTTGAGGGATATCGGGCTTGGAGAGATGGGACCAGGGCCCATCACTCACTTCCGGGACCCGCAGGGCACCACTGGTCCAAAATGCAGAGACACAGGTCACTGGAATCACAAGGTCAGCACAGGCACTGAGAGACTGAAGGGGTGTTGGTTATGTCGAGAGGCAGTCATGGGCTAGGGCTGGGAGTCATAGCTGGCGTGGAGGGCCTGGGAGCCCCGGGACTGATACCTTGGCTGGCATAGTACTCTACCACCTGCCGTGGCACCTCTGCCAGGACACACTTAGCTAGTGCAGAGGGGGCAGCGTC…
926	400042J15|T7_reverse	GGCGCCCAGTGGAGTCGAGGCCGCGCTCGGGATTTGCCGAGGCTGACTTTCCGTCCCGCTCTCCCTTTGGGTGCCACTCGCCGCGAGCGGGAGGACAGGGGCCGG
927	400004K04|T7_reverse	CttttttttttttttttttttcttttttttttttttttttttttttttttttttttttttttttttttttttttttttttttttttttttttttttttttttttttttttttttttttttttttGTTAGGGAAAAAACCCC
928	400031I24|T7_reverse	CttttttttttttttttttttttttttttttttttttttttGAAAACCAAAAATTTATCAAAACCCCGCGGGG
929	400037P12|T7_reverse	CtttttttttttttttttttttttttttttttttttttttttttttgaactgttaaccttgtttattctacacacaacataacacttctcaatcaaatttttgtcatacaacaaaaataaactgtatgtaacaactggcactgaccatctgtgggggtttgtatatgcttggcccaagaaatggcactattaagaagtgtggccttgttggaataaggggatcactgtgggcatgggctttaaaaacctcatcctaacGAAAACCTGAAACTCCTGGAATCGGGGACCCCCCAGGTTGCCTGAATCCCCCGACCAAAACGCAATAATGAAACCAGGTTTCACCCCCCGTGGGGGTGGCTTTGGTGGCAAAAGCGGCTTTGGTGACAAAAGCGGTAAAAG…
930	400045C11|T7_reverse	TCTTGATATCCACTGCATCGATGTCCGCGCCACGCTCCAGGAGCAGCAGAACAGCCTCCTGGCACCCGGTGTTCACGGCCACGTGCAGGGCAGTGAGCCCTTCATAATTGCGAACCTCCAGGTCCACGGAGCCTGAGGTTGCGCTGTCCAGCAGGGCCTGCAGGCAGCTGGGGCTGCGGTGCTCGCATGCCAGGTGAATTGCAGTCTGGCCGTGACGATCCAGGGCCATGGGGCTGGCACCAGCTGTCACCAAGAGCCGGACCATGTCTGGTAATGTGGTGATGACAGCCAGGTGGAGCGGGGTCTGCCGCAGGTTGTTATGGACGTCTACTTCGCGGCTCCCAAGCTTGAAAAGGCTGAGTATTCGGTAGACAGCGGCTATGTTATTCTGGACCACAG…
931	400019E21|T7_reverse	CttttttttttttttttttttctttttttttCAattcaacatacctgttatggagaacctactctatgccaggcccagcactgggcactgggctacagacatgattcaaacacagtcTAGCTTGGGAA
932	400009M17|T7_reverse	CttttttttttttttttttttctttttttttttttttttttttttttttttttttttttttCCAGGCCAATAATTTATTGAACAAAGGTCTGTACCCAGGCAAACCTTACTGGGGAAACTAAAACACCAGGGACTCTCTCTACTCCCCTCCTTCCAGGATGGGAAAAGGCCGGACCCCAGGGGAGGCGGCGGCAAAGGCAGCGGCGGGGGCACCCCAGGCAGCCCAAGCCCCGCGGCCGGGGCCTGCCCTCGGCGCCATGAGCGGGGGCGGGCCTTCGGGAGGCGGCCCTGGGGGCTCGGGCCGGGCGCGAACCACCTCGTTCGCGAAGCCAGAAGGCGGAGGCGGAGGTGG
933	400051C03|T7_reverse	AGCGGTCCGGCCGCGGTCCCGACCTCCCCTCAGCACGCGGCTGCTCGCGGTCTCTGCAggcgccgccggcgccgccgccgcggcgggcTGGATCT
934	400016I06|T7_reverse	CttttttttttttttttttttttttttCAAAAGCCGCAGCCCGCATGGCTACTCTTCATTTATTAAAGGCCACTGTTGGCTTGGGTTCAGGTCTACAGTTACTTTCTTTATTCCGCCGTGTTGCTGTTTTCTCTCAGGATCCTTTGAAGGAAAAAGCTCTTCAGCAAAGCCAGCAAATGGCTCATACAGTCCCGACTCCATGAAAAGGAATTAGGCACAGGCCTGGGACACCTGCCCAGCCCCCTGCACCTCCTTGGGCAACAGGCCCTGAAAGGCCCCAACTGGCCGAGGAGCCCCTGCCAGCTGCTCTGCCATGTGGGAAAATGGCCAAAGCACTCTTAGGACTCCCAGTCCTCCTCATCCTCGTCTCCTGCCGGCTGCTGTGGGGGTGGCAGCGGT…
935	400045F03|T7_reverse	CtttttttttttttttttttttttttttttttttttAAAAAGGAAACTTTTTATTAACATCGTTACAGGCAATGCATTACGTGAGCTGATGCCCAGTGTACAACCCACCTACGCTGCAAAACACGTCAGCAGTGTGAATCTATTATTGTACACAGTGCAAAAACAGGGCCACCCTGAACGCCAACACAAAACTGGAAATCACTTTACAAAAAAGTAAATAAAAATAATGCCATTTTCTATTTAGGAAAGTGGCAGCTCACGGGTGGCAAAACACAAAAATATGGGGGGGTGTGTACCCAGCCAAATGCCAAAGTTCACCCCCCCCAGGCCAGGTAGCCCAAGCCAAGTGTCCAAAGGTTGACCCTGTGCGTGCCTGTGTGGCAAGCCTTCCCTGCTCCC…
936	400044O24|T7_reverse	CttttttttttttttttttttttttttttttttttttttttttttttttttttttGGTTTTCCCAAACCCCCTTTAATAATTCCTGGGGCACCAAAAAAA
937	400028C08|T7_reverse	CtttttttttttttttttttttttttAAAAAATAGAGCACATTTATTAAAAATATAGATTTATAAACCTCGATATGAACAGATACACATATCAAGCCAATGAAAAAGGAAAAATAAGTTATCTCCCATATCAAACAGCTGGAAACATTTGATGAATGCAATGCCTGTCAACGAACCGCACCTAGAGCTTATTTATCTTGCCAGTCCTGGGAGGAGGTCAGCGGAGCTGCGACTACCCCACGCATCCTCTTTCCAGTGTGAGATGTGGTCAGCACTCCAGGGTGAAGCACTTCCTCACCCTCGTGCTCACCGCCGGTGCAGAAGGCTGGCCTTTCCAGCATCCCGCTGGGTCCCCTGTGGGAGTTCCTTGTGGCCTGAAGGAGTCCCACTGGATTCATTG…
938	400026N13|T7_reverse	ACAATAAAATAAAAACATTTTGTAGGGAAAACCCATTGAAAAGTGAAAGGGGAGGGGTGAAAAGGTGTGGGGTCAAAAACTCCCCAAATCTGGAGTGAGGAGGAAGCAGGCTGCCTCCAACCCCTCTCATGAAAAAAACCCTGACTTCCTTGATGTTCAATCCATGGCCCTAAAGCTTGGGGGTGGTGCAGGGGGCAGTTCCAAGCCTGGTTCCACACAGCATTCTCGGCAGCAGCAGCCAGCTGCTGGCCCACCAGCTGTTGGTGTCAGCAGCTCCCCGTGGCTGCCAGTCTGCCCCTGCCCCTCCTGACTGGTTCCCAGCTGCAGCTTCCTCATGTGCCGAACCACAGCAGTGGCATTGAAAGCTTGCTTCCACTTGCTCTTGGCAAAGTTCTTCTT…
939	400002I24|T7_reverse	CttttttttttttttttttttctttAAGTGGAAGGCATAATTTTATTATCATTACAGAAAAAAATCAGTGGAAGAAAAACTCCCAAACTGGTTCTTGTGTTCTAACACTTGTTTTCTAAAGTCTTGTTAGGTGTGTATGTATTTCTCCCTCTCTCACGTGCAGGCAACTTCCTAGGCAGGAAACGGACACAAGGGAGCTACATCTGCGGCCCTTGGATAAGCATCCACTTCCCGACCCAGCACACGCCCCTCGGCAGGGGGGTGAGGTGGGGCACAACATAAAGAAGCCAGCTCTATGAAGCCATGGTGCTGCCCTGTGAGGAGAAAAGTGGGAGCCCTTGTGTTTCTGGCTCCTGTCTGTCTGGCCACCCAGCCTCCCAAAAGAGGCTTGGGAGAAAA…
940	400041A17|T7_reverse	CttttttttttttttttttttttttttttCAGGAAAACCTTTACTTTAATGTGGTACAAATAAAACCTCCTAAAAATACAGAAATCTTTACATTTTCTGGCAATAAAATGTTTGGAGAAAGGGCTGATTTTCTGTTTCCCCAAAGGTCCCTCTGCTGGTGGTGCTATTGCAAAGGCAATTGGCTTTCCTTGGCTCATGACAATTATTGGGATAATTGATATTGTTTTTGCTCCACTCTGCTTTTTTCTTCAAAGTCCACCTGCTTTAAAAAtgttttcttttgaaacaagttctcattaagttgcccaggttgaccttgaatttactcgtcttaataaaactcctTTGTTTTTCTTCCCAAACACCACTGCTCAGCTCAAGTGTGCAATGAACATTTGT…
941	400014P04|T7_reverse	GGGGGGGGGCCAATTTGGGGGGGGGGGGGGGAAAAAAAAACCCCCCCCCCCCCCCCGGGGTCCCCCCCCCCCCAAAGGGGGGGGACttttttttttaccccccgggggcccccccccccccccggggccccccccccccccaaaaaaaggggggcccccccccccccccccccgggggggggggggccccccccAAAACCCCCCCGGGAAA
942	400001O01|T7_reverse	CAAGGGGTCTGGGCCCTGGCttgcccccgggccccgcccccccccggccAAACCCAAAAAAAAAAAAA
943	400043M13|T7_reverse	CttttttttttttttttttttCCTGGAGCCAAGAATATGTTTATCATATTAACTGCCCTGCACGGCAGGCACCACTTACACATACTTACATAAAAAGAGCAATTCCAGTATTAGCCATGGCATAAGAAAGCCCAAGGATTCCACTGCCCACAATCGCATTGCTCAAATTAAATACTGACATTCCAAAGGAAGTAGTACCTGGATGCTACACAGAGGGAAACGATAACCAAACATATAACAATAATTAAAAGGAGAAAAACCAGCTTCGGGCAAGTCAGATTTGAAATCTAAAAGTAACACTATTCTTTGACTCCATAAAGCCAAGCACATAACAGTACTGTTAACTTACAAAGTCTGTTTCGTACTTCTTCTTCCCCAAATTTGATTCAAGTAAAAAGT…
944	400038F11|T7_reverse	AGGGCGTGTCGCTGAAGCGCAAGGCGGCGGACGAGGGCGCGGAAGCCCGCTACCGCAAGTACGCTTACGAGCCGGCCAAGGCCCCCGCGGCCGACGGCGCCTCCTACCCCGCCGCGGACGACACCGAGTGTCGGGGCAACGGGTTCCGTTCGAAGCCACCCGGGGCGACGGAGGATGGGACCGGCAAGTACGGCGGCGGCGGCCCTCTCAAGGTCCTGGGCTCCCCCGCCTACGCGCCGCAGCTCGAGCCCTTTGACAAGTTCCCGGAGCGGGTCCCGGCCGCCCACGGAGGCTTCGCGGAGCCGTCGGGGGAGCCCGCCAAGGGCGTGGACCCGGGGGCGCTGGAGCTGGTGAGCAGCAAGATGGTAGACTGCGGGCCCCCAGTGCAGTGGGCGGATG…
945	400027D17|T7_reverse	ttttttttttttttttttttttttttttcttttttgggtttttttttttttttttttttttttttttttttttttttttCGGGGGAAAAAAAAAATTTTTTTT
946	400016M08|T7_reverse	CTGGGGCCCAGCTCGCCGCCCGGGCGCAGCCCGCACAGCCGCGCTccgacgccgccaccgccgccaccgccgcccgcgccCGCCCGCCGAGCACAGCCCCGAgcgggccggggcccgacggccgcgcagccccggcgggTGAGGCCAGGCCGCGCCGCACTGCCAGCCCGCCCACGGCGCCGGGCCTGCGTGGGGCTGCGCgcggcggcggcggcggcggcggGGACTCGCAcggcgcgggccgggcggcgcggggccatggccgaggcggccccggctcgggggagggcagcccgcgcgcgcacggacgcgcggcctcggggccccggggACAGCCTGCGTGCTCCGGGCTCGGTGGCCCGGCCTGGGGTCTCGAGCGGAGACACTGATGCACGGACA…
947	400007L03|T7_reverse	CtttttttttttttttttttttttttttttttttttAAAGACACAAATTAAACTGTTTATTGCAAAAATATGGTCAAGGTTCCATTTACGTGGCTCCCAGTAAGGAGGTACCGAGCCTTTTGGCCTAAAGCCGGGGGGGAAAAATGGGAAAGTCAAAGGACATCTGGCCAGGGCCTCAAAGTTGAAAGAGGATGTTGGGGGCCAGGCTGCAGGTGAGGCCTGTGCCATCTGGCTCCACGTTCAGTGCCTTCACTATGCCGTTGTCTATCACCATGGAAAACCTTTTCAGCCGACAATTCCCAAAAAAAGACACCAAAAAATCATCCAATAATAAGTCTGTCGCCTTCCCAAAGGCTCCAGTGGGGTCAGCCAGGAGCCAAACCTTGCCTTCTGCCTGGG…
948	400044A12|T7_reverse	CttttttttttttttttttttCCAGACATCCACCCCCCCCCACACGACCGCCGCCTCGGGAACGGCGGCAGCGGCGGGAGGAGGGTCATGGAGTCTGAGGGAGAGCCGCCCGAACGACCGACTTCCCTACGGGCCCCACCGCCCCCCGACCCTGGGGGCGGCAGGGCGACCCCCCCGGGGTCTTTAAACCTCCGCGCCGGAACGCGACAGCTAGGTACCCGGGACAGGAGCGGGGAGGACACGCGAGGCCAGAAAAGCGTGGCATCGGGACGGGCGAACCCACACGCGACACTCACATCCCCCCACACGCGACAACCGCCCCAGCCAACGTAGAAAAGCCAGAGCCGCGGCGGGGATGGGTGCCGGGAGAGCAAGGCGCGCGCCCCGACGACCGAACGC…
949	400019A05|T7_reverse	AATTCAGGGGTTGGGGCCCCCCCCTCTTTGGTCTGTGGCTGGGGAGGGAGGGCTCCCCTCAGGGCTGGAGGGTTCTGTGGGGTACGGAGAAAAAGGCTTGAATCCAAGGCCAAACCCTGTGAAGGGTTATGGAAAAAAACAATGCTAGGCTTGTACTGAGCAGTCGTATCACCATCCCACCTGGCCCGTGCCCACTCTCACCTAACCTTGGGGATGGGGGTGCCTCAAGCTTCGGCCTACCCTTGAGGACAGGGAAACCCTGCACCCGGAGGGGCCGTTCCCCGGGGGCCTGGAGCTGGTCCTCATGCACAAACACTGCTCCCCGGCCTGCCAAAAAAGGCCTCGGCCTCAGCTGGCCATCTTCATTCCTAGGGCCCAAGCAGGGGTCCTCTGGAAAAC…
950	400018N19|T7_reverse	GGCCCCTGTGTTTATGTACCTGCTGGACAGCAGCGGCGAACCCGCGTCTTCTCCCGCAGACGCGATGTCGCGCGGGACGCCCCCCAGGAAGACCGTCTACCGCATCTCGGTGACCATGGTCAGGAAGGAGCAGCTGGCCGCTCCGGCTCCGCGTCCTACTcggcggccccggcccgcgcgctccccggaggcgcccgggcggcTGGAGGAGGAGGCCGAGGAGGCGGCGGCTGAAGATCCTGAGATCGGGCCGCGCGCCTGGGACTTCCGCGCCTTTCGCACACGCTGCACCGGGCAGCTGGAGCTCGGGCGGCTGCGGCCGTGC
951	400010F20|T7_reverse	CCCTGTGCTGAAATTAAAGGGGTACCTCCCCCCTGCCCGGCTGCATATATGTCTGTTCCTAAATTTTTTTATTAATGAAATTCCCAACCCCAAAAGTTTTCCCGGCATCATATAATGGAAAATTTTTAATAACACTCCTAATCCTTTTATTGGCAAGAAAAAAACACTCT
952	400048K04|T7_reverse	CttttttttttttttttttttCGTGGATCAAAGAATGAATTTTATTTACATTACTGGTAGACTGCTATAGTTACTGAGATAGATTATTTTGCCAATGACAGGGGAAAAAAAAATCTAGTATGTTTTAACAACTGTAATGTAATCGCTTATAGAAGTATAGAATAGGAAGCAATTAATGAATTTTGGAAATAAAAAATATGTATATACATCACCCTGATGCCTAAGCCAAAATATATCTTAAAACAAATTTTCTTGATTTCTATTGCTCATAAAAATAAAGGAAATATATTGCAAGTATTTTTCTTTATAGACGATTTCCGTTAGAAAACAACAGCTTAATGATTAGAATACAGTGGTTCCTGTGAGCGCGCTGCTGCAGAGGCACGGGAGGCCCTCAAA…
953	400022E22|T7_reverse	CttttttttttttttttttttcctttttttttttttttttttttttttttttttttttttttttttttttttttttttttttttttttttttttttttttttttCCCCTCCT
954	400021E19|T7_reverse	CttttttttttttttttttttCGCAACTCTGAGAGAAAATTTATTTCCAAGGCCTACCTAAAAGCAGCCTCAAGTGGACAGGGCCAGCAGTTAGCTGGGTGGGAGCAGAAGTCCCGCCTTGTGTCAAGTCCAGTGCTAACAGGGACACCATCACACCACCTTGTTGATGATGACACCAAGTTCTTCAATCTCACACTGGACTTCATCGCCCTTCTTGAGGAAGACAGGAGGCTTCCTAAACATGCCAACACCTGGAGGCGTCCCAGTCAGGAGGAGGTCCCCTGGGTAAAGAGTGACAAACTGGGAGACCCAGGCTATCAAATATTCAGTCTTGAACACCATCTGGTTGGTGTTGCTGCTCTGGACTACCTCTCCATTCACTCGACAGCAGATCTTTAA…
955	400016J09|T7_reverse	TCATGAAGTGTCATGGATATCCCCCCTGCCACAGTGGGTCCCACCTACTACATCCCCGGAATAGGGTTAGGTCCCAAAAGAAAATCAAGGGAGGATACCCTCATCTCTTTTTGCACAAGGGCGGAAATGGGGTT
956	400002B07|T7_reverse	CtttttttttttttttttttttttttttttttttttttttttttttttttGGCTTTCCCCCGTTTCCTTTTTAAAGAACAACCTAACAATTGTTGGGTGGGGTTGG
957	400015H01|T7_reverse	CttttttttttttttttttttggtttttttttttttttttttttttttttttttttttttttttttttttttttttttttttttttttttttttttttttttttttttttAAAAGAAccccaaaaaaaaaaatttttttttttttttgggggggccTTTAAAAACCAAAAAAACCCCCCCTTTTTTCCCCCCTTCCCCCTTGGGGGGGGGGAAAAAACCGGGGGAAAAAAGGCCCCGGGGTTAAAAAGGGTTGCCCCC
958	400051D01|T7_reverse
959	400015M08|T7_reverse	CCtttttttttttttttttttttttttttttttttttttttttttttttttttttttttttttttttttttttttttttttttttttttttttttttttttCCCCCCCCTTTAAAAAACCCTTTTTCCCCCAAAAACTTTTTTGGGTTTTTTTTTTAAAAAAAAAGGGAAAAAccccccccccccccccccccccGGGGGGGTTTTATTAAAAGGGGGGGGGGTAAAAAggggggccccccccgggggggTTCCGGG
960	400048F08|T7_reverse	CCTTTCCTTTGCCCCAGGGTGCCCGGGTAAGGGTTgggggggcccccccggaaggggggggcccgggcagggccccccccAATGAAGCCCCCCCCCCCCAAGGGGAAAAAAcccccgggccggcccccaaattCCCCCGGGGCCCCCGAAACCCAAAACCCAAAAAAAAACCCCCCGGTGGGGGGGAGGGGGGGATCCCCAGCTGCGGG
961	400038E07|T7_reverse	CtttttttttttttttttttttttttttttcttttCAACTCTGCTTTAATTCTTCCAGTCCTGCAGTGTCAAACTCAAACAGTTTACCCCCAAATGTTTTTTACTTGTTTTGTCTTGGGCAATTGCCACAAACGGCACCCCCTGCAAGGTCTACAAATTCTGGAAGTCTGGAAGTCCGCTCGACTTTAAAAAGCTTGCAGTGGTCGGTCATGCCCGGTGCAGTGCCATCCGGGTTGCAAACTCGGACCCGACCGGATcccaccccaccccaccccacccgaccccaccccaccccacccgaccccacccccatccccaccccGGCCAAATGCTGCTTCTGCAGGCTTCTCCCAACAGGAGGCGCCCGTGCGACCCAGGCGCTACGCGTACCCGTGGGGA…
962	400014M11|T7_reverse	AAAAAAAGGGGGGGGGGGGGGGTTTAAAAAAGGTCCCCCAAAACCCCCCCACCCCCAAAAAAAAAACCGGAAAAACCCCCCCCAAAAAAACCTTTTCCCCCAAAAAAAAAAGGGGGGGGCAAAACCCCCCCCCTAAAAACCCCCCCCCCCCCAAATTTTccccccccccaattaaatttttaaCCCCA
963	400006B04|T7_reverse	CttttttttttttttttttttGGGGGGGCCACACTGGCCAGTTTATTGGAGTTAAATACCTCTCTCTCTATTTTTTGGCCATTTTCCATAAAGAAAATTAAAacacacacacgcacacacgcgcatacacacacacccaaacgtacacacacacccacacacCCAGAGGGGAGCAGGGATCCAGAACAAGAGGGGGGGGGGGGATGGCCTCCCTGCAAAGGGCCAAGCCCCAGGGAAGGGCCGCATCCCCAAAGCTCCCTCCTTCCCATGAGCACCCTGGCTCAATACCTCTAGAGACCAAGGAGGGAGCGGGGAGCGGGGCCTCTGGCCTCCTCCCCTGGTC
964	400046P14|T7_reverse	CttttttttttttttttttttCattttaaaaattatttaatccACGGCCAACATTTTTTTAAAACTGAGACACACGGTGCTTCACTGGGAAAAAAAAATCTAGTCCCTGGCCCAACACCAAAACGCATCCCTCAGTCTGGGCCTGTGCTCTCCTGTGGGCCACCGGGCATCTATACTTAAAACCCAAAGCAATGACAACTGGGAAACGCTTCACAAACTCCCAAATCTCCAGGAGCAATTTATCTCCACCATCACACTGGGGAGACTCGGGCCCATTAAAGGTTAATCTGCCTTTATTGAAGGCCAGCCTATACTGGGTTTGTTGGACTAGCCATATCCACCGCCCTGGTCAAGCCTCAAACAATCATCTCCAGCTGCCGGGCATACTCGATGACTTGT…
965	400030P17|T7_reverse	Cttttttttttttttttttttttttttttttttttttttttttttttttttttt
966	400023C02|T7_reverse	CttttttttttttttttttttttttttttttttttttttttttttttttttttttttttttttttttttttttttttttttttttttttttttttttaacccccttttttttttttttCCCCCGGGCAAAAAAAAGGGGAcccccccccccccccccccttcccccAAAAAAAAAAAAACCCCCCCCCGGGGGTTCCCCTTAAAAAAGGCCaaaaaaaaaaaaaaaaaaaaaaGGGAAGGGGGGGGGGGAGGGGGGGGGCCCAAACCCCCCCGGGGGAAAAAAATTCGGGGGGGGAAAAAAGAAAAAAAAAGGG
967	400012C22|T7_reverse	GAGGGGGGAGGGGAAGCTTCGCAGACTCGCTCCGGGAAGCCGGGGGGGCCCCAGAAACGTTCCGCCGCGAACACAACCGAGCCCCTAGGCCCGCGCACATCGAAAGGCCAGCGATGGCCCGCTCACGCGCTACTTTAGCGGTCCAGCCCGGTCGCGGCGGGCACTTCCCATCCCCCACCCCAACTGAGGGAAATGGCGCCGGGCGGCTGAGGGCGGGGAAGGCGGTCGGACAATCAGAGGCCTCCTCCAACGACCCCTCAGAAACTCGCCAAGGCCAACCGCCACTCGAGTGGCCGCATCCCCTCCGCCGGACCACGGAGGCGGGTGGCCGGTTTCCATTGCGGTGCCTACGGCCTCGCCATGCCATTTTTAATAACTCATTGATTTCAAACCCGTTAC…
968	400001E23|T7_reverse	CttttttttttttttttttttttttttttttttttttttttttttttttttttttttttttttttttttttttttttttttttGGTGTAAAAATTTTTTTTGGGTATTTTTTACAA
969	400034A23|T7_reverse	CtttttttttttttttttttttttttGCGAAGAGCTTTTTAGTAGCTAAATATGGCACCATGTGATTCCAGAACAATATAAATTACAGTATGCAGAACACTGACTGTCTGAAGTAAAGCACACGTTCCTGCCTCATGTCCACCGTGAGGGAAAATGCTCATATACTTTAAAAAACATCTCCATCATATATATATGTAAAAAAATGTCCCCTAAAAAGGCCACCAGAAAGGGGCTGTGAGGCCCACCCTCTGCCATGTACAGAGTACCCACTGGAGCTGAATAGTGTCCACCCCTACTGCTTGCCCAGAGCTCTGTCCAGGTTGCTCTTAATGGTGTCCAGGAAGTCTGTGGTGTTCAGGAAGTGCTCGTTCAGCTTCACATTGCTGAAGCCATGGATAC…
970	400003H04|T7_reverse	CCTGCCCGCCTTACGCTCGCCTGAGCGCGGCGCCCGCCCGCCCATCCCCGACCACCCGACCGCGATgcccgccctcccgggccccggcggcccgAGACCCTGCTAGGCTGCGGCGGCatggcccgcgcgcccggcgcgACCTCTGTGGATTGCATCGGTGTGCGGCGGCGGGGCATGCCCAGGGCACCGGGCGCGGCCTTCAATGGGCGAGGACACGGACACGCGGAAAATTAACCACAGCTTCCTGCGGGACCACAGCTATGTGACAGAAGCTGACGTCATCTCCACTGTCGAGTTCAACCACACTGGGGAACTGCTCGCCACAGGTGACAAGGGTGGCCGGGTGGTTATCTTCCAGCGGGAACCAGAAAGTAAGAACGCACCTCACAGCCAGGGTGA…
971	400048O12|T7_reverse	CttttttttttttttttttttttttttttttttGAATTTTGACCTTTGTTGTTTAATAAGGAACAGCAAAAACTAATAAAAACTCTTTTTTTTCTAAGTACCACACAATGGTGGCAGTGCCTACCCCCTGGCTCCTGTGTTGTCACCTTGGCCAGCCTCCTAACAAAAGAGGGGCTGGAGGTGCCCTTCCCCTCCCACTGAGGATTCCTGTGCTCCTTCAGTGGTAACTCCTGTCCCTGCTCAAGTCTTCCACCTTTATCCTCAGCTGCCTTTTCCCTTCAAAAAACAGGATGCTCGCAGCCATGGCTGAATTCAAACTGTCCACACCAGGTACAACGGGGATCAGCAGTCTCTTGCCACCGGTACTCTCGGCCAGTTGCAGGGATTCCAGGCTCACTC…
972	400048I18|T7_reverse	CttttttttttttttttttttCACCTTTTAAAGTTTATTTCTTTGGGTACAATACACAATTAGGTGATTTTGCTTAGTAAAATTTTCACACTTTAGGTCCCAATAAACTTTAATGTGGAAGAGAAGCAAAACCCAGTACCTAGCTCTAAAGCAGGTTCCAGTAGAGGAAGGACTTCGTCTCTCCAGTTTCTACCTCTAGTGTTTTGTGTACTGGGAAAATATTGAACTTAAATGTTTTGTTATTATAATTCTACTTCAAAGCTTAGGATAGAATCATTCCCTAAATTAATACTACTGTATCTTGACTGAAGATTTATACTTCAGTTTTCTGAGTTGCTGCCCCAGGAACAAGTATTCATTAGTAGAGCCAACTTTTATTTTTCTATTCCTGTAAGTGAA…
973	400037C05|T7_reverse	GCCTTCTGGCCTCGGCTCCGGGCCTCATGCGCTAGACCGGCGCCGCGCGCTTAGTAGTTAGGGTTCCGCCAGCCCCGCGCGCCTGGTCGCTGCCGCCGCCGCCGCCG
974	400006M20|T7_reverse	CtttttttttttcttttttttccttttttttttttttttttttttttttttttttttttttttttttttttttttttttttttttttttttttttttttttttttttttttttttttttttttttttttttttttGGGGGGGGGGGGGGGGGAAAAAAAAcccccccccccccgggggggggggggaaaaccccccggggaaaaaaaaatttaaaatttttgggggggggg
975	400034E09|T7_reverse	CttttttttttttttttttttttttttttttttttttttttttttttttttttttttAAAAACCAAACCTCAAAAACTCCCTTTAATCACAATCTAACACCCCCAGGTGCAATGTCTGGGGACAAACTCTGGGTACAATGCTGTGTGGCAACCACACACACCCGGCTCTAAAAAGGTCCCTAAGGGGGACTTACCTTCAGGGACTGACCCAAGGGAGGGGGGGAAGGGACTGGGGTACTCCATAGGGAAAGGCCCTACTTCTTGGCAAAAAAAATCTTCATAACATTGTTTTGTGTGATCTTAAAGCCTTGCAGGGCATCTCGTGCTGCCCCACCCTGCACTTCATTGTCAAACTCCACAAAGG
976	400036I23|T7_reverse	CtttttttttttttttttttttttttttttttttttttttGCAGTGAACATAAATGCTTTTTATTTGTCAAAAAAAAAATTTTCAAATGTCTATCATTTTGCCAACAACTGACAAAAGCTCTCTTGGGAACAATTAACCATTGTTCACAGGCAAAAACAGGAAAGGG
977	400034E22|T7_reverse	CtttttttttttttttttttttttttttttttttttttttttttGCCCCAAAAATCCCACATTTATTAATGAATTCTACGGTTTAAATCTGTAAACAGGGATGGGAATTAATGGCATATCACCTTTCAAATTTGAATCCCAAACCTTCCTTTGCAAATGTCCATGTATGGCATCCCCAGGAACAAAATGGAAAGACTTGACTAAATATGTCTACCGACAATGAGTAAAAAAAGATATAATGAAAGGGTGCTTGAATAAATAAAAAAAAATCCAATTTTTTACCAATTTATAATTCATCTTCAAATTACAAAAAGCTAACATTATTTTTCTGGGTAAATAATCCACCCCCCAGTAAATGAAAAATAAAATTTAAAAAGCCAAACAATGTACATAAAAACT…
978	400028E18|T7_reverse	CtttttttttttttttttttttttttttttttttttttttttttttttttttttttttttttttttttttttttttttttttttttttttttttttttttttttttttttttttttttGGGGGGAGGGAAGGGGGAAAAAAACCCCGTTCCCTTT
979	400050O07|T7_reverse	CttttttttttttttttttttGCAACAGGATCCGGTTTATTCTCCTTGGCAAGGTGGTCCTGAGAGTGGCAGGTGCCACCCTGTTCCGGGCGGAGGGAGGGCCCGAGGGCCATTTAAGGCCAATGGCGGGAAAAGCAGGGGGGCCTATAGCCCCTGGAATGCGGTGAAGCCAGGTCTAAGCCTGGAGGCAGCTGTGGTAGGCCAAGGCAGGGCGCCCTTGCCATAGGGGGTGGAAGGCACCGGACTGTGACCTGACCATGGCTCCAAGGCCATGAACCAGGGCACATAGGCACCCCAGGAAGTGGGGCACAGGGTCACATGACAGAGAACACGAAACAGGCATGTGGCTCACAAGCAAGCACATGGATAAGTGAGCACATATTCACAGGCCAAAGAGAC…
980	400023C06|T7_reverse	CttttttttttttttttttttttttttttttttCAGGGCAGGACCATAAGGCTGACAGGCAGCCCCACTTTATTGGCAAAGTCCAGGCGTGCTGAGCAGGCAGTCATGCTCGGACCGGTGGGGCGTTCGGGCCGCGGTCCCGGCTCGGCATGCATGCCCCACGGCTCTCCCGGGCTCCTCCAAGCAAAGGCTCAAAGCTCTGGGGGCTTGagggccggcgggccggcggcggcAAGGTCAGGGTACACCAGGAAGCCTGAAAAAGTG
981	400020M10|T7_reverse	AAAAAGGGGGGGACCCTTTTTTTTTTTTGGAAAAGGGGTTTTTTTCCCCCCCCCCTTTTTTTTTTTTTTTTaaaaaaaaaaaggaaaaaaaaaaaaCCCCCCCCCCCCCaaaaaagggcccccgggggggccccccccccccagggggggggggggggggAAAAcccccccccccccccaaaaaaaaaaaaaaaaaaaccccccccccccccccccccccccccGGGGGGGGGAAAAggggggggttttttttttgttttttttttttAAA
982	400011G07|T7_reverse	Cttttttttttttttttttttatttttttttttttttttttttttttttttttttttttttttttttttttttttttttttttttttttttttttttttttt
983	400031K08|T7_reverse	CtttttttttttttttttttttttttttttttttttttttttttttttttttttttttttttttttttttttttttttttttCCCGGGGGAAGAAAACAAATTTTTTTTGGGGGGGAAAGGGCGGGAAAGGGCCCGGAACCCCCCGGGCCCCGGGGCATGCAGGGCCCCCGGGGGGCCAAAGGGAAATCCCCAAGGGGGGAGGGGGGGCAGGGCCCCCCCCAACCCCCCCCGGGCTGTTTTTACGGGGGCGcccccccccccccccccccccAAAACCCCCAAAACCCCTTTAAAAACGGGTCCCCCCCCCCCCCACCCTGAACCCCCAGGCCCCC
984	400015A04|T7_reverse	ACACACCAGCTGTTGCGTGCCACCCGCAGCCCCCAACCTTGTAGGATCCGGGCGATCCCCATGAGGCTCCCTGAACTCAGATGAGCGGGAAACGGACCTGGCCGCCGTCGGAGTCCCCGGCACTGCCGCCTCGCGGGCGGCCGAGCACCGACACGGGCAGCACGACCTCCGCTGGGCTGAGCTGCTGCAGCCGCATGGACTCCTCATAGGTGGGCAGGTACTTGACCTCCTCGTAGCTGGGCAGCTGGAGAAACACCGGTGACACCACGTGCAGCTCGTGCTCCGAAACGCAGGAGGGAGGCAGGCGTCCGCCACTTCCTCGGCCCCGACCACCGCCACTATCCAACAGTGAGTCCTGCGAGCCCGCGGCCACCTCGTCGCGCAGCAGAGCGGGCGAGT…
985	400046O15|T7_reverse	Cttttttttttttttttttttcttttttcatttatttt
986	400047B10|T7_reverse
987	400025D20|T7_reverse	Ctttttttttttttttttttttttttttttttttttttttttttttttttttttttttttgaagccaaccccatgaggcttttttggggaaagcccaaactctggggaaaaatcctatccccccccggggtaaaagaatggacccccaggggaaaaaaggccccttttttttaggccccccggggaaaaaggaaaaggggggggggaataggggatttccaaatctaaacaatgtctattctcaaaaaatgggtatgggaggggtacaaagaaaaaatctggggcaggggtaacaactccggattggccgggctggggttgctggggaaattttttgaatctttctcaacaagca
988	400011A16|T7_reverse	TTTCAAAAGTTTAATTTTTGGCTTTTTAAAACCAAcccccccccccccccccccaaatttCCACCCCaataaaagggcccccccgggacccccccccGGGTTTTGCCTTCCCCCCCAAGG
989	400050M22|T7_reverse	CttttttttttttttttttttGGCTTTCTGAAGATTTATTCAGAAAGGAGGTACAGTAAAAATGCACGGCACTAATAAGGAAGAATAAAATACTTGTATGCCAGGGAATGCTACAAAGATTCAACGCTTGTCATCACGAGCATGGGAGAACTGACAAGTGAAAGCGGAGTCACCACCTGCCTGGGAATCGATGCCTTCTCTCTGCAGAGCCACGGACACGCCCACAGTTGGGGCCAGGTCCAGAGGGACTGGAGCTAGCTTCTGCTTGGCTCGGTTTGGAGGGTCAAGGGTAAAAGCACCTTCTACTGTGACCGGATGCTGGTTAATCTCTGTACTGCCCTTCTTCAGTAATCCATTTAAAGGTATTTCTGTACTGCCAAGTGACTGGTCTCCACAGCA…
990	400046F20|T7_reverse	agtagcatatgcttgtctcaaagattaagccatgcatgtctaagtacgcacggccggtacagtgaaactgcgaatggctcattaaatcagttatggttcctttggtcgctcgctcctctcctacttggataactgtggtaattctagagctaatacatgccgacgggcgctgaccccccttcccggggggggatgcgtgcatttatcagatcaaaaccaacccggtgagctccctcccggctccggccgggggtcgggcgccggcggctttggtgactctagataacctcgggccgatcgcacgccccccgtggcggcgacgacccattcgaacgtctgccctatcaactttcgatggtagtcgccgtgcctaccatggtgaccacgggtgacggggaa…
991	400036I22|T7_reverse	CtttttttttttttttttttttttttttttttttttttAAAGGTAAAAGTCATTATGAATTTATTATTTACACAATTGTTAAAGTACACAAATACAGTGGTAGTACAAACCCACAGCTCAAAAACTGGTCACCAAAACACAGGTTGATACACACATTCTAACTACCCTTCCTGCGAGTGACGATGGGATTACATATCGGGCAAAAACCGTCAAAACACACCCTGGAGGACTTCCAATGGTCCTAGTCTCGGCACAACCCAGCAGGGCCAGGCTGAACCTGGATTAATCTCAAGGCCACCCCATACCCCTCCAAAACCACAGGTATCAACAAAAACACTTGCCGGGCAGGCCTGCCACTGGAAAGGGGAGGACCAACTCTGATAAAGGATTTGCAACAAA…
992	400024J14|T7_reverse	GGGCCACGTGCGCGCTCGGGCCCCTCCCTGCGCCGCCGCCTCCCGGACGCCCGCCGGCTGGCTCCCGGCCGCTGGCTCCGGTTAGCTCGCGGGCTCCGTTCCGCGCAGCTccgcggcgagggcggcggcgggggcgcccgggggcAGCTGCAGCATGCGGAGCCCCCGGGCTTGGCCTGGCCGCGCCCCGCCCCCTCCCCACCGATCCGCCCGCTCTTTTTCCCCCGCG
993	400003J04|T7_reverse	CTGTGGTTGCCCAGGGAAGCCTCAGTGAGGGGTTGCCCAGGGAGGCCTCAGTGAGGGTTAGAGCAGGAGCCTGCGTATCCTGAGAGTCTCGTGATGGGTAGGGTAAGGTTCTGAAGCAGCTCTGGGGGAATTCACTAAAGCCCTCCATTGTCTGGTATTGACTAGTCTTGGGGACAGACCCTGATGCCCCATCTGTCCCAAGTGCTGCTCCGCCTGGATGCCTACTGCAGGAAGGCACGCAGGAAGTCATTGTAGGAAATCTTCGAAGACAGTGATTTGTCATAGTACTCGAGCACGTGGAAGAACTCCTCCTCTGACAGATTAATGCTGTACTGCCGCAGCACCTTCCTGAAGTCAGCCACACTCAGGAGTCCCGTTCCGTTCTTGTCGTAGGTCTTG…
994	400035E15|T7_reverse	CtttttcccttttttttttttttttttttttttttttttttttttttttttttttttGGAATTGCTTAAATTTTTTTAAAGAAAAAAATCCCCCCCCAAATATTGCTTTTTCAGGGTTAAGGAA
995	400013O13|T7_reverse	GCGCGGCCCAGCCACGCCTCCAGCGCGTGGAACAGCTCCAGCTCATCCTGCAGCACCAGGTCCGAGCGCTGCAGGAGCTGCGCCAGCAACTCGGGGCTCACGGCTCCCCACTCCGCGCTCCCCGCCACGGCAGAAAGGTTCCAAGCCAGGAACTGCAGGCAGCTCTCGCGCAGAGCCTCATCCCCGGTGCTAACAGCGTAGTGGTACCAGCCCACAGCGGGGCCCACGCCTCCCGCCAGGTGTGCGCGCATGTAGTCGGCCACGCCTCGCTGCAAGGATGCTACTCGGTACTTGGTGGCCAGCCTGTGCAGCGGGATAGCCTGGGCCAGCAGTACAGTCAGCTCACCACAGTACAAATACCTGATGAACTTGTCAAAGACAGCGGCACAGTCCCGGGAC…
996	400029L10|T7_reverse	CttttttttttttttttttttttttttttttttttttttttttttttttttttGGGCTTCCATGTTTTTTGCCCCC
997	400010M11|T7_reverse	TTTTTTTTCCCGGGAAACCCCAAGGGAAGGGGGAAACCCCCCCGGGGGGGGGGGGGAAAACCCCCGTCCCCCCCCCCCCAAAGTGGGAAAAGGGAAAAGCCCCCGCCCCCCGGTCCCGGaatgggcccccccccgggggccccgggccccgggggccAAAGGGTGAAGGGGGAACCCCGGGAAAGGGGGGGGGGCCCCCAAGGGGGGGTTGGGAATTTTCCTAAAAAACCCCCAAA
998	400046H15|T7_reverse	CGCAGGGCGGGCGCGGGCAGCTGTAGCGAAGAGCTTTGTTCCCGGCACGTTGTTGCCCCTGCGCGCTCGGAGTGGCCGGAGGGAGTCCTGGTGtcgcgcgcgccgggcccgcgggggCTTAGCACGGGAGTGATTGCTACCGCCGGAGCTCCGGGGCTCGTGCACCCTGCGTTGCTTGGGGCGGTCCCAGGCAGCTGCAGCTCCCGTGCGGTCCCTGCGGGGTAGGTGCAGCGACAGCCAAGGCGGTACAATGCTGGGCCCGCCCGGGAGCCCGGGAAGGGAAAGCGGAAGCCGCGCGCCCGGTCGGTGACCGCGCGGATTCGGCGTCTCGCCCCGGCTGCCGGCAGCACCGGCGCCTGCCCTCGGCTGCCCGTCCCGCGGCACCCGGTGCGCCTTGAC…
999	400006M21|T7_reverse	TTTATACAGGTATTGTAAGCAGTAGGCATTCCCATCTCCCCGTGAACAATGGCCCGGGAAACATGGCCCACCAGGCCCATGTCCCCGGGGAGTGTTCCCAAGGGTCTGCTGCCCCGGGGGTCCTGGCACAACACAGGGGGGGAACCCACTTAAGGGTGAAAAAAACCATCATGCTTTGGCTTTTTTTGGGTTTTGGATTTTGTCTGTCTTTTTTTTTTCCAAAAAAAATTATTAATATCTTTGCTTTTGAAATTTATTTTTTCAACCTTAAATATTACATACCCCAAAAACAAAAAAAACTGTAATGGGCTCCCCGGCAGGCATCCTCTCTACCTGGAACT
1000	400001O13|T7_reverse	CtttttttttttttttttttttttttttttttttttttttttttttttttttttttttttttttttttttttttttttttttttttttttttttttttttttttttttttttttttttttttttttttttGGGGGGGGGAAAAAAAAAAGGGGCCCCCGGGGGCAAAACCCCCCAAAAAATTTCCCCCAAAAAAAccccccccccccccccccccccccAAAAAAAAAGGGGGAAAAACCCCCCCCCCGGGGGaaaaaaaaaaaaaaaaaaggccccccccccccccccccccccaaaaaaaaaaaaaaaGAcccccccccggccccccccccccccaaaaaaagggggggggggggggggggggggggCACAAAAATTGG
1001	400023K14|T7_reverse	CtttttttttttttttttttttttttttttttttttttttttttGTGCCTCAAAAAACCTGTTTTTTGGGGAAATGAATCTTTCACAGGGA
1002	400003C03|T7_reverse	CCtttttttccttttttttttttttttttttttttttttttttttttttttttttttttttttttttttttttttttttttttttttttttttttttttttttttttttttttttttttttttttttttttttttttttttttttttttttttttttgggggggggggggggggaaattCCCCGGGGGGGCCCCCAAAAAAAAGGGGGGGG
1003	400021L19|T7_reverse
1004	400026F19|T7_reverse	CCGCATCGAGCTGCCCACTCAGCCTGCACCGACCCCGCCCCCACCCCAAGACCG
1005	400023C19|T7_reverse	CttttttttttttttttttttttttttttttttttttttttttttttttttttGCCTTTTAAATCCGCTTTATTAAGGTCACAAAAAGGAAAAAGGA
1006	400047B24|T7_reverse
1007	400024B19|T7_reverse	CttttttttttttttttttttttttttttttGAGGGTTCCAACATGTTTTATTTTGCAGACCACTGGTGCATACTTTCAAGGACCAACATCTTATAAATTCCTATATAGTGTCCAATTAGTGTCCTTCTGTGACAGCTTCCTCTGCTGGGGCCAGACTCTGGTGGCTTCAGTTCCAGTAAGAGGTGCATTTACAGGAAATTCTGGGGACACAAGCACGTGGCAGCCTCTTCCTTCCGCAGTTCCGCTGGTCCAGTGGCGGTTTTCTGGTGTTCCGTGTTGAGGAATGAGGTTGGGTGAGTTTGCAAAACTCAGCTTTGGGGCCTGTCCTGTTAGTAGGAAGCCCTGTGAAACCTGAAAACTTGGTGCTTTTTCTCTTTTGAAGTCAGGCGTTTGAAGAC…
1008	400045D14|T7_reverse	TTCGCTGACTGCGAGGCTTCTCCTGGAGGGAAGCGGGTCCGTTGGTCGGTTCGGAGCGAGGCTGGCGCTGCCAGGCCCGCGCCTAGCCGTTGCCATGGCAGCCACCGGCGGGGGCGCGGACGACGAGTCGCGATCCGGCCGCTCGAGCTCGGACGGCGAGTGCGCGGTGGCGCCGGAGCCTTTGGCGGAAGCCGGAGGCCTGGTGTCTTTCGCGGACTTCGGCGTTTCGCTGGGCAGCGGCGCCGGCCTCCCGGGCCGGTCGGTGGGCAGGGCCCAGTCCTCGCTGCGCTACCTCCAGGTCCTGTGGCAGCAGGACGTCGAGCCTCGCGACGAACTGCGTTGCAAGATTCCCGCCGGGCGGTTGAGGCGTGCCGCCAGGCCCCACCGTCGGCTCGGGCC…
1009	400012I14|T7_reverse
1010	400047B13|T7_reverse	CttttttttttttttttttttttttttttttttttttttttttttttttttttttttttttttttttttttttttttttGAACTTGGAAAAAAATTTTCCCCCCCCCCCCTTTTCAAAAAAGGAAAAAATGAACCCCCAAgggggggggggggggggggggggggACCCCAACCCTTGTTTTTTAACCCCGGAACCCTTGCCTTTCCCCC
1011	400033H13|T7_reverse	CttttttttttttttttttttttttttttttttCTGTTCTTATCAAATGAAAGATTTATTGTACATAAAATAAATTAATTACAGTTTGAGCCAAAGCTTAAACGGCTTCTTAAAGTGCATCTGTGTAGGGGATTCGGCAGGTAGCCCTGCATCTGGTCACTCTTGAAAACAGCATCTCAGTATCTCAGCACCCATAGCCACGACTCAGCCAGGCCCAGGAAGCAACCCAACGTCATTGCCATGGGTCATTTACACAAACCACGCCACCATCAACTAACACTTTTTTCTGTACCTGATGCCACAGTTTAAAGAAAAAAAACAACAACAACAACGACACACACGACTATACATCGTCACGTTAGGCAACCCACAGCTGAGTTTTTCACAGCTACTCAACCC…
1012	400036I13|T7_reverse	CtttttttttttttttttttttttttttttttttttttttttttttttttttttttttGAATTTAAAGAGTTTACCCCAAAAAAAAATAATCCTTTTACCTCCAAGGAAAAAAAACCCTTTTAAAAAAAAAACAAAAAGGGAAAGGATTTTTAAACCAGTTTACCTTTCTTTTGGGTATGGGTCCGCCCAATTCCCCCCCTTGGGGCTTTTTCCCAACGGGCAAATGCCTTTCCCAACCCCCGGTACAACATCAAATTAACCCCTGAGCGGAAACCGGGGCAAAACCGCCCCAAAAGAACTGAAAACCCCTCTATGAAAAGCCCCCCAGGGGATCC
1013	400021N18|T7_reverse	GAGTCAAATCACAAAACAAAGGGTAAACGTAACTGCTCAGTCCCTGAGCCCCAGCACACACACGCACACATACATGCTTACACTTGCTCACAGATTCACAGGCAGTCAGCTACAGATGTTAAAGTCAAATAAAGATTTTTTCTTTTCCTGTCAGGTCCTGGGAAGAAGGGAAAAATGCTCACTGAAAAACACTGGGGCTTCTCAATGCCACTCTCTGCTCTGCCAACAACCGAAAAAACAAAAACACTGGGGAGTTAGCTGTTTCCTTGGCACAAAACTGAATAGGCAACAGAAGGTTAAAGATTATGTTCACCTTGGGTTTAGTCTCTTTTAACACCACAACAGGGTAGGTAGCAAGCAAGAAAAGAAAATGTCAGCTCTATTAATTCCAGGAAAAGA…
1014	400008J22|T7_reverse	CttttttttttttttttttttttttttttttttttttttttttttttttttttttttttttttttttttttttttttttttttttttttttttttttttttttttttttttttttttttttttttttttttttttttttttttttttttttttttttttttttttttttGGGGGGGGGAAAAAAAAAGAAGGTTTTT
1015	400011K22|T7_reverse	CttttttttttttttttttttttttttttttttttttttttttttttttttttttttttttttAAACTTAAAAACAATTTTTTTTTACCCCGTTGAACATTTTTCAAAAAAACAAAATTAAAAAAAATTTGCTGGGTTTGTTTGAAGCCCAAAATTACAAATTTTCTTTCTTTTCAAAAGGGGCATATATTACAGTTTTTAGGCCCCCAAAACCCGCTTAAAAACAAATTAAGGTTAGGTTCC
1016	400010H07|T7_reverse	CtttttttttttttttttttcttttttttttttttttttttttttttttttttttttttttttttttttttttttttttttttttttttttttttttttttttttttttttttttttttttttGGGGGGGaaaaaaattttttttttcccttttttaaaaaaaaaaatttttttCCCTTTTTCGGGGGGGAAAAAAAAAATT
1017	400033I09|T7_reverse	ACGCGGCGCTGGCGCAGCGGGGCCCCCAACATGCGGCGCGGCGCCGCCACGTAGTGCTCCAGCAGCTCGAAAAGGCAGTCGAAGGTCTCGCGGCTGCCGTCCAAGTGGAAGCGGCCGGCCTGGAAGTGCACGCGGATGCTCGTGGGGCCCGAAGCCATCTTCACGCTGAGCGCGAAGAAGCAGTTCCGTTGGCGACTGTCGCGCACCAAGAAGGTGCCCACGGGCTCGGCACGCAGCCGCTCGTGCGCCCCGTGCACGCTCAGGGGTCCCCAATAGAAGCCGCAGGCGTCCAGGAGCGCGCTGGTCCGCGTGATGCGCCGGTAATCGGAGTGGGAGCGGAAGGTGCGGAAGTGAGTGTCGCCAGGGGCTGGGGCTGGGACCGCCGGGCAGGGCCGGGGA…
1018	400020F19|T7_reverse	GCGTGCCCCCCGAGTGCCCGGCTGGCTGGCCACAATGCCGAGCGCAAAGCGAACAGGCGAGCGACAGCAGCGTTTCTTTAAGGAGCCCCTCCCCGGCTCCTCCActccctccctccctccctcccgcccgccctcactcAGCGCTTTTTCCTCCTCTCCTACCCGCCTCTTGACTGAGCCTCTGCAGCCAGACGGCTCCGGAGGGGGACGAGGGAGGCGCAACGTCACCGGCGGGAGCTGACACTACAATGCTACTGACACTATCGCTGGGGGAGGCGATTGGCGCGCGCCAGGCCGGGGGCGGGCGG
1019	400019K05|T7_reverse	CttttttttttttttttttttGGCAGCAGTGTTGTTGGGGGATGATGCAGAAGGCCGCCTCTGTGTGAGAAAGACTCCAGGGGCCATGGGCTGGGAGGCACGGCCAGCCTGGGACCCCGAGAATGTGCCGGCTGCTGTATATTCGTGGTCAGCCAGGCTACTGCTGTGTGATTCAGGTGGGGGCTCAGGTGAGCTGCCCTCCTGTGAGGCCTGGCtgctggctgtgctggtggaggccggggtggtggatgctggggtggtggaggccggggtggtggatgctggggtggtggaggccgaggtggtacccgtggaggcggaggcagaggtggagatggagggggaggcagtgTTAGGAGCCGGCTTCCTTTTGGTGTTCTTCTTCTTCCTGTTTTTCTG…
1020	400017K14|T7_reverse	tttttgttttttggtcttttttttttttttttttttttttttttttttttttttttttttttttttttttttttttttttttgtcttttttttGTATG
1021	400004C17|T7_reverse	CttttttttttttttttttttttttttttttttCGAAACAATACAACAGTTTAATGGGTCGGATAGCAAGGTTTCAGGTGTCTCCAGGAGAGGTTCTGAGGGGCAAAGCAGCGGTGCCCTACCCTCTGACCCTCTGGTGTGCCCCTCCTCTTCCCCCCTGCTTCTGTGGACACACCCTCTCAGCTGGGAAGGGAGGAAGTGCTCCTGAATGGAAGCTGCTGTGTAGGAACAGCAAATTCTCTGTGTGCTGGGTCTGCTGGATCATTTCCCTTCCGAGGCCGTCTCCTGATACCCTACTAGAGGGTCTTGGCACTTTTCATACGGGAGGAGCAGCAGCCTGGCCCCAGGGCTCCTTCCTAGTCTTCAGGCAGTCTCTAGCTCTCACAATCTCCCTTCCTC…
1022	400003J17|T7_reverse	CttttttttttttttttttttCATGAAGTTGCTTTTTTATTTAAACTGTTTGGGACACAGGGAGGAGGTGGGCACAGGTCATGATGGGGCTTCTTGGGGACAGGGCCTGTGGTCCTTGCTTACTGCGATCTATGAATAAACTAGGGATCCTCCAAGGCAAACTGGGTTGTTGCAATGACATAGCCAGGAGGTGGGGAGCAATTAAGGACGCACCGCCTGAGCCCTGTGCTCCTTCAGTGGGGACACAGACCCAACAGGTCTTGCTGGGTGCAGCCAGTAAGACAGCAGCGGTGCACAGCGTTGGTGGCGGCACTGCGGCGCTGGCGCTGAGAAGCCTGGCGAGGAAGCTGCGGGTCTAGCGCTGGGTCCACGTCGGCCACCAGCGCGTGCAGGAGATGT…
1023	400047A02|T7_reverse	CCGCCCCCTCACGGGCTGCGGGACTAGTTTGACTCCTGGCCTGGCGTCGCCTG
1024	400017N20|T7_reverse	CttttttttttttttttttttttggttttttttttttttttttttttttttttttttttttttttttttttttttttttGGGGGTTTAAATTTTTGGGCCCCCCaatttttcaaaaaaaattatttttttaaatttttttcggAAAGGCTTAAAACTAAAAAAAA
1025	400018H08|T7_reverse	CtttttttttttttttttttttttttttttttttttttttttttttttttttttttttttttttttttttttttGGGGTTTCCCCCAAACCTTTAACCCCAAAAAAACCCGCCGGAACCCCCCCCCCC
1026	400003K04|T7_reverse	CtttttttttttttttttttttttttttttttttttttttttttttttttttttttttttttttttttttttttttttttttttttttccttgtccttttttttttCCCCCCTTTATTTTAAAAAAAATTCTTGCCCCAAAA
1027	400044D15|T7_reverse	CttttttttttttttttttttAGTGTTAAGACATTTATTACATACAGAGCAGATATGTGAGTTCACTTGCAAGGCCAAAGCCTGAGGAAAGTTGCACTGGCCCCTTCCCTCCAGTTGCACCCTCCCAACTAACCCCGGTCACGTCACACTCATGTGGGAACAGACAAGGGACATACATCACAGTGGAAAGGTGGCAGGGTGGTGGGGAGAAGCCTGCAGCTGCACACTGCTGCAGCTTGTTGTGGCCAGACAGGCTCAGGGGCAGTGCCCCTGGATCTGTGCTTCTCTGGTGGGAAGCGTGCAGTAAAGGCCAACTGACTCAGTGCCCCTGACGAGCAAGGCCAGAGCCAGGGCAGCACCTGCTCCCACACACTTGCTTAAAACTGTGCCCATCCTGGC…
1028	400029M10|T7_reverse	CtttttttttttttttttttttttttttttttttttttttttttttttttttttttttttttttttttttttttttttttttttaaaaaaatttaataaaataaaatttaataaaaaggttaaaaaaaaaatttttttttttccccAAACCCCGGGGCCCAAGGGGGAAAAAAAGGGTTTAGGGGCCAAAAAAAAAAAAAAAAAACCCCCaataaaaacgggccccccccggggcccccAAAAAAACCCCCCCCCCCGGGGGGGGGGGTGGGGTTGGGGGGCCCCCAAAAGGGGGGTAGGGGGGGCTTCTTCCCAAAAAACCCTTggggggggggggggttccccccccccccccgcccgggggggggggggTTTTGGGGCCCCACCCCCCGAAAACGG…
1029	400042G03|T7_reverse	CttttttttttttttttttttttttttttttttttttttttttttttttttttttttttttttttttttttttttttttttttttttttttttttttttAAAAGGGCCCAAAAAAAA
1030	400049C23|T7_reverse	Cttttttttttttttttttttccttttttttttttttttttttttttttttttttttttttttttttttttgttttttttttttttttttttttttttttttttttttttt
1031	400020F06|T7_reverse	CtttttttttttttttttttttttttttttttttttttttttttttttttttttttttttttttttttttttttttttttttttttttttttttttttttttttttttttttttttttttttttttttttttttttttttttttttggggggccccccccctttttaaacaaaaaaaaaaaaccccccccccccccaaaggccccccccccccccccccccAAGGGGGGaaccccccccccccggcccccccccaaaaaaaCCCCCCCAAGGCCCCAAAAAAAAAAGGGGGGCCCAAAAAcccggggcccccgggggcccccccccgggggcccccccccccccccAAAAATCCCCCCCAAAGGAAAGGGGGGGGCCCCCCAAAAAAAccccccccccc…
1032	400026E04|T7_reverse	CttttttttttttttttttttttttttttttttATTGATTTATTCTTTATTGTGAAAATTTATGACAAATTGCTTAAAGGCCAACATTTTTAGTCCCCACTTAATTGCTTGTTCCTCACTTTAAGCATATTGAAGTCAAGTATGTGAAAATACCTGTTAATGCTCAAATCTGATCTGTGATGGGAAAATTAAACACTCAGCTGGTACATCTAGTGTCACTTTATCAGGCAGCATATTATAAATCAAAAATAGGTTTTTAGGACAGTCAAAATTTAAGGGGCAGTCCATGTTTCATCACTTTAAAAATCAAACAGCCTTGATTCTGTAATACTTCAATATTAATGTATGGTTTTTGATAAATACTTTCAAAAATACCTATGTTGTCCACACCAACTCTGG…
1033	400007A11|T7_reverse	AGCTATGAGAACCTCCTGGGACGCGAGGTTCGGGATACGAGGGGTTCATCCCCTGAAGGTCGGCGTCCACCAGTCGTAGTGAATTTGTCCACCTCACCCAGACGCTATGCAGCACTGTCGCTGTCCGAGACGTCGCTGACAGAGAAGGGCCGCGCGGGAGAGAGCCTGGGCCGCAACTGGTACGTCACGCCAGAGATTACCATCACAGACAACGACCTGCGCTCAGTGGATCGCCCGACTGCCAAGGGCTGGGAATTGCCTGGAGGCCGACCACGGCAGCCCGTACCCACGGTCCCTGAGGGTCCTGCTTCAAGCCGCCAGCGCAGCCTCGAGCAGCTGGACGAGCTCATCACTGACCTGGTCATCGACTCACGGTCGCCAGCCCAGGCCCCGGAGCCT…
1034	400020N21|T7_reverse	CttttttttttttttttttttttttttttttttttttttttttttttttttttttttttttttttttttttttttttttttttttttttttttttttttttttttttttAAAAAAAGGGAGGGGGGCCCTTTTGGGaaaaaaaaaaaaaaaaaaaaaaaaaaaaaaaaaCCCCTTAAAAAAACCCCCCCCCGGGGATTcccccccccccccccggccccccaaaagggggggggcccccccccccgggAAAAAAAGGGGGGGGGTTTTccccccccccccctcccccctttcccccccaaaatttttccccccggggggggcccccccccaaaaaaaaaaaaaCCGGGGGGGGGGAAAAAGACCGGGGCCCCCTCCCCC
1035	400016C12|T7_reverse	CttttttttttttttttttttttttttttttttttttttttttttttttttttttttttttttttttttttttttttttttttttttttttttttttttttttttttttttttttttttttttttttttttttttttaaaaaaaaaaaaaaaaaaaatttttttttaaaaaaaattttttgccccccccccccggttttttttttaCCCCAAAAAAAATTTTTCCCCCCCCCCCCCCCAAAAAAAGCCCCGGGGGGGGACAAAAAAA
1036	400040F11|T7_reverse	CttttttttttttttttttttttttttttttttttttttttttttttttttttttttttttCCAAGTTTTCCTTTTTATTTAACCAAAAACGGGGGAAAAAACAAAAAAACCCCACAAGGACCCCCCCATTCTTCAAATTGGGCCCCCCCAAACCAAGGAACAGAAACCCCAAAAAAACTTGCAGCCCCCAGGGAAAGGCCCCCCCCTTTTCTTTCCCTTGCTTAAAAAAAAAAAAAAAAGGAACCAAAACCCCCAAATTTAAAACCCCCCCACCCCATATTCCCCGGGGACAAAGGATTCAAAAAAAAAAAGGGGGGGCAAAAAAACAAAAGGCTAACAAATGAAAAACCTTTGTTAAAGAAA
1037	400024D09|T7_reverse	GGGGGCTGCACCGAAGAGTTGCTGGGGGTCCGTTTCCTCCCGCTAGGGCTCGGCGCAGCCTTGCGGCCTGCAGGCGGACGCGACGGTGCAGCGGCAGCGGCGCTGTGCTTGCCGTGGATCCAGGACACCTTATGCTTGGTGGCAGGGTCTGGTGGTGGCGGCTTCCTG
1038	400018M09|T7_reverse	ttttttttttttttttttttttttttttttttttttttttttttttttttttttttttttttttttttttttttttttttttttttttAGGGGAAAATTTTTACCCCCAAAAAAAGGGGGGGGGGGGGGGGGCC
1039	400013I06|T7_reverse	TTTTTGGGCCGGGGGAAAAACCCCCCggggggggggggggggggggCCCCaaaaaaaaaaaaaaaaaaaaaaaaaggggggggggggggggggggCCCCCCGGGGGCCCCAGGGTCCCCAAAAATTTTTTAAAAAACCAAAAAAAAAAGGGAAAACCCCCCCCCCCCGGGGGGGTTTTTTTTGAAAACCCCCCAAAAAAGGGGGGGGGGGGGCCCCCAAAAAACCCCCCCaaaaaaaaaaaaaaaaccccccccggggcccccccccggggccAAAAAAGGGGGGGGAAA
1040	400004H16|T7_reverse	CttttttctttttttttttttttttttttttttttttttttttttttttttttttttttttttttttttttttttttttttttttttttttttttttttttttttttttttttttttttttttttttttttttttttttttttttttttttttttttttttttttttGGGGG
1041	400014A09|T7_reverse	GCTATTTGTTTTTTATTCAAGTAACTGCAAATAAAAAACCAGGGAGGAAGCCCCAGGCTGGGACAAATACTGGCCACCCCTCCCCCACAAAACAAGGGGAGGTGGCCCTACACCCTTTTCCCATCAAAGTGGGCCCCCATCCTCACTCTGCTGCAGCATCCACGGGGTGGGGCCCCATCTTCCTTAGTGTGGGGTAGGTAACCAGTCTGCTGCGCCCCAGCCCCCCTTCCCCTCGAGTGTATTGTGTGGGGGAAAGAATACAGGCAAATTCAGGAGGATGAACATCTGACGCTGGTAGCAGCAGCAATAGTGGGTATCTAAAAATGAACATGGAACAAAAACAAAACAACACAACCGTCCAGAGGTAGTTTGTGAACAGAGGAAAAGATGGAACCAGAA…
1042	400009B23|T7_reverse
1043	400026I17|T7_reverse	CtttttttttttttttttttttttttCAAGATCATAGCATTATATTAAAAGTGAAACCATTGTCCTTTAAAAAGAAAACTAACGGCGGACAAAAAGGAGGGTGCAAGGGCTGGTTGACACCAGGAGGCGATGAGTTCTAGGAGCTGACCCGGGGCCCCACGAGCGCCCTGCTCCTGGGCCCCACACAGGCACTAGGGCAAGCCCCAAGGTCTCGGGCTACAAAATCAGGACAAGGACTCATTCTCAGCATCTGTGATAGCACCCAGCCTGCCAAGGCAAATAAGGAGGGGAGGGGCGAAGCATGGTGAAAGGAGGCTTCCACTCGGCTCAACACTGAGGTCTGCATCCCCGAGGTTAACCAAACACCGTGTTGTGCTGTTGGGTCACCCGGATGAACGT…
1044	400051A03|T7_reverse	AAATTCCCCCCCCCCCTCTGGGGAAAAAAAAAAAACCTAAAAAAAAAAACCCCCCCCCCCCGGGAAAAGGCCCGGGCAAAAAAGGGAAAGGCCGGGGGGAAAAAcccccccaccgggggggggggggggggccccccccccccccggggggaaaaaaacggggggggggaccccccccgggtGTAACCCCCTTTAAAGGGGAAAACCCCCAACCCCCCGGGGGCCTTGAAGGGGACCCGGGTTTTCCCCCCTTTCC
1045	400026J10|T7_reverse	CtttttttttttttttttttttttttttttttttttttttttttttttttttttttttttttttttttttAAAAAAAACCTTTTTTTTTCCCaaaaaaaaaaaaaaaaaaaaccaaaaaacaaaaaaGGAACCCCAAAAACAAAAATTTTCCAAACCCCCCCggggggggggagggggggggggggggggCGGcccccccccccccccccccccccccAGGGGGTTTGGGGACCAAAaagggaaaggggggaagggcccaaaaaaaaaggggaggggggggtagggaaaaaagggggggcaaaacccaaagggaacgggggggggaagggaaaaaaaaggCCCAAACGGGGAACCCCCCGGGGGAAAGGC
1046	400041M01|T7_reverse	TCGGCCTAGGTTTTCTGCGCACGGAGTTGGGCCTCGACCTGGGGCTAGAGCCGAAGCGGTACCCGGGCTGGGTGATCCTGGTGGGCACCGGCGCTCTCGGGCTGCTCCTGCTCTTCCTTCTAGGTTACGGCTGGGCCGCGGCTTGCGCCGGCGCCCGCAAGAAGCGAAGGAGCCCGCCCCGCAAGCGGGAGGAGGCGGCCCCGCCGACTCCGGCCCCCGACGACCTAGCCCAGCTGAAGAATCTCAGAAGCGAGGAGCAAAAGAAGAAGAACCGGAAGAAGCTTCCTGAAAAGCCCAAACCAAATGGACGGACTGTTGAAGTACCCGAGGATGAAGTTGTTAGAAATCCCCGAAGTATAACTGCAAAACAAGCACCAGAGACAGACAAGAAAAATGAAA…
1047	400012J09|T7_reverse	ATCGAGCAGAGGCGAGGCGGACCGGCAGGAGCGCGCGGCCGGAGCCACGCATCCTCACACTTGCACACCAACTCCTGCGCCTTTCACCCTCTAGACCAGAGTCGGGGCCTCGGAGAGCCTCGGTGAAGCTAGCGGGAGCCAGCTCCGGAGCCCAGCCAGCTCTGTTCTGAGCCTCCCCGGTGCTGGTACCCCCGCGGCGGGGTCCCCGCTTCTGCGCTCGGGACGCGCCTCCCGGACAGCCGGGTCCCCGCGGCCAGGACAAAGCCATGAAGCCGGCTGCTGGAAGTGATGAGGATGAACAGAAT
1048	400017C10|T7_reverse	CttttttttttttttttttttAAGTTAATGGTCTTTTTATTGGAAAAAAAAAAATAAAAGACTAGCATTTACAACTTGGAATGGACGTAAATTATCATTTCCTGAACAGCAATGTTGATGGTGTGCTCAAGTCCACAGACACAGCCTACTCTGCTGGCTCCGAGTCATGGTTCACTAGGTTTTAAAACACAGTCCAAAAATGCTCCCTTAGGAAACATTTCTTAATAAAATGTGTGGGATTTGGTGACAGCCTTGTTGTTCAGTCACTCCAATGCAATGCGCACAGCAATGAACCATCACACTCGGGCTCGCCACCAGGGTGTCACTGTCACCATGGGACTGGGGCACTTGATGAGGACTGTCCTACTTCTGGGGCTGTGTCTCAAAGTTTAGCCTTCC…
1049	400036M04|T7_reverse	CttttttttttttttttttttttttttttttttttttttttttctcttATAATGCAAACTTTTACTGATGGCCCTATCTTTCCCATGGCAAGTAGGAAGGCAAGGACACATTAAACACTTTGAAAATTGGGGCTACAATGCCTCTTCTGGGTGGTCTACAAAGGAGGCCCATGGATAAAAAAGTGTAGTCAGCCAGTCTTCATGATGGGTTTGAAATCAGGCAGGAGGTATCTTGTCTCTTTACAACTCAGGAACAGTGTTGCTCAAAATACAAAACCCAAAACAAAAGGGAGGAACCCTAGGGTCAAAAAAGGACCCCAGGTTACCATAAGTTCTCTCACCTCCCTCCCCTTCAGTCAATAAATCCCCAACAAGGGATCATCCTTTGTCTTGGCAACA…
1050	400031I06|T7_reverse	CttttttttttttttttttttttttttttttttttCATTTCTGTTCAGTGTTTTAATATTTTTCAATACCCATTGCTGCTCAACCAAAAAGGACTTTCTGCATTCTGTGTGCAGCAACACTGGCTTCATCTTCTGAGTCAAATTCACTCTGGGAGGTGGAGCTATGGGAGGCAAAACTGCAGGGGGAGGAGCACTCTGGAAAGCACAAATAGTGCATGAGGGGGAAACGGTACTTCCCACAAAAGTCCACAAACTTAATTTGTCTGACACAACAGTCAAAATAAACTCCACCACACTTTGGGTTTGGACAGTTGCTGGCTGAACCCAAGTATCTAAAAAAATTCCCAGGAAGGTCATAGGGAGTGTAAAAAATACTTCGAATCTTAATGGTCCTTGCAG…
1051	400023F11|T7_reverse	CttttttttttttttttttttttttttttttttttttttttttttttttttttttttCCCTTTTGCTACAAAAATGCCTTTTTTTTCACCCAAAAAAAACTTTTCAACTGTATATATGGTTACCCCCAAAAAGGTACCCCTTTGTCCCCCCCCTTGTTTGCAAGGCCCATTGTTAATTATTAATGGGTATATCAAACAACCTTCTTTGTCCCTAAAAACATAACTTAAATAAACTGACGGGAGGATCCCCCCCACCCGTGTTCATGGAGGGGAACAGGGCAAAATTCTTCCCCAACAAATCACCCCAAAATAAAATATGGGCGGGTGATTCCCTTCCCCC
1052	400045F18|T7_reverse	CttttttttttttttttttttctttttttttttttttttttttttGGGTTT
1053	400005M13|T7_reverse	GGCGTCGTGATGGGGAAGCGAACGCTGCCGTCCGCCAGCCAGCCTCCGTCGCATTGATCCAGGCCGGAGAACTTCCAGGCGGCGTAGAGGTGCCCGACCTTGGCTACTACGGCTCCGCGCCTCCGGCAAGCCGCGTGGGCTTCTGACAGCGTCAGCCGCCCCGGCACGAAGAACACCTGGCCTGCCAGGGCCGAGGTGAAGCAGAAGGCGTCATAGCGGTCGCGGCTGCGGTCGCGGGGCCCGTAGCTGCGGATGCCTGGCCGCCCGTGGCCGCCGCACGGAGCCCGCGCGGTGAGCACAGGGTAACGCACGGAGCCCTCGAGCAACCAGCCGGCGTTGCACCAGTCCAGCCCCTCGGTCCACGCCTGGTAGAGTTGGCCGTAAGTGGCCAGGCGTCCG…
1054	400042A03|T7_reverse	ttttttttttttttttttttttttttttttctttttttttttttttttttttttttttttttttttttttttttttCCCCCAAAAACGGGGAAAAAACCCC
1055	400029N14|T7_reverse	CtttttttttttttttttttttttttGAATAATAATCTTTATTAGCATATTTTCAAAGGTACATAGAATCCTGAGCTACTTCATTTATACATTTATCATTTTCTCTTTGAGGTGTAGCTGACTCCGACTTTGCATTAAGTACATTTTCATATTAATCAGGAACATAAATAATTTAGAACATTAGTCTTGTCCCTTGGAATCACCTACTAATGTATTCAGGGCATCTCATTGTCTAATTCTACAATGTGAAAGAGTTTAGACCACTGACTCTCAAGGAATTCCTTCTAAACTGCAAAACTGGGCAGTGCAAGAGCTGAGTCCATGAATTCCACGCGAAGTTTTAGGTGACGATGAAACTCTCTCTCTCTGATCCGTTCTCTTGAAGAAGTCGAGTCATTA…
1056	400042O05|T7_reverse	CTCGGGCCACCGCCTGCGCCACCTCCGGCCCCAGACTCGCTGCTCCGTCCTGGCCGGGGGGCTCGGGCCCTTCCGGCCGCTCTGGGCGATGCTAGCCTTCGCGCTGCCCGCCC
1057	400002L19|T7_reverse	AAAGGGGCCCCTGGGGGGGTGGGGGGTTCCCCAAAAAAAAAAAAGGGGGGGGGGAACCCCCCCCCCCCCCCAAAGGGGGGGGGGGGGGGGGCCCCCCAAAAAAAAAgggggggcccgggggggggggaaaaaaaaaaaaaaaaaaaaaaaaGGGGGGGCCAAAAAAAAAggggggggggcccccggggggggggggggggggccccccacccccccccAAAAAAGGGGGGCGGGGGGGGGGGGCCCAAA
1058	400042G20|T7_reverse	CttttttttttttttttttttttttttttttttttttttttttttttttttttttttttttttttttttttttttttCCCCCCAAAAAAATTTAAATAAAAAG
1059	400037A04|T7_reverse	CCAGAACCCAGGAATAAGTTAAGGGACACATCAGGGAAAAAGGAATATTCCCAGGCTGGGATGCTCTAAACTTCCTGAACAAATTCAAAGGGGCCTGGGGGTTGTGAGGGTCCCAGGGGCCTCTGCCTTCCAGGTGAAAGGAACAAAACCAGGTGTAGGTTGGAAGAATACCCTGTGGACACGTGGAGGTGACCTGAGGCCTTGGATCACTGGGGAGCCACTGGCCAGTTGCAGCTCACTTCTCAAAATAGGGGAGGGAAAAAAATTGGAAGCCCCGGCGGCCCTTGACAGCGCAATAAATGAAAATCACATGGTAAACTCCTGGGACTA
1060	400005C16|T7_reverse
1061	400026K16|T7_reverse	TTAGCGCCGCTCGGGTTCCTCGGGGCCCTCCCGATGGTGAACCCGGCCCCGCCGCCCTTGCCGCGCCTTCCGGACCCGCGCGCGCTGCCACCCACCCTCTTCCTGCCGCACTTCCTCGGGGGGGACGGGCCGTGCCTGGCGCCCGCGCCTCGCACCACCGCGCCGTCCGGCTGCACCTTggccccggcggctgccccgcgggcggcgcccAAGAAGCGGCGGAAGAAAAAGGTGCGGGCCAGCCCGGCCGGGCAGCTGCCCAGCCGCTTCCACCAGTTCCAGCAGCACCGGCCGAGCCTGGAGGGTGGTCGCAGCCCGGCGCCGGGGCCAATCGTCGCGCAGGAG
1062	400020K07|T7_reverse	GGCGGGATCGAAAGCAGGCGCGGGCCTGGGTGCGGAGGCGCGGAAGAGAAgcggcgggaggcgggggcgggggcggccggggACAGAGCTGCAGCCACCCCGCGCTGGTCCTCTCCCTCGCGGCTTAGGAGGCCGCGCCCGCTCTGCGGGCCCGGGGCCCGGCAGCACGACTCTCGGGGACAGCCG
1063	400031I21|T7_reverse	CtttttttttttttttttttttttttttttttttttttttttttttttttttttttttttttttGGGTTTTAAAAACAATTGGGGGTTTAAAAAAAAAAAAAGG
1064	400024C15|T7_reverse	CttttttttttttttttttttttttttttttttttCCACCTTGAGACATTTTATTAAATATTTTCAAATGCTGATTTCTATGTTTAAGGATAAAAATGTATTTAAAAAATACATATATATGGGATACATTTCCGTTCTGTGAAAAAATATGAACGACACATGAATACTTGAAAGCAAAGTACTTCAATGCTGAAGTTGAAATATCCCAAAAGTACAACACACTGAACCCAGGAAGCCCATGCAGCTATTCGCTGTCCCTGTAAATGGCGACGGTCAGTCCATCTATGGCTTAGGGTCTGCTTCCATGGGGCTTTCTTGAGCTTCATCCACCTCTGACAGCTTGTCATCATTCTCCAATGTCTGTTGAAGTTCATGGATGGTACTAAAAAAAACGTGAAA…
1065	400010I11|T7_reverse	TCGTGGTCCTTGTCGGACTCGGGCTGGCTCTGCGCCCGCTCGGGCTTGGGGTTGGCGGCCGGTGGGTCCGGCTGCTGCACCGACATGGTCCTGCGCAGGTGGTTGCGCTTGCGCAGAAATTCTGGCTGCGCGTGCAGCCCAAAGCTGCCCTTGCGCAGGATCATGCGCGAGTTGTTCTTCTTGGGGCGAGAGCGGTGGCTGGCTTCTAGTGCCGCCAGGTGTGCTGCGTAGCCTTCGCTCAGGAACTGGCACTGGGTTTGGTACTTCTTGGTGGACCGGCCTACAATGAAGATCTGGGAGGCAGGGAGGCCCAGCACACTGTAGACAGAGATATCTTTCGTGGAGCCATAGGCAGCAGTGATTTTGATGAAACACTCCTGCATGAGGTTGCGAAGGAAG…
1066	400051L13|T7_reverse	CttttttttttttttttttttttttttttatttCATTTTAATTTTTAT
1067	400020F07|T7_reverse	CAGCCGCTTCCACAGCCTCGGCAGGGAATGTCACCGGTGGCGGCGGGGCCGAGGGGCAGGTGGTCCCGTCGCCCAGCCCGGGGCTTCGGGACCAAGCCAGCAGCCCCTTCCCTAAGACCGCGGCTCCCACCGCGCAGGCCCCGCGGACCGGTCCCCCGCGCACCACAGTCCGCAAAACCGGGGCTACAACCCCGTCAGCCGGCTCCCCGGAGATCATTCCTCCTCTTCGCACCAGCGCACAACCCGCTGCCACCCCCTTCCCGGCTCTGGACCTCTCGCCCGCCACCCCTTCGGAGGACGGACACACTCCCACCACGGAATCACCACCCTCCAGACCCGCGCCCACCACCCTTGCGAGCACAGTTGGCCAGCCGCCGACCACCTCTGTAGTCACCACCG…
1068	400014L11|T7_reverse	CtttttttttttttttttttttttttttttttttttttttttttttttttttttttttttttttttttttttttttttttttttttttttttttttttttttttttttttttttttttttttttttttttttttttttttAAAAAAGGaaaaaaaataaaaaacccccccccccccccccccaaaaaaaCCCCCGGGGGCCCAAAAAAAGGGGGGGGGGAccccccccccccccccaaaaaaaaaaaaaGGGGGGGTTAAATTccccccccccccccccggggggcccggggggggggggggcccccccccgggggccccccccggggAAAAAAAAAAAGGCCCCCttaaacccccccgggggggcccccccccccccgccccgggggccccccccggg…
1069	400004M15|T7_reverse	CtttttttttttttttttttttctttttttttttttttttttttttttttttttttttttttttttttttttttttttttttttttttttttttttttttttttttttttttttttttttttttCCTGAAAAAACCCCCCCTTTTTTTaaaaaaaaaaaaaaaaaaaaagggggggggcaaatttaaaaaaaaaaaaagttcccccccccccccccccccccaaaaaaaaaaaaaaatttttttCCCGCCCCCCAAGGG
1070	400047G23|T7_reverse	CttttttttttttttttttttGTATTTTCATACAGAAATTCTCAACCTTATCAAGTTTAGAAAATCCTGAGCTCTTAAGAGTAATAAAAGTGTGGTTTTGCAGGCTGTCAACATGAGCGACCCATTTTGAGTGATTTATTCCAAATTCAGACATTCTGTAGGCATAGGAATCTCCGGTATAAATCCATGAACTCTTGGGCCTTTTCTCTTCAAAGCCGGAGTGAAAATTTTATTGCTTTTACAGTAAACTGTGAAAATTACTGGCAGATGTGGGGACCTGGGATCTTTGTTTTTATGAAGCTCCAACTCAAGTGGCTGCAAGACATTTATACCAAATGAAATTCCCCAAGGCTCCTTATTTTTTCCTACTTTAAAAGCAGTTAATAACTTGGGACAATT…
1071	400001N24|T7_reverse	GGCGGGCGGATCACGAGGTCTCCCTATACAGACCATCCTGGCTAGCACAATGAAACCCCGTCTCTACTAAAAATACAAAAAATTAgccaggcctggtggcgggcacctgtagtcccagctacttgggaggctgaggcaggagaatggcgtgaactcgggaggcggagctcgcagtgagccaagatagcgccactgcactccagcctgggcaacagagcgagaccccgtctcaaaaaaaaaaaaagaGTAAGTCAGGAAAAAAGATGATAAACTTTTTTAAGGATACTGAATATGGGAAACCTTGGAAAATGCAATGGGGTTTTAGAATTTTAAATGTAAAGCTTAAGAGAGGTTGAtaggagtcatcagtatagaggtagtaattaaaaccatgagGAA…
1072	400037E06|T7_reverse	CtttttttttttttttttttttttttGCTTAAAAATGGAAGTTTTATTTTCTTAGCGCTGAGGGAGGTGGGCAGCTCCGGATCTGATCCGAATTCCTGAAGGGAGACTGTCCAATATTTCTACAATATTTTTATAGGATGGGAACAAAAAGTGACGGGTAACAGGGTAGACTCTTGCATTGACCAATTATATTTTGACATAAAGGGTTAAAAAAAGGAGGTCACTTTTGGTGACTGGGCCTTTCCCGGGTCATCTGGTTTCAGATCCTCGCGTCAGCTTTTGCAGCCTGGTCTCCTCCTGGACTCTGGTCTGGAATCTTGAAATGATAAGGGAACAAAGGAGTGGGCAAGTTGAACTAGTCAGTTAAGACTAGTAACACATGTCTTACTTGTGTGCCTT…
1073	400037C10|T7_reverse	gggcccccccgggtaaaaaaaaaCCCCCGCCCCCCCAAACCCCCTTAAgggggggaaaaaaggggggaaaaaagggggggggaaaaaggggggcccccagggggggggcccggggggggggggAAAAAAGGGCCCCCCAAAAAAAGGGGGGGGaaaaaaccggccccccggggcccccccccccccgggggggggggtttcccccccagggggcccccccccccccaaaaaGGGCCCCCCCCCCCCGGGGG
1074	400016O12|T7_reverse	GCGAGCCCTGAGCTCAGCGTCGCTCCAACCTCCCCTgccggcgcggccggccccgctcgggcctccccccacggcccgcggccccTCTCAAACCCCCTGGGCTCGCGACGGCTGCTCCGGGAGGAAAGGCTggccgcggctggggcccgggcggcgcggctgcgagcggggcggtggcggggcgcccggTACTGTGAGCCCAACAACGAGGCGCGGGCGGGCGCGCAGAGACGCCGGATCCTCGCGGAgcgcggccggggcgcggcggctgcggcggTGGCGGCAGCATCAACGGGAGCCCAGGGACCGCTCCATCACTGGCAGCCATGTAGCCCGAGCATTTTCCTCCC
1075	400027O20|T7_reverse	CttttttttttttttttttttttttttttttttttttttttttttttttttttttttttttttttttttttttCCAGGGATCCAAAAAACCCTTTTCCCCCAACCTTTTTTTGGGGCCTTTCCCCCCCCCCCTGGGGGGGGAAAAAAAACCGGGGACGGCCTTCTTCCGGCCCCCGGGGTGACCCGGGC
1076	400007B21|T7_reverse	CtttttttttttttttttttttttttttttttttttttATTATTTAAAACCTTTATTAACAGGGGCTTGCAGTTTGTTGACTTTTTTGAAAAAATCAAGTTGTAAACTTTATTACAAATTAAAAATGAAGTTCTTAAAAATCCCAACTTGACCAAATATGAAACAATTTAAAAACCGTTAAAGGGGTATTGAAAAAAACCAGGCCTTTTTTTTTTTTCTTAAAAAAACACGTTTGTCATTACCAAAAAAAAACATCTTTAGGTAAAAAAAAAAAAAACCCCAGGCTGCAAAAAAAAGGCAAAAAGTTCTAAGGTTATCGGGTCAGCGGGCAAAAAGCAAGCACTTAAGGCCTTCACCTCCAATCTTTGTTCATTTCTTATTGCGGGAATTTCATATTCA…
1077	400049B16|T7_reverse	CttttttttttttttttttttCCAGTTGGAGGTGGGGGACACCGCATGTGCTGGCTCTAGGGATCACTGGCCTAGTTGGCGTCCAGCTTGGCCATTTCCTGCACATAGATACCTATGCTCTCACTGTCAAAAAGCATGAAGTACACAGTTTTGATGGAGGAGGACATCGTGGAGACAAAGTAGCTGGAGATGGCCTTCAGAATGAGCTGGGCCGCTGTCTGCTTCGGGAACCCGTTCCTGCCGCTGCCAATGGATGGGAAGGCGATGGATTTCAGCTTTCTGTCATCAGCTAGAGCCAAGCAGTTTTTCACCGTCTTTTCTAGAAGTTCTTCACATTTGTCTGCACCCCAGACAGGACTATTACAGTGGATCACAAACTTGGCAGGCAGGCCATGGCCT…
1078	400024D02|T7_reverse	CtttttttttttttttttttttttttttttttttttttttttttttttttttttttttttttttttttAAGTTGGCCCCCAAAAAAAAGTTTTTGGAAATTTTTTAAAAAAGGAAAAATTAAAAAAAAAGGGAAAAAGTTTTCTTTTTTTTTCCCCCCAAAAAAACACTTTCGGAAAAAAGAAAAAAAAAAATACCAAAACCCCAAAACCCCTTTTAAACCTTAATTTCAGGGGGGGAACCTTTTTCCCCAAACCATTAAAAAAAAAGGGTTTCTGGGAATTTTATGTTTTCCCCACCCCGGGCCGGGGGCCC
1079	400037J06|T7_reverse	CtttttttttttttttttttttttttttttttttttttttttGGGGAAGGGTTTTGTTTTTATTTTTCCTTTCTCCAAAAACAGGGAAACTGAAAATCCCCATCCCAACTGCCTGCTTTCCATGTCCCAGTGTCCTTTAAGTCACACTCTGCCTCA
1080	400045B18|T7_reverse	CtttttttttttttttttttttttttttttttttttttttttttttttttttttttttttCCAAAAAAACCATGTCTTTTTTTTTCAAAAAAACTGTACAAAACCCCTTAAAAAACAGGGGGAAAACCCCCCCTGGTTACTTCTTTCCCCCCCCCACCCCCCCCCACAGGAGGGGCAAAAGAGGTTGGGAAAGTGAAA
1081	400008B21|T7_reverse	TGGCTACGCAGTCCGCCGGTGGCCCCGGGTCTCCGGGTCGCGCCGTCCCTCGGTGATGGCCCCTCACTCGCCACATCGCTGCCCGCCATTGGCTACCCGGGCACCCGGGGCCCAGCCGCCTAGCCTCGAACCGATTCCCCGCCCCGGGGGACGAGGAGGGGCGCACGTAGCTTCGATCGGATCGGGGTCTCCCAGCGCTCGGGAGACTCGCAGGTCGCCCGGGACGCGAGGAGTCCTCGTGCCTTGGTCCTGGCCCGCCCTCTTCTCCAGTCCAGGGTGAGATGTTGCTCACCCGCGCTCGGGAATCACCCTGCGCGGCCTAAGGAGTGGCGCGGCCGGGCAAGGGGAGGCGATGCCGGGGCTGTGGGGAAGAGAGCCGAGGCTGGTGGCAGCTCCATC…
1082	400011G22|T7_reverse	TTAAACTTGGCAATCCCAAAACCCCCTGGGGGGCGGGAAAAAACCAAGGGGTCAGGCTTATGCGGTTCCCCCCGGGTTCAAAAAGGTATTTCCTGCTGGACCCCCCATTCCCCCCCCCCTGCAAAAAAAAGGCTT
1083	400027F14|T7_reverse	ACCCCTGCAACTTATCCTGAACGGCCTGCAACAGGGCCCCAACCTCATCCCCCAATTGTTCTGCCCTGGCTTGGGCAACCAAAAAACCTTTAGCCT
1084	400004H07|T7_reverse	CTTTTTCCTTTTTTGGTTTTTCCTTTTCTAGCAGCATTTAATACATCACTCTTGAACAAGTCTTAACTTGAGAAATACAGGCTACCTCATTTTCACAGTAATTTGAAGTCCAGGTAGTAAAAACTTAAGACACCTTCCACAGAGAAAGCTGAAGCAGGAGGCGTCCAGAGTTTGGAGGGTGCTCAGATTGTCGCATCCAGCTTGACTGTCCTGGGACTTAGTTCGAGTCTTTGGGAGTGGTTACTCTTTTTTATTAGTCATTTGGTTGTTATGCAGCCATGGAAGGAAAAAACTGAACATGAGGATCATCATCAGCACACCTACAGAAGGAGCAAGCCAGTATACTACAAAAAACTTATAGAAGAGTTCGTCAAAGCACGGAAAGTGCAGAGAAAGTGC…
1085	400005M12|T7_reverse
1086	400029N03|T7_reverse	CttcttttttttttttttttttttttttttttAAAACTCACAGAGTCACTTTAATATTCAAGCCTGCTTGGATCTGACACTTTGCTACTTGGAGGACAAAGTAGCAGGTTGAGGCAGCCCCTCTGCCCACGGGACACCTGGAGACCAGTGACAGCAGGAACAGCCAGCCCCGCCCTCCTGATGGGGCAGCCGGTGCAAAGGCCCCAGCTCAGACTGTGAGCAGAGGCAGCCAGAGCATATTTACAGGACTGACACCCCCCAGTGACTGTGAAGGCGGCCCTCAGACACACAGAGGCCACCCGCACCCGAGTGGCCCCAGCTGGGCCCCAGCAGAGCATCAGGCAGGTGGGTCCCCCAGCTTGCTGCTGGCGTTGGAGACCCTCTTGTACTCTCTGAGGT…
1087	400004L11|T7_reverse	CTGCTTCCCCACGCCGATTGTcgccgggcgccgccggggccgcggcAGCCGTAGACGTCCCGCCGCCGCGCTCGTCCGCGATCCTCCTCTGCCTCGCGGCGCCGCTGCTTCTCCACGCACAGGCAACAGCCGCTGAGCTCGGTGGACACAGTCCGGGGCACAACCTcgcctccgccgccgcgctggccgccgccaccaccgcgcccgcctccgcctcctccccttcctcctcaccgcccccgcctccagcgccctggccacctcctccTCGGGGTCCGCCTTAGGGCCCGCCCCACGTTGCACCTCGCAAGCTCATTGGCTGGAGAGCGCGTCCCTCATCGCTAAGGCGGTGGTCTGGGTGACCGCCCCGCCCCCTGCTCTGTTTTCTTCAGGGTGCCA…
1088	400030N06|T7_reverse	CttttttttttttttttttttttttttttttttttttttttttttttttttttttttttttttttttttGAAACCCCCAAATTTTTTTCCCAAAGGAGGAAAAAGGGAAAGCTAAAACTTACAAAA
1089	400034B05|T7_reverse	Cttttttttttttttttttttttttttttttttttttttttttttttttttttttttttttttttttttttttttttttttttttttttttttttttttatttttttttttttttttttttttttttttttttttt
1090	400048B09|T7_reverse	AGCCCCCGCCGCCGCTCTGCCCCGCGCCCGCCTCTCCCGCCTCAGAGTGTGCCCCCATCGTGGCCGCCGCCGGGGACACAGTCCGAGCCGGGGGCACCGCCCCCTCGTCTGCCCAGCAGCAGCCCGAGAGCGGCGACGCGGACTGTCAGGAGCCCCCCGAAAACCCCTGCGACTGTCACAGGGAGCCGCCCCCCGAGATCCCAGACATCAACCAACTGCCGCCGTCCATCCTGCTTAAGATATTTTCCAATTTGTCCCTGAACGAACGCTGCCTTTCTGCATCGTTGGTTTGCAAGTACTGGCGTGACCTTTGCTTAGATTTCCAGTTTTGGAAGCAGCTGGACCTTAGTAGTCGTCAGCAGGTTACTGATGAATTATTGGAAAAAATTGCCTCCAGAA…
1091	400009I15|T7_reverse	CttttttttttttttttttttAGAAAAAATACCTTTTTATTAATTATTAGGAATAAATCATTCATTTAATGCAGGTGTGTATGAGGGGAGCTAAGTGCTTCCACATAGATGAGGGAAACGTGCAGGAGGACTGTTGGCCAGAGGGGATGTCCCCACGGGCCAGACTATAAACAGCAACATGAAGAGAGTCACAAAAGTATCCCCTCGTGTCTCCTCCTATCTTGTCCTTCCAGAAGAGTCTACACGTGGTTCTAGAGGTGCCAGGGCATCTGGAAGTGCTGGGCCGGGAGTGGAGTGCAGTGTGTGGCCTCAAAGTTGTGTAGATGCTTCCGGGCCAGGAACAGCGCCAGCTGCCTCCGTCCATCTGCACTCATGTCCTCCCCCACACTCCAGGGGAAA…
1092	400048P10|T7_reverse	CCCCGCCGCCTTCTTTGATGGCAGGCCGCGTCTGCCGCCCCGCGAGACCAGGAGGGCTAGCGCCGCGGAGCAGGAAGCGAGCAgccggcggaggcgcggcggcgccgggccggccTTGTTTTCCTCATGCTCGCTCCGCTCTGAGCCGCAGCCTCGCTTGCCTCAGGCTCGCTCTCGGCCGCGGCCTTCTTTCCTTCAGGCTCGGTCGCGGCCTTGCTTGTCCCAGGCTTGCTCCCCGGCCGCCTCCGTCCTCTCTTCAAGCTCGCTCTGCGGCCGTTCCCACCTCCTTCCATGCTCGCTCCCCGCCACCGCATTCCTCCTCCTCCTCCCATGCTCGCTCCCGGGCCGCC
1093	400029J11|T7_reverse	CTGCCCAGGCCttcgcgcgcgcgggccccgcccccgcgccggggccgcgcccAACCAGCGCCGCCGAACCACGCTTCACCACGCCCACTTCCGGAAGGTCCCGGTTAGATGCCCGGCTCTCCTTAGAGCGCCCCCTGTGGTGGCGCGGGGAGGTGCAAGGAGACTCGGAGCCCACGCCCGCTTTCCGGGGCACTTGAATGGCCGGGTGGCCACGCCCACGGGCTCCTTCCAGCCCCACCCAGGTCTTTAGAACCAGAGCGGGCGTTCTTAAGCTCCACCCACGGCCCTGCAGAGCCTCTCTATGAGGATGGTCGTTTGAGCGCATCTAACTGCCCACCGAGTC
1094	400021B02|T7_reverse	GTCGCGGGCCCAGGGGCGCCGGCCTCCCGCACCCTCTTCGTGTACTTAATGATGGCGCCGTTGCGCTCGGCGGGCACGGGTGGCAGCCAGCGCAGTAGCACGGAGCCCTCGGACACGTTGCCCGCGGCGCCCAAGATCTGCGGGAAGCCGCGCGGAGCGTCCTCGGGGATGCTCAGCGCTGCCGCGGCCTCCTCGCCCAACCCCGCGCGGCCCCGCGCTGCCAGCCGGAACACATAGGTGGCGCCCTTGTGTGCAGGCGCCGCGAACCGCCGCTCCCACGCAGCCAGCTCCAACGTGGCCGGGGCCGCGTCTTCGCGCCCAAACTGCAGGTGGTATCCAAGCACCGGGTCCTCG
1095	400038I05|T7_reverse	CtttttttttttttttttttttttttGATATCAGAGTTTTGTTTTATCTTATTATCATTCATTTTGTTAAAATAACATGATACATTTTTCCTTTAATGTCCCAGATGCTCTGACAGGATGCAGTGACTAAAAGCCCCCCAAGCAGCTCTTGGTTTTCAAGTGTTCCCTTTTTTTTCTATGAAAGTATCTTGCCAATATTTTCCACTCACAAAACCTCATAAAACTCAACTCAGCAAGCCTTCCCATCTGTGTATCAAACACTATTCTGGGGTTCAGAATGCCGTGAACCCACTCCCATTGTACAGAACCCGTGGCCTGCCTCCCCACCCCCACGGCCCGGCTGGGTCGCAGCCTCCCAAGGCGTCTACTCATGACTTGCTCTGAGTGCTGGGCTGCGGT…
1096	400051L06|T7_reverse	CAGCGGGCAAAAAGGGAGCACTTAAGGTCTTCGGCTCCAATCTTTGTTCATTTCTTATTGCTGGAATTTCATATTCATTTCTTCTTGTTGGATGACCAAACCGGATGATGGTAGAGATGGTAAGCCGGCATTTACTCAGCCCCGCCCTGCTCAGCCTCGGGAGCGGACGAATTCTCAGCTGGTGGATCGGCTGCTTTTGTCTCTTTGCCATCTTGTGGTTTAGGGTTCTCTGGGCGTCTGCGTCGGTAATTGAAGTTTCGGCGATAC
1097	400023P20|T7_reverse
1098	400032K08|T7_reverse	CtttttttttttttttttttttttttgttctttGGTGTGCTCTTCCTCCCGAACAGCAGCTCATGCTCTCTCTTCGCTGCTGGGTCGCCATCGTCATCGTCATCACCTGCGTCCTTATTTTCTAAATCATCTCGGAAGAATTTGTCTTCGATTTTCTCTTCCTCTATTTCCTTCTTGATACAGTTTGCATCTCGAACAATTTTCCTTCTCCCTCTTGGCGACTTTAGCTCTGTGTCTTCTCTGTCGCTTTCACTGTTTGAGTCCGTATTCTCCTCGGGCTCACTCTTCACGTCCAGCAAAGGGATTTCCGGGGCCTCTTTTAAAGCTTCGTCCATTGAGTCTTCAAAGTCTTTTTTTTCCTCTTTTACTTTTGGTTCATGGGGGGGAATAATTCTGAAC…
1099	400034J18|T7_reverse	CtttttttttttttttttttttttttttttttttttttttttttttttttttttttttttttttttttttttttattttttttttattttttttttttttttttttttttttttttttttttttttGGGGGGGGGGCCCCCCTTTTTAAAAAAAA
1100	400034C06|T7_reverse	CtttttttttttttttttttttttttttttttttttttACACCTGAGTGGTGACTG
1101	400002D08|T7_reverse	CtttttttttttttttttttttttttttttttttttttttttttttttttttttttttttttttttttttttttttttttttttttttttttttttttttttttttttttGAAAAAAACCCCCTGTTTAAATGGGTTTCCCCC
1102	400006C06|T7_reverse	CtttttttttttttttttttttttttttttttttttttGAAAATTAAATCCAAATATTTAATAAACGGGGCAAACCATAATTTCATCTGAATATAAATGTATGCCCACGTTTCCAATGAGCTATGTATCAATTATCACAACAGCAATGAGGACCTTAAAGCTACCTTAAAAAACTGGAAAGCTGGAATTAACTCTAACAATCTTATTCCCTTGGAAAAAAACACATCCATTTCAAAACCGTGTCACAAACTCCAAAAAAACAGGGGGGAAAGGAGTGACAAGGGCCAGGATGGGAAAAATGGGGCCAGTACACAGGGGACAAAAAAAAACACAGCTCTTGAGGGAACCAAAACTAAATGTGTTATTACAGCTAAAAACAAGGAAAAACCTATCTATGGC…
1103	400024G24|T7_reverse	CtttttttttttttttttttttttttttttttttttttttttttttttttttttttttttttttttAAAACAAAAAACACTTCCCAAACCTCTTCA
1104	400035J20|T7_reverse	CtttttttttttttttttttttttttAAAGGTGTTTTAACAGTTTATTTTGAAGGTCTTTTTAAAAACAAAGTAAAAGACAATCTGAGAAAAAAATTGCACAGATGATACTCATTAAATAAGTATGGTGATTAAATCAAACAGGGATATGCTCTCTTCTGCAACTCCAGAAGTGAGGTCTGTGGTCCTGAAGGTTCTTAGCCGTCCAGAGTGGGGAGGGGAATCATGGCAATTAAAGCTGCCTCGTAATCATGTAAATCTACAGTAGCAACCAAATGTTTCTTCTCTTCCCAAGAAATCAATTTCGATCTTCAAACTGCGCCTTGTTTTTTAAAAGATAAGATGCTAGGAACTCGATGGGATTTGGTGGTCTCAACGCTGTCTGTGAGCCCGTACTCAG…
1105	400004A24|T7_reverse	CCCTggcccggggccgggcccccgcgcACAGCCACAGATGGTCAGCGAGCAGCACGGTGAAGAAGAGCAGGGACGCCAGGGACAGTCGCCATCGCTGCGCCCGCTCCGAATCGGCGCAAGGTTTGTCGCTCTGCCTGGGAGCCcagcagcagcagcagcagcagATAGTCAGCGCGGCGGCGTCTTTCCCGGGCCACATACCAAGCGCCCCTGAACATATTTCAAGGGGGTCCGGGCTGGAGGGAGTATGCAGGCGCGAGGCCGGACGGCCGTCTCGGGAGGGCGGGC
1106	400008L23|T7_reverse	AAGCAGCCTCTGCCAGTCCATTTTGCAGGCACCCAGCAGGAATGGGATACTAAGGGAGGGACATGTTGAGGCTCTGCAAAAAATGCGTGAAACCTGACCCCTGGTTGAAATCTATGAAAGGGTTGGGGACTCAACCCCCACCACTGGTAGGGGAAGGAGGAAATCTCAGGGCACCTGTAGGCTCTCAATACCTCCTTTCCCCAAATCTTAAGACCTGCCCTGTGGGTCTCCTGTGCCCAGGGGAAAAAATCTGGAAAGGGAGGGGACTTGTGGAAAATAAATGGTTGTTTATGGCCTTCTGGGGTTTCCAGTGGGGGCTCTCTCACCTCCCTACTCC
1107	400045A16|T7_reverse	CttttttttttttttttttttttttttttttttttttttttttttttttttttttttCCCCCCCTGTGCCCTTTCCAGGGCATTTTTATTGGCCCATTTTGGGAACCATCTTCCCATCACCCCTCGTCCTCTTTTTCCCTTCAAAAAAAAGTGGCGGGTTCTGGCCCT
1108	400030F19|T7_reverse	CCCATTTAAAAACCCGACTTCCCCAAAAACCGTTTGAACCCTTTTTTCTTCTCCCCGCCAAAAAAAAACAAAAATTTGCCTTaaaaaaaaaaaaaaaaaaaaaaaaCCCTAAAAAAAACCCCCCGGGTTCCCCCCACTTTCCAAAGGCTTCAAAAAAAAATGTTTACCCCAAGTCCC
1109	400014E05|T7_reverse	CCGTGCCCCGCGTAGTAACCATTGGGCAGCCTGCGGCCGTGGCGCGGTGACGCGCAGCCCGCGGCGCGCGGAGTCCTGGGCGACCGCGGCGCGGGATCGTGCGCGCCCCCTGGCTAACCCCTCGCCCTGCTCTCCAGGAGGCCCTGGTGTTCAGGCTGGCTGACTGACAAGAAGCATACTCAGTTTGCAGAGTGCAGACCTGGGAGCCCTGCTTCTCCTTGGCCCAACTCTCTTGCCCCTCACGCCCATCCCCACCTCTGGTCCCTATCCCTCAGGCCCAGCTTGGCCTGCCCTAGCAGTGGAGGTGCTGGAGACCATTCTGAGTCTGCATTTACTGTCCCAGAATCCTTGCTCTTGCTCTGCCATGGACAGTCTTCAGTTCTCTCTGTAGCAGGCAGA…
1110	400030K01|T7_reverse	Ctttttttttttttttttttttttttttttttttttttttttttttttttttttttttttttttttttttttttttttttttttttttttttttttttttttt
1111	400027D14|T7_reverse	CttttttttttttttttttttttttttttttATCATACATGACTCATTTATTATACACTCCTAATTTGCTTGCTTGTTATTTCCAGTACTCTGTGGACAGCCGTGAGGGAGCCTCCCAAAGCACAGGACTCTGGGCTCTTGTCACAAACCATGAGGAGGTGAGGCTGAGGGCTTTCCTTGACCCTTCTGCCGACGGGAGGGAGCTGAACATGCCACCACATCATCAGTGCTTTCTCCTGTGCTCCCTGTGCCCTGTTAATCGTCGTCGTCGTCATCCTCTGGGACAAAAATGTCATGTTCCTCAAGCAAAGCAGCGAAGTTCTTGCTGATGAGTGTCCCGACATAAAGAAAGGGGATCACAATGGAAAACACTCGGAGAAGACCAAAGGACATTTTCAC…
1112	400020H08|T7_reverse	CttttttttttttttttttttttttttttttttttttttttttttttttttttttttttttttttttttttttttttttttttttttttttttttttttttttttttttttttttttGGGGGGAAccccccggggtttttttttttaaaaaaaaaCCCCCCCCGGGGGGAAAAAAAATTTTaaaaaaaaaaaaaaaaaaaaaaGGGggggggcccccccccccccccccaaaaaaaaaaaaaaaGGGGGGGGGGGGGCCCCCTAAAAAAACCCCCCCCCCCCAAAAAGGGGGGAAATTTTTTccccggggggggggggggcccccccccggggggggcccccccgTTTTACCCCCCCggggggggggggggggggggAAAAAAAAAAGGGGCCCCCCGA…
1113	400004B18|T7_reverse	CttttttttttttttttttttatttttttttttttttttttttttttGAGTTATAAATTACGAGTTTTTATTTGGCAGGGGCAGGGTTTGCAAAAGCTCCACAGCACACAAACTCACGTCACTGGGCTTAAACCAGGCAGTTAACCCGCTGAACTACCTCACCAGCCTTTCAAAACAAAACAagaatcttgctgtctgtctagcccaggctgacctaaaattcctcttctgtcttctgaattgtaagatcacaggcatgtgctaccacgcctggctCAATAATCCTTCTGTTCTGAAAACTCATAAATCAGGGCAAGGATGGTTTGAGATGCTTTAAGTGTTGTCAGGAGATGTCTGTCACAATTTACAGAGGAGGCCAACTAAAGGACAACCAAAAAC…
1114	400033L07|T7_reverse	CtttttttttttttttttttttttttACCTGAAAACCAACGCAATTTATTTAaaacaaacaaacaaacaaacaaacTGCTTTTAAAGGGTATACTTAACAGCAAAATATTTAAAAACCAAAAAATAATACTGACGCTTGACATACACATATTATAATAATTTCATCACTGGGAGGAAAAAAATCAAGCCTATACTTAAAGTTCAGTTCCTATTGCTTCCTCAAATTCTCTTATTGAAACTTCAGCAGGCAAATCCTGTAA
1115	400025G09|T7_reverse	CtttttttttttttttttttttttttGTGTTGTGAATTGCTATGTTTTTAATGAGCAACATAAAGGTTCCCAAATACTCTCTCTAAGGAGCTGCTCTCCCTGGGGTGCAGGCACCATATGGGAAACAGATGAAAACAGAACCTGGGGCCTCCGCAGGAGGTGATCGGGAACATGGAACTTGGGGGTGGGGGTGAGGGTGTCAGAATGGTCCCAGAGCGCCTCGGAAGAACAAAGGGAAGAAAAAAGAGGTCTCTAGGGAAGAAAGGAGTCTCGGGTGCTATGGGGACAGGAAGAAAACAAAAGGGGGCAGAAGGAAATGGGGTGGGCGATATTTCAGTATACCCCAAGGGAGTACTCTCAAAGGTGCTCACTGGGAAGTCCTCAGAGGAGGAGAGTATC…
1116	400006A12|T7_reverse	AGCACTACTGTGCTGCTGCTGGATTCCTTGTCCTGGTTCGTCCTCGTCATTTGGGAAGAGATCATCCAACGGCTCTTTGGAAGAATCAGAGTCTTTGTCCTCCGAGGGGGAGATGTCGTCGTCGTACTTCTTCAGCTGGTTCATGAACTCCAGGTGTTTCTTCTCCTCCTCCAGCTGCGCCACCGACTGCTCGCTCTTCTGCAACTTCTGCTGCGTGTTGGCCAGCTCATCCCGCAGCCACTGGTTCTCCTGGCACAGCCGTCGAACCTGAGCGCGGAGCTTTTGCTTCTCGGACTCCACAGCATTCAGGTGATTGGACAGCGCCATCATCACCTGCGCCTCGCTCAGGCCAAGCTCCAGCATCTCCAGGGACTTGCGGATCATGCTGGATTTCTCTTC…
1117	400044D08|T7_reverse	CttttttttttttttttttttgcagtgttgtacacctttaatcccaggaatagaggggcagaggaatctctgaaatttcagtcaatgtgatctatacaggtgagttccaggctatctaaggatacatgagaccctgtcacagggtggaaatgcgttccattcctaggtaaaagaatagcatgcccacaagttgtcctctaaccttaatgctctcacaGAAAAATAAAATCATACACAAACATTTTTATATATTTAAAGGCAAAGAATTCTTAACCAAATTGACTAAAGATAGGAACAGTAATTCCCTCTGGAAAATTAGCTGGCTGTAAAAAATGAGTTATAATGAAAAGACAATAACCTCACTATAAAGGCCTGTCTTGAATTTTAATTTTTTACAAG…
1118	400039M03|T7_reverse	ttttttttttttttttttttttttttttttttttttttttttttttttttttttttatttatgttttt
1119	400010N02|T7_reverse
1120	400017B14|T7_reverse	CttttttttttttttttttttctttttttttttttttttttttttttttttttttttttttttttttttttttttttttttttttttttttttttttttttttttttttttAAAAGGGttttaattttaaaaaaaaaaagggccgAAAAAAAAccggggccccccccccccggggggggggggggggccggggAAAGGGAAACCCCC
1121	400037B09|T7_reverse	CttttttttttttttttttttttttttttttttttttttttttttttttttttttttttttttttttttttttttttttttttttttCCCCTTAAAAAACCCATTTTTTAACCCGGGACCCCCCCCCCAACCCTTTAAAAAAGGA
1122	400028L09|T7_reverse	tttttttttttttttttttttttttttttttttttttttttttttttttttttttttttttttttttttttttttttttttttttttttttttttttttttttttttttttttttttttttttttttttttttttttttttttttttttttttttttttttGGCCCCCCCCCCGGGGGGGGTAAAAAAAAAGGGGGGGGttttttttttttttttttttACaaaaaaaaaaaaaaaaaaaccccccccccccccccccccccaaaaaaaaaaaaaaGAGGGGGGGGGGaaaaaaaacaagggggggggggggggcccccccccccaggggggggggggggAAAAAAAATCGGGGAAAAAAAAGCCC
1123	400014O08|T7_reverse	CtttttttttttttttttttttttttttttATAGATTAAAAACTCAACGAATCCTCTTTATTTTGGCAAGAAAAAAAAACGTCTTTCTGCCACAAACCATGTGATGGTCCTTGGCATTCAAATGGACGGACAAAGCACAGGTCCGAGGTCACAAACCCCAAGGAGGGTTTCAAAGTAAAAACCAACTTCACAATATCCGTCTCTAAACAGTGGCTCGAGGGTCGCAGGGTCCTGGAGGGTCGGGCAGGGTCCAGGCGGTCGTCACGGGTGTTCCGGAATCCAGCAGGGTCAAAGGTCTCGAAGGGGGTCAGGGGGGCGGAAATCACGGAACAGCGGGAGTCCAGATTCCGGAACCATTCGGGGCAGGGGCTGAGGGAGGGGACGCGGAAAACGGCTCCC…
1124	400013G01|T7_reverse	AGTCGCTCAGCTGCAGTCTGCACGGCCTCCCTTCCATGGCACAGCAGCTGTAAGCCAAAGGTGGGCCCATGAGCTCCTGCTGGGAGACTCTATGTTCATTTCTAAGGGACCAGAAGTTCAGGAGACAGATAGGTTCTGCCTACAAACCCAGGCACTCCCTTGGAGTAGGCAGCTAGGACTCTGATCTATCACTCGCTATCAACCGTTCGTAGGCTTCCCAGACTATCCTTCACTCAATTTCTCTACCTAAAACGTGCTGGTTTGGATTTGGTCCAAACATGATGAATAAACGAAGTCCTCCTACTCAGTAGACGTTCCTGTACTACCATCAAGATGGGGCAACACCCAAAGCCAGCTGCCTAATAGAAAAAGGAGGGAAGGGACACTTCCTTTCAGTAT…
1125	400045G21|T7_reverse	CttttttttttttttttttttGCATTTATAAAAACTGCAGATTTATTCAGCGAGGGCCCGTGTCCAAGAAGCTATGGTGTAGAAGTCGGAGGACCTATTTTTCCTCTTCTCCCCCTCACTTCATCTTCCCGGAGGGCAAAAATGGTCTGGACCCTGAAATCCTAACCCAAATAAAAAAACCACAAAACTGAGGTTCCAAAAAAGTTAAAGAATCTTAATTCCTCATAGAAAAGAGGGAGGAGCCAAGGCAAAAGGGTGTCCCAGGGGTGGGGGAAATACCCCCCACCTAGTGGGATACCTCCCCTCTTATATATAGCTGCCTCCGATGGGACAAGCCTGGGGTCTAGCATTTAAAAACTCCCACACCCCATTTTTATCAAAACCAAAGAGAAAAAAATT…
1126	400038B12|T7_reverse	GACCGCAGGGAAAGAGGACGGAGGAGAGCGCAGGGACGGCGGCGGGAAGCCCGGAGGGTTCGAGCGCGAGTGGCAGAGACAGggccggccggtcggaccgcccgacggacggtcgccttccagcctgcgcggccggtcggctccggctcggagcggcgggggccgggcgggcgcagggcgcggccggcGCACTCGAGACAATACCCGCGCGGCGCGGCTGTGGGGGCGGAGGCCTAGTGCGGCCCAGGCCGGCCGAGCTCCGCGTCCTCGCCCCCCGTGGGCCGCGCGAGGTTccgcggctcggggcgggcgccgtcccctccccctcggcggcgcggcgcgccaccccggggTTCCGGGTTCCCGGGCCCCGAGCTGGAGCCTGCTTTTCACCCAGGC…
1127	400002L11|T7_reverse	CttttttttttttttttttttttttttttttttttttttttttttttttttttttttttttttttttttttttttttttttttttttttttttttttttttttttttttttttttttttttttttttttttttttttttCCCCCCCCCAAAAAAGGGTTTTTTT
1128	400028P07|T7_reverse	CttttttcctttttttttttttttttttttttttttttttttttttttttttttttttttttttttttttttttttttttttttttttttttttttttttttttttttttGGGGGAAAAACCTTTTTTTTTTTTTTAATTTCCCCCCCCAAAAAAAGGGGGGAAGGGGGGGGAAAAAAATTGGGGAAAAAAAAAAAGCCCCCCCCCCGGGGGCCCACAAGAAAAAAggggggggggggggggggggCCCCTAAAAAAAAAGGGCCATTTTGGGGGGGGCCCTTTTTAAAACAGGGAAAAAAAAAATTTTCCCCCGGGCCCGG
1129	400014G08|T7_reverse	CTTTTTTCTTTTTTTTTTTTTGAAAATATTCCATGTGCATAAATTTATTTTAAACTCTATTGTGTCACATTATACAAGCAATTAAACATGGCTTCATGTTGGTGACTCTTTAAATGTGAAAATTCATCATTCATGTCAGTACTGttttttattttttaattttggcTATTTACAAGTAAGGAATTCTTATGTACTTTatatacctctgcatttgtatgtacatatgtaggaatacatgtctatacatatgtacacacagaaatacatctatggccatccacatagctatagatatgtcatataGAATAATCTCTTCAGAAAGATCTGAACTTAAAAAGAAAGAAGAAGTTGTAAACAGGGTCTTCTCTGTGTCATTTGGTGATGTAGAACAGGACATTC…
1130	400041I13|T7_reverse	CtttttttttttttttttttttttttAAGTTAAggaaataaaaaattttatttaaaaaatCCAAATATGCTTCAAATGAAAAGTCCTGTCTTCTCTAAGCACCCACAGAGTGCCAGGTTCTGTACAAAGCGGGGTTCTCCTCTCTGAGCAGAGCTAACTGCCCTGCTCCCCTTGTTTCTACGCGATGCTGCTGACTCAGCTCCACTGACGGAATGGCCTCCTCAAGACTGCTCCAGACACAGACGTCAACCATAGCAAAAGCAGGCCACGCAGCGGGAACACAAGTGGTCAGGTCTGCCAACTGGACAGCTAATGtccccttcctcggaatccgccacctcctcttcctcctctgaagcccccacctcctcctctgcctcctctaaaaccaccacctct…
1131	400009H21|T7_reverse	TTATGCAGTTACCCTAAAACTTTTTCGGAAAGAAAAGCATTTCTAAAAAAAACAAAAAACCCTTTAAAACCGAGGGCCTTCCCAACCCCCCTCTTCCCCCCTTTTTTGTCTTTTCGGAACTTTTGCCCAGGGTTTTCCCTTTGCCCCCCCTACACTTGGGGCAAAACCTTTTCCCCTTGGGTTTATAGGGGAGGGAAACACATGAAAAGGGAACCCTTTCAGGGGGA
1132	400004N09|T7_reverse	GCCTGGGCAAGTTGGCCAGCAGCCAGGGTGGGCTCCGGCCTCCCCTGCCACCAAGCCCGGTTCTCCCCAAGATGGGCAACGCCAACCTTGACAAGCCTGGGGTGGCCCAAAGATT
1133	400047G11|T7_reverse	ACAGAAAAGCCGAAGGTGGCATCTACAGGGAAGCCCATCCTCACTGCCGcacacacacgtgcacacacacgcacacacacacCTCTGACTGACTTCAGTCATGACGCCCAGCAGTCTCTAGTCACAGGAGCACACAATACACACAGGCCAGGAGCAAGTACCAAAACTGCTTTAGAAATGACTGGCCAGCTCAGTCCAGGCGTTAGAAAAATACTCTGCTTGAGGAGAAAGGAAGTACAGTATGGAGTGCAAAAGGATGCTCGCACCCCTCCGGCTGAGCTTGAGGCTGGGATGTGTTCAGGGCCCAGCATCAGTCAGCGGGTCCGTGTTAAGGGGCAAGGCAAGACCGACAGATGGTGACGACTAAGGGGAGCAAACCCAGGTCATGCCTGCCTGCGG…
1134	400039B18|T7_reverse	CttttttttttttttttttttGGGACCAAGGTTTTTCTTTTATTATGAATTTTATCAAAATGGGTGATGTGCGTGTGGAGATCAGGGGACActccttttaccacgtggattgcagagactgaacatcaggcttggtggcagcacctttagctactgagccaccttactcgtcccAAGTACTGAAGTTCTAAAAGACTCAATCCCTCCACATATGACACTCAGTGAGCTGAGGAATGGCCGCAGCCCAGGCCCAGCAGAACCAGCTCCGGGCAGGACATACGATGCTCATGACGTCAAGGGTCAGATGGCTCCTCCTAAAACCTCACCAGTACActgtcacctcagcgactgggaggctgaggcaggaggatggggagttccaggccagtctagcccatg…
1135	400001G08|T7_reverse
1136	400020C12|T7_reverse
1137	400036P08|T7_reverse	CCAGGTATTACCCTTTTAAAAAAAACAAAATTTCCGGGGTTGTTTTAAAGGAAAAAAATTTCCCAAGGAAAACCAGGATCCAAAATTTCAAACCAACCAAGGAAAAACCCAAAAAACCCAAAAGGAAATTTTTTCTTTTTAAACCAAAAAAAGTAGGGAAAATTTGTTTGAAAAAAAAAGCCCAACAAAACGGTTACCCCTTACTTTTTGACCCGGGGAAAAACTGATCCAAAACAAACCCCCCGAAAAACCCCCCATTGGGTTTTAGGCAATTAAAAG
1138	400032A18|T7_reverse	CtttttttttttttttttttttttttttCAAATGGAAAATGATTTTATTGGTCACTACCCATAAGTCAAGTAAAAACAAGGATAATTAGAGAGTAGGGAATTCAGGGGCCATAAATCCGCGGCGCCTTCTCCACCGGCGTCGGAAGCTTTATGGCTTGTTGAGTTTTATTTTGAGAGAAAGGAAACACAGAGTTTTGGTGGAAGCGGGACTACCCACCAAGCGCCGCCCGGGCAGACGCGCGTAGCGAATTCCCCCCGGACTTTGGAAGGTGGCCACAATTAAGGATCGCTTTGTCCCAAAAAGAGGGACCTTCCCCCCGGCCGGGACCCTTCTCTCCTCGGCGGGATCCGTGCTCAACCAAACTCTGGGTAGGGAAGTCACACTCTTCCTCACCCCAA…
1139	400011A24|T7_reverse	CttttttttttttttttttttattttttttttttttAAGAAAAAATAACGCTTTGTTTTCTATTAAAATCAACAAAATGCAATATATACAGATATCACATAGACCTGGACCCCGGGAGAGGTGGGTCAGGCCCAGTCAAGCACAGGGAGGGAGGAAGGAGGGGGTCAATTCAAGGCTGGGGAG
1140	400038P19|T7_reverse	CtttttttttttttttttttttttttCTGAGAGTTCATTTATAGAAAAAGAACCAAACACAGCAGTGATTTGTGACTGAGGCCGTCGGACGGTGCGGGCGGCAGGCTCTGCCCTCTGGTGCTGTGTGAGCCAGGCTTCCTTGAGACTGGGAGACCAAGTTTCTCCTCTTCATGATGGCCTGATACAGGCCACTGCTTGGTTTCTGAACATTTGTCCTGCACGATGGGGTGGGCCTTGGGTAATGTGTTGTGCACTCCTAGGTGCCTTGTGGTCTTGTGGGCCAGCCCACCTGCTGGATGGCCACATCTGGATGCTGGAGGCACAGGCTTGAGGTGGGAAGTTACATAGGGTCCTGGATCTAAGGCCTGTGCTAGAAAGGGCTTCCTGTTTCCAGGCCCC…
1141	400046C08|T7_reverse	CttttttttttttttttttttttttttttttttttttttttttttGGGGGGGATTAAAGTTTATTTTTTTCC
1142	400046D15|T7_reverse	CTATTTTATTAAACAAAGCATGTATTAAAAAGCTGTTGTCGAAACGgggggggggggggcacccctttaaccccaccccccgggaggcaaaggcaggcaaattgctaatttcaaggccaccagggtctaaaaagtgatttccagaacacccagggctacaaaaaaaaaccctgtttcaaaaaaccaaaaAAAAAAAAAAAAAACTTGTCACAAAGGTTTCTGCCCCCCACTTCCCGGGCCTTGACAAACCCTTTTTCTTACAAACACCGGTGGGGCCTAAACCCCTTGCCCACCTTGGGC
1143	400031G23|T7_reverse	CtttttttttttttttttttttttttttttttttttttttttttttttttttttttttttttttttttttttGGGAAGGGTGAAAGCCCCTTTGGTTTTTGGGCCCCTTCCCTTGGGCCAAGGGAAAAACCAAATTTGAAAGGGGAAAGCCAAAGAAAAAAAAAGTTTTCCCAAACCCCTGGGAAAATTTCCCCCCAATTTTTGGCTTTTGGGGGAAAATTAATTTGGGGTGTTCCCCCGTTTCCCGGGGTGGGGAAAAAGGGGCCGGGGGGGAAGGAACCCAAATGGGGGGGAGGGGGTTTACCCCAAACAGGGGGG
1144	400040A19|T7_reverse	CtttttttttttttttttttttttttttttAAAATGCCCAGATAAAAAACAATTTATTATAGAGAGAAAAAAAATTTCTCATCCAAAATATAAAAATCTGTACAACTTTGCCACAATCAATATACATGAACTGTACAAATTTACACCAGTTCATAATTTACCAAATAAAAGATGACTAACAAAGTTCACAAAATAGATGGGGGTTTGGGGGAAAGACTCTTACCCAATTGAGTACAAGGAAAGTTACAAACCAAACCTCCACTTTCTAAAAATAAAAAGTTTACTCCACTCAGTCTTAAAAAACTACAAGCTAGCAAATGTACAGAGAGCTGGCTGGGGCTAACAACCACAGTTGAAACAGTGTCTTTTTGAAGGGTCTTTTCAAAGCCTGCTGCCATG…
1145	400021H24|T7_reverse	GGGAAAAAAAAAAACCCCAAAccccccccccctttttaccccttttcccccccccccccccccaaaccccccccaaaaaacccccccccccccccccccccccccccccccccccGGGGGGGGGGGTTTTAAAAAccccggggacccgggggggggggccccccTTTTTTCCCCGGGGGGGGGGAAAACCCCCCTTAAAAAAAGGGGGGAAAAAAA
1146	400049B07|T7_reverse	CttttttttttttttttttttctttttttttttttttttttttttttttttttttttttAACATTGTTTTAAAATCATTTTATTCAAGGAAATATTTTTTTGTTTCTGTCCCCCCCCCCCCAGGGGGGGAAGGGGGGGAGGGGGAATCTTGAATGCCCCCAACTCCCATTGACAGCCCCA
1147	400024L13|T7_reverse	GTATTTGGCCCAAAAGCTCAAAAAGGGGCAATCAATTGCTACAGTTTCAAACTCGGGGGTATCTGGTATATCTAGTCCCAAAATATACAAAACAACTGACTCATTTACCGTTTACGGGGAGGGTCTCAGGGAAACAAACAGCGAACCCCTCAAACACGTGGCTTTACAAAAAACGTGGGAAAAGAAAGGGAGGGCGGGGGGGGAGGGCCCTGCCAAAACTTAAAATGTCTGCTGAAGACCCCCGTATCTGCCCAAAAAAGCGCGTTCCCTCTT
1148	400030J09|T7_reverse	CttttttttttttttttttttttttttttttttttttCAGTCAGCCTAGGAGCCGTTTTATTAACTGCTTTGGTGACCCCTGAAACAAACGTGTCAAAGCCAAATAAACACAAGGGGGCCTGGGGGCCGGCACAGGAAAAGTGAAAGGTGGAAAAATTGTGGCGAGTGGAAAGGACCCAAAAAGGGAGTCCAAAAATAGCATTCCTGGCTGAGGGAATGAGGAATCTGCACACTGACATGGGACCACATTGGCTCAGTGGCGAGCGGGGTGCCCTTGGCCAGCACCCCAGCCATCATCCTCACAGGGACCCCAGCTCTGCCACGTCCAGCAGCCGCTGACCCTTCATGGCCTCGGGCCCCGCACAGCGCGTGTCGTTCTGTGAAAACATCTTGTTTCGG…
1149	400001D07|T7_reverse
1150	400047K22|T7_reverse	CttttttttttttttttttttCCACTTCTCTCCCTCCCCCTTCCGTTTCTATTTGTGAAGGGAGGAGGAAGGCAAAGGCGGGCTGGTGTCTCTGGCCGGGGACTGGAATTTCATCTGAATGACTGCCCCAGCGCGCACGCAACGCCCCGGAGTCGGCCCGCCCGCGCCCTGC
1151	400010O22|T7_reverse	CtttttttttttttttttttttttttttttttttttttttttttttttttttttttttttttttttttttttttttttttttttGGGGGGGGAAACCCaaaatttttttttccccccccccccTTTTGGGAAAAATTTTCCCCTTTTTTTTTGGCCA
1152	400046M04|T7_reverse	CtttttttttttttttttttttttttgggttttttttttggttgtttattcttttttACATAAAAGTTTACCAAGAATAGGACAGTGGCTCAAAAACCACTTTTCTAAATATATTCTTATACAAAATAATTTCAAGATATAATTATACTAGGTTCTTGTACAGTACTCTATTTTAATAAGAATAAAAGTATTAATTATGTGAAAACTGCAACACCACAAGGACTGAGCCATTTTACTAGTGTAATTAACATTAAAACAATCTTGCAACAGGCAAGCGGAACACTGAAAAAGCAGACACGGCTGGACACCTAACTCACTTCAGCCGCACCTTGCACACCGAGGAAACGGCACGAGTATCTTATGCAGATGGTCAGTAGCAGAAGGGCACTTGGATCGCTC…
1153	400027O04|T7_reverse
1154	400026K15|T7_reverse	ccccccccccggggcccccaccccccccTTTCCCCGGGCCCttttggggcccccgccccccctcccgggaattC
1155	400001A17|T7_reverse
1156	400037K21|T7_reverse	CttttttttttttttttttttttttttttttttttttttttttCCAGGAAAAACAATTTTATTTTACTACAAAAATGACTTTTTAAAAAAATTACGGCCCACAGCaattaaaaataactgtttatttatatacaacttattaatattaaattaaaatattaattttCCCCATTTGCTTCTGTTTAGGGCTTCTTGACTTTGTTCAGGGCCTTCTTTTTACCTTCCAATATGTAACCTGCCCCCAAAACAAAAAAGGGTTTTTAAACATCCCACCCCCCAAAGTTGGACATCCCCTACACCCCCCTACTTGCTTGTTATTGGCAAATGTATTCCTGGCACCTTGTTTCAATCCCTCCCC
1157	400015A14|T7_reverse	CtttttttttttttttttttttttttATATTAATCAATCATGTTTATTTAAAGTATTCTTAACATCAGAAAATTTTAATGGGAATTAAAAAAAAATCAGTAAACAACCAGTTCGCTTTCCGTATTCTAGCCATAAAGCCAGCTGGAGGTTGTGAGGAAAATGCTCACTGTCCCAAGGACTACAGAAAAGGGCCAGTAAAGTAACTACAGTGTGGCTCTGTCACTCACACCAGACAACCCCAAATAAATACCTTATGGAAAGAATTAAAATCTATCAAAACCCACTTAAAATACTTAAATGCAGAAATCTCAATTTTCCTTCAGCTGGGCCAGAAACCACCACAGACGTTCTAGTCAGGGTTGCAGGGAGAACGAGTGGAATGTTTAAGCTTAGGCCAAC…
1158	400009K13|T7_reverse	ACACGGGCGGCAGGCGCAGCGGCCGGGCAAGCCGAGGGCGCAACGAGAGCCGCGCGCACCGCGCACAGCGGCAGGGGCTCCGCGCAATGGGCCGAGCTGGAGGCGGGGGCGCGGACTGGGGGCCGCCGCCAGTGCTGCTGCTTCTGGGGGTCACGCTGGTGCTCACCGCTGGGGCCGTACCGGCACGGGAAACAGGCAGTGCGATCGAGGCTGAAGAGCTGGTGAGGAGCAGCCTGGCATGGGAGTCGCGTGCCAATGACACGCGGGAGGAAGCCGGCCTGCCAGCAGCTGGGGAAGATGAGACCTCGTGGACAGAGCGGGGCAGTGAGATGGCTGCGGTGGGCCCTGGGGTCGGGCCAGAGGAGGCACTAGAGGCATCGGCTGCAGTGACTGGCACTG…
1159	400043E24|T7_reverse
1160	400026P21|T7_reverse	CttttttttttttttttttttttttttttttttttctctttGAAAAAatttttttttaaatgtatgtatatgtatatctggggtggggtgtgccgtgtgtgtatggctaatggagtcaaaaaagtgtgtgaggtctcctggagctggaagtacaggtggttatgagcggcctgacgtgggagttaggaatggaactcgggtcccccagcagggcagcaagcacctgggactactgaccctctctccagctcGTCCACACTGATGGGTCTGTCCTGTGGTGGTGCTGAGTTCAGGCTGTCCCTAAAAAGGCGGCTTTAGGATGGACACATAAAACAGCAGGGGTGAACTTGTAAACCTCTTCCAAGTCTAATCTTCTGCAGGGTTGAGGATGACTTCCCA…
1161	400028K22|T7_reverse	CttttttttttttttttttttttttttGTGGTCAGGGATGGAGTCCTGGGAAATGGTCTTTACTTAGGAGTGCTGGGAGCACAAACATTCTTTTGGTAAAGAGACGAGTCACGAGTCACATGATTAAAGAAGACAGTTGAAGGTACAGTCTCATGCTCTCCACACTGAGATCAGAGCAGTGTCAATAGGGACAAAGTAGACAGCCCAAGAAGCACGCACAGCTCAGCTGTAGCTTGGGCCAACAATCTGCCAATTCTATGTTGTTGAAGGTTTTTACAGTTTTGATCACACACATTTCAATATTCTTGGTCATGGGCAATTCTATATTATAATCAGATCGTCTGTATAAAATGTAAATGGTATTAAAGCCAGGATCTGAGGGAACAATGCATCCGTTTA…
1162	400011L03|T7_reverse	CCCCAcccccgccccccccccccttttaaaaaaaCTTGGGGGGCCCCCCCCAACCCCCCCCCCGGGGATGGaaaaaaaaagggcccccccccccccccAGGTTTTCAAAAAAACCCCCCCCCCCCCAAAAGgggggggggccccccccccccccttttttttCCCCATCCCCCCCGGGGGGGAAAATTTCCCCCGGGGAAAAAGGTTCCCCCCCTTCCCCCCCAAAAACCCCCCCCCCAGGGCCGGGGGTTTTTTGGGTTTTTTTTTCAGGGAAAAAAAAACCGCAAGGGGGGGaaccccggggggccccccccccccctaaatCCCCCCAAAAATGGAAAGG
1163	400023O13|T7_reverse	CttttttttttttttttttttttttttttttttttttttttttAAACTTAACACAAAAAAATGCCCACTTTTATTTTGGAAAAAAAAAAAGTTAACGTTTCATTCTAACAAAACAAAATTAAAGGTATATTTCTTAAACATTATCCAAAAAAATAAGGAGATTTATAGCATCTATTTCTGGGACTGACGTACAAAAAAGGGGGAGCCTACTCGGCAGGGGCGGCTTCGGTGCTCTCCTGTTCTGGGACCGGCTCGCTGCCAGCCTCTTTTCCTTCTTTGCTTCTTTTAAACTTTTTGGGCTTGTGTCTTCTGGGACTGTCCCCTTCTTCACTTTCATGGCGACGTCTACTATTACTGCGAGAGGACTTGTGTCTTGTTTCCTCCTTCTCTCTGTGACGT…
1164	400027B05|T7_reverse	CTGATTTTTTTTCGTGGTCGCGGCGACGTCGCGGGCTGGGAAAGGGGCGCGGTGAACGAGGGCGGGCGGTACCGCTGCCACCACTGCCGCCGGCTCCGGCCCGGAGGGAAGCCGTCACTCCGCCGAGGCCGCCATCTTGTTACTCTAGCTCCAGCCAACACAAAATGCCCCCAGTCCCCGGGAGCCGCT
1165	400004B05|T7_reverse	CtttttttttttttttttttttttttttttttttttttttttttttttttttttttttttttttttttttttttttttttttttttttttAAAAAAGGGGGGAAATTTTTTTCTTTTAAACCCCAAAAAAAAATTTTTGGGGGGAAAAA
1166	400006K11|T7_reverse	CttttttttttttttttttttATAGCTTGAATAAACATCAGtttatattgttttattagatttttatatatttaaaGACACATATATTACATTCACTCCCTAAGGATACACAAACCTCTATGTTTAACCTGATTCTCCTTGCAGCGTAAAAAAGCCAAGATCCGGGGCTGGTGATGTGCTTCAGTGGCATAGCACTTGCTGAGTGTGTGAAAGTTCTCAGTTTAACCCTCATTACAGTTTAAAAATGAAAAAACAAAAGGCTACGTTCAAGATCACACAACATGCC
1167	400047O01|T7_reverse	GGCGACCCCCAGCCTGCCTCGGACGCCGGCGGCCACCACCGGCGCTATCCGGGCCACGCTGACGCCCACCGTGCTGGCCCCGCGCCTGCCGCAGCCGCCGCAGAACCCGACCAACATCCAGAACTTCCAGCTGCCCCCAGGAATGGTCCTCGTGCGGAGTGAGAATGGGCAGTTGTTAATGATCCCTCAGCAGGCCCTGGCCCAGATGCAGGCCCATGCCCAGGCCCAGCCTCAGAGTACCATGGCACCCCGTCCTGCAACCCCCACAGGTGCTCCACCTGTCCAGATCTCCACTGTGCAGGCTCCAGGAACACCTATTATTGCACGGCAGGTGACCCCAACTACCATAATTAAGCAAGTGTCTCAGGCCCAGACGACGGTACAGCCCACTACAACCCT…
1168	400022P09|T7_reverse	CttttttttttttttttttttttttttttttttttttttttttttACTCAAACAGGATCAAACATTTATAAAACAGGTAAATATTCACAAACAAACTGTGGGAAAAACACAACCTTCCCAGCAATAGGGAACTCTGTAAAGTGCTTCTTGCCTGCAACCATCTCTTCCCCATGCTAGGTCCCAGGAGGAGGACATGGGGCACTGTTCTGTGACAGTCCTCAGGGCCACTCAGGCTAGGCAAAAAAAGGCATGAAGTCACCCCAAGGCTCCAGGCCACTCTATCTCAGCTGTGGGTGTAAACTGCTCCTTGCATTGGAAGGCTGGCCTGGGAATGGGCCAGCTTGTCAAGGAGGTGGGGGGACAAATGATCTTGCCAACTTATACCTTGTGAAAAAAACC…
1169	400010K20|T7_reverse	CCCCTCCCCCTTCGTAACACATAAGGGCAAATTTCCTATGAGGGTTGGACTTTAATTCAGTACTTATCCAAGCAAGTTTAAATAAAAAGTACCAAAAATGGCTCATTTTTATCTTCAGGGGAGCTTATTTGGAAAAAAAAACTTTacatacacacacacacacacacacacacacacacacacacacacacatacaAAAAAAGGAAAAAAAAAAAAAAGATTGGAGTGATTATTTATGGGGAGCAAAAAGCACAAATCCCCAAAACTTTCATTTTGTTCCCTCCCAAAAAAGTTCTTTGAAAAATGAAAGAAAGGGGGGGCTCTTTAACGTAAGTGTGGAAACGGTCATGGCTGCCATGATTGTT
1170	400011K12|T7_reverse	CCAGGCTACCCTAAAGGGCTGGCCTCCACGCCCCTGCCCGTAGCGCAGCCCCTTTCCTCCGCGCCGCCCGGGGACTTGCAGGTGGCAGCGCCAGCAGCAGAGCTCCGGCCTGAGCTGTGGGCAGTGCGTGCTGGAGCCAGGTTCCGAGGCCTGGGAGACCGCCGGGCCGCATCGGGAACACGGGCGGAGGCGCCTCCTCCAGCACCTCCCATAGCTCATCCTCCGGGCTCCGAGCGGCAGTGCACCCCGAGTCCCCGATGCCAGCTTTCTTTCCTTCGCTGCGTGCATCCCCTGAGTTCCCATCACTTGCATTCTGGGCCTTTTCTTCTTCCAGAACCTCGGGTGGATCTTCTTCCTGGCCGTCCGTGCGCACACCGACGAGTGGAGCATCTGGGGACA…
1171	400051E01|T7_reverse	CttttttttttttttttttttttttttttttttttttttttttCCAAAATTAAAATTTATTTCTTTCTAGGGAATGAGTCCACAAGTGTGAAACAAAATACACAGCCAGCCAGCCCTGTGTCCCCACCCAGCTCCGTGTCTCACCTGATTTGGCAGCCAACACAAGGACAATCAATGTGGTCTAGGTCTTGCCAGGCTGTGCCATATACTAGGAGCCACAGCCTGTACACATGAATGGCTGGCTGCACACAAACCAGCCGGGGCCCATAGGGGGTGCCTACTGCCCTCAGTGCAGTTTGGGCCTCTCACCTAATGCACAGCAATCAGGCTAAGGTCCTACCAACACCAAGGGCAGCCTTGCAGGCTCATATCTGAGGCAGCCCCACGCCACTCTGAGCT…
1172	400048I16|T7_reverse	CTTTTTTTTTTCTGTGTAAATATATTTATTTTATTGTGGCACTCTAATAACATCCTGGTGGTATGGTGCAGAATGTATGGTAGGAATGTATTTCTTGTAGGGATGTAGATCTGTGTGTATTAAAAGGGGGAGCCAAGCCAGCCCCCACCTGTCTCTTCATCAGATACAGTCCACATTCATTTTTAACTCTCATCTCCAATATGGGTCTATTTAAAATATGCAAAAGGGTATGGATGAGGAATGTTTTAATACCTCCAAATTTTTAAAAAAATCAAGCATAAAAGAGTTGATAATTTTTTAAAGTTTTCTTAGTAGCACTTTCTCTTGATGACAGAAGGGCAACACATAGGCACCCACCTTCATACCAAAGGGTGAGAAATGGCCACAGCCTCCTACACC…
1173	400006N10|T7_reverse
1174	400040C24|T7_reverse	CttttttttttttttttttttttttttttttttttttCATCCTTATCAATAATTTTATTTATTCTCCgtgtgtgcattcccaggtgtgtatgtgtgcaggttaaaggtcaatgtccagaagtcagttctctcttcctaccctgtgagttcctaggattgaagtcaggctgtcaactttgggagcaggtgactttgcttgctgtgctggtatagtgtgatgtcaatttgatgcaaaataaagtcacccgggaggaaaaaatctcaatggaaaaaacgcctccataacttcaggctagtcaaacctggagaggattttcaacattagtgattgatggggtaaggacccaatccattgggggtggtgccatctctgcattagtggtcctgggttttaaaaaa…
1175	400038J13|T7_reverse	ATCCCGCCCGCCCAGCCGGCACCGCGCTGCGGCAGGAAGAAGTGCAGGCGAAGGGAAGCGTCGAGCCCGGCGTGCCGGCAGGCGCCTCCGTCAGGCCTGGCTGCCGCTCAGGGGGCAGCCCTGCAGCACGCGGGACGCGGGGACCGGACCGGGACGGACCGGCGGCGGGAGCTCCGGAGCAGCTGGGCAGCAGAAGCCAC
1176	400006O20|T7_reverse	CtttttttttttttttttttttttttttttttttttttttttttttttttttttttAATTTTCAAAATTTTTTTGCAAACCAAAATTGGTTTATCCCCCCCAAAAAAATTTGGGGGGGAAGGAGGAAGAAT
1177	400041G04|T7_reverse	CTGGCCCCGACTCAGACCCGCGCGGGTGAGTGCGTGGTCGGGAGGGAAACGGCCTCTGCGGGGAGGGGGGGCACCGGGGAAGCCGCGTCCCCGCGTCGCCCACGGGACCTTCCGCCCCTTCTCCACCTGCGTCCCGAGCCCCGCGCCCTGCTCCCCTCCTGTCCGGCGCACCCGCCCGGGGTCCCGGGTGGAGGTCGGGGTCTCACCGCGCGCCGCCCCCAGGCTCACACTCGCTGTGGTATTTCACCACCGCCGTGTCCCGGCCCGGTCTCGGGGAGCCCTGGTTCATCTCTGTCGGCTACGTGGACAACACGGAGTTCGTGCGCTTCGACAGCGACGCGGAGAATCCGAGAGATGAGCCGCGGGTGCGGTGGATGGAGCAGGAGGGGCCGGAGTATT…
1178	400047B22|T7_reverse	CtttttttttttttttttttttttttttttttttttttttttttttttttttttttttgtttttttttGTT
1179	400047P19|T7_reverse	GGCCCTGTCCCATTGCGGCCTCGGGCGGCGTCGTTGAGCCGGCTGACTTCCCGGGAGGAGCTGCCCTGCGACTGAGCGGCGGCGGGCGCGCTTAGCGCGGCCAACATGCGGCGGAGCCTgcgggcgggcgcgggcggcggAGACCCGAggcgaaggcggcggcggcggcccgggaggcggcggcgggcggcaggctcgcggccctagcgaggctgctggggcggcggcggGAGTCGTCCGCGAGGATGCTGTCCCGCAAGAAAACCAAAAACGAGGTGTCTAAGCCGGCCGAGGTGCAGGGCAAGTACGTGAAGAAGGAGACGTCGCCCCTGCTGCGGAATCTCATGCCTTCATTCATTCGGCACGGTCCAACAATTCCCAGACGGACTGACCTCTGTC…
1180	400023K22|T7_reverse	CtttttttttttttttttttttttttGTTGGAAATAATTACCCTTTTATTAGCACAAAATTACACCAACCCAGGAGTCCAGAACCCAGGAATAAGTTAAGGCACACATCAGGTAAGAGGCAATATTCCCAGGCTGGCATGCTCTAAACTTCCTGAGCAAATTCAAAGGGGCCTGGTGGTTGTGAGGGTCCCAGGGGCCTCTGCCTTCCAGGTGAAAGGAACAGAACCAGGTGTAGGTTGGAGGAATACCCTGTGGACACGTGGAGGTGACCTGAGGCCTTGGATCACTGGTGAGCCACTGGCCAGTTGCAGCTCACTTCTCAAAGTAGGGCAGGTAGAAGAATTGGAAGCCCCGGCGGCCCTTGACAGCGCAGTAGATGAAGATCACATGGTAGACTCC…
1181	400011L20|T7_reverse
1182	400039B16|T7_reverse	CCGGACTGCGCGCCCGCTTCCCCTCGCCGACGGCTCCGCCACCATGGAGGACATGAACGATTACAGCAACATAGAGGAGTTCGCAGAGGGATCCAAGATCAACGCGAGCAAGAACCAGCAGGATGACGGGTACCGCACGCTCCGCTCCTCCCCTCCCCCAGAGCCCCGCGCGCGCCCTTCGTCCCTCCGGAGCCGCGCGCGCGCCCTTCGTCCCTCCGGAGCCGCGCGCGCTGCCCCCAGTCTTTCCCCGAGTCGATTCTCCGCGTGCCCGCTGGACCCCAGTAGCCTTCCCCACTAGTGGAAAGTAAGATGGGGTGACTCGAGAGGCCCGCCGCGGGTGGGGGAAGGGAGGAGGGGTTGGGGAAGGAGAGAGGCGCCGTCGGTGTCCCGAGTGCGCAG…
1183	400020F04|T7_reverse	Ctttttttcttttttttttttattttttttttttttttttttttttttttctttttttttttttttttttttttttttttttttttttttttttattttttttttttttttttttttttttttttttttttttttttttttttttttttttatttttttattttttttttt
1184	400047L15|T7_reverse	CttttttttttttttttttttatttttttttttttttttttttttttttttttttttttttttttttttttAAAAAAAAAAAACGGGCCCGGTTTAAACCCTTTTTTTTTTTTGAAAAAGAGGGGGGGGGGGCAAAAAAAACGGGGAACTTTTGCAAAAACTTGGCCCGAAATCCCCCCAAAAAACCAAACCCCAGGGGAAAAAAAAGGAAGCCAAAATTCCCAACCTGG
1185	400021B01|T7_reverse	Ctttttttttttttttttttttttttttttttttttttttttttttttttttttttttttttttttttttttttttttttttttttttttttttttttttttttttttttttttttt
1186	400046A04|T7_reverse	ATTTCTCTGACCCTGGGGGGAGGACCTGTTTAAGGTCTTGGCTGCAAAAACCACCCTCCCCCAAAGTGTTCCTGTCAACCCAAGGGGACCTGTGGGGACTCGAATCTTTTGGTGCCCTCTACCCCTCCAAAAAAGGTCCCTGCTTTCTTGTCCCAAGGGGGCTGTGAATCCCCTGACTCAGGCAGGGCAGGGATGCTCTTATAAACCCCAAGGAATTAAAATAATTGTCTAGGGATAAAAAAAG
1187	400039N09|T7_reverse	CttttcttttttttttttttttttttttttttttttttttttCCAAATATATTTTTATTTTTTCATTTGAACACTGGCAGTTTTGAAAACTTCCAGTCTCTTAGTTTTATAAATATATATGTGCAAAGTATTTGATCACAAAAATTAGTCACGAATCCAACGCATGTTACTACAAATCTGGTTAAAATCTGGTAGTCGCTCAATAGGACCCAAAGCAGCAATAGCTGGGCTTTTGTCATGAATGTACTTGGGGCACACTCGTCAAACCGTCTCCGCATCCACAGCATCAATTCTTGCTTCAAGCTCGGGGATAGGAATTCTCCTATTATAGCATAGCATCTGCCTACCAATGTCTTCACAAATTGGAGTTGACCCATCAAGCTGCAGCAGCATGTTTGT…
1188	400016K07|T7_reverse	TTACCCCACCGGGCAAAGGCTTTTCCCACCCCCGGTTACAACACCAAATTACCCCTTGACCGAAAACGGGGCCAAAACGCCCCCAAAAAATCTAAAAACCCTTCTAAAAAAACCCCCCCGGGGTACCCCACC
1189	400016E17|T7_reverse	CttttttttttttttttttttGAGATCAATTTCAGCTTTACTTTAAATGTGCATTTATGTGTTTACAGAATATACCTGTCTTTAATATCACTGCAGTGCTTACTTTCATCTCATAGTACATAAAAATAAACAATTCAAGCTTTCCTGTGTCTTAGTGTAACCAAGCTTCCACAGGTCAGGTGTGCGAGCATCAGGGTTCTACTTTCAAGCAAATCTCCATGTACATACGTAAGCTTAACAACAACAAAAAGAGCTTAAATCAGCAATCGCTCTAAATGCATTAAAGAGAAACCTCATTTTTCCCCCAAATCAAACTTTTAGAACTAACCTTTTATAACTAAACTAAGTTGTTGCACCTTTCCTTTCATATGTATGCACCAGGCTAAAGACTTCCAATAA…
1190	400033M20|T7_reverse	CttttttttttttttttttttttttttttttttttttttttttttttttttttttttttttttttCCCAAAAAAAAAATGGCCCTTTAAAAAAACCCAGGTGAAAAAAAAGGGACCG
1191	400040E06|T7_reverse	CTTTTTTTTTTTTTTTTttttggtggagtcacaccttaaactttattgtccacatggaattgagttaattatcaccaaaaaagttttcactaaattgtgccgaccctaatatatgcatagaatTGCACAttggtggtgcagctatccaaatcatttctgctccttacccatattcctgtaagtaaccctaataaaactcattggttcaccaagtttgcactctgatggtatccatactttggtctgtggtaggttccctatctgaggtgagtagtgtctcactaggaaaagttttgtcCCGACATACCTGTCCCCTGGACTTGTGTCTCCTATGCTGTCACAGAAAGTTTGGATATGAAATGCCTGCCACATACAGACCCTGTGAAGAGCTTGTCCTTA…
1192	400034M13|T7_reverse	CtttttttttttttttttttttttttttttttttttttGAAAAA
1193	400045H07|T7_reverse	CttttttttttttttttttttttttttttttGTGCCTTCAGTATTTTATTTCACAGTCCACCTCTGACAACTCCACTGTGTCAGTCACTAAGGATCTAttttcttgaaaaaagggtctcgtgtaacccaagcttgcatcaaattctctgaataactgaaaatggccttgaacttctaatcccctaacatggtagggttacagttgtgaactgtgaactgctggggttccaacccacagtgctggggatggaacccagggcttatgcacactaagcaatcctgctacaccccagggccaaccccaaccccAGGGCCTGCCTCCTCTATGCGCTTCCTTCTCTGGATATGCAGTCACAGCTTTCCCCACCTTATGCCTGGTTATTCCTGACTGCGTAAGGC…
1194	400045D07|T7_reverse	CttttttttttttttttttttACCACCAATACATTTATTCGAGGAGATGGGTCTATCTTACCACGAGGGGAGGACTAGATGTCGGCCTATGTAACCTGTGCGTATTCGCACCCAGCACAGTGACTGAACCCTCACACCTGGCGTCACCAGCACAGACAAGCAGATGAGGGGATGGTCTGAGGAGAACATGATTTCCTATTCAGGAGAAGGCACCACCCTTGTATAAGAAAATTAGTGTTGGGAACATAGCGCCAGCCTCCCATGGCCCAGGTGTGATGGCGCCCAATTTACAAAGCAGGAAGTGGGGGGCGGGGGTGCTTCTGGCTGACTGGCAGGATGAGCTGGGCTAGAGGTGCAGGGAAGCCTTGCCACTGAGTGACGTTTGCCTCTGCAGCCTGC…
1195	400039B08|T7_reverse	GCGGAGCCCGCCATGACGGCGCGAGTGTGAGGCGCGGCGAGCACCGGTCCAGTAGAGCGGCGGGCGCGCCGGCCTCTTATCCCGCAGCGGCCGGGCCGGGCCCTGATGAGCAGCGGCCTCGGCCTCCGGCGCAGCCCGGAAATGTCCGGCAAGATCGAGAAAGCAGACTCTCAGCGTTCTCATCTCTCCTCCTTCACCATGAAGCTGATGGACAAATTCCACTCTCCCAAAATCAAGAGAACACCATCCAAGAAGGGAAAGCCAGCCGAGGTGTCGAAGATTCCTGAGAAGCCTGTGAGCAAAAACCTGTGCTGGCTGGAGGAGAAAGAGAAGGAGGTTGTCAGTGCCTTGCGCTACTTTAAGACCATTGTGGACAAAATGGCCATTGATAAGAAGGTT…
1196	400045G11|T7_reverse	CttttttttttttttttttttcgtttttGTATTCTCTATTTTATATTCGTTACATTTACAGGGGGAAAAAATCTTAGGCTAGGCGTTCATCACTATCCTACAGTACAGTGTATATTTAAAAAATGCTTATTTGGGTAAATACATTGCTcgcgcgcgcgcgcacgcgcgcgcgcgcgcgctctctctctctctctctctcATGTCACTCTACTTTTAAAAGGCAACTGTGTAACAAGCAAGTTCTTCTAATTCTGGGTCTGTGATCCTGGAGAGTGTTGCTGAGCCGGGGCCTGGGTGACTGCGTCAAAGGGTGACCCAGGAATCAGGTTCTCATCATCTCCTTCCACCAGAGGGTCCCACTGATCAAAGTCTTTCTGAAGCCCTAAATGCTTTTGTAAG…
1197	400025J03|T7_reverse	CttttttttttttttttttttttttttttttttttttttttttttttttttttAGGTCTGAAAAAATAATCCGTTTAATTGAAAAACCTGGAAAATCCCCTCCATGAAAAAACCAAACCCCCCCCACCCCTACATTACTTCATAACCACTTCAAAAACTCTTCACCAAAAAGCAGGAAAAAAAAATTCCCAAAACCTCCACAAAAACAATGCCCAGGGCCGCTGCACCCACCAACAATATGTTCTTCCTTAACCATATTGCTAT
1198	400007N12|T7_reverse	CtttttttttttttttttttttttttttttttttttttATCATCATTCTCGGTTTAATTAATTAATTCCCCCTTTCCGTTAACACTATGAAAAAGTGAACCCAGAGGAAGAGTTTGAACAGGACTGTAATCTGGACAGGCGTTTTGAAAAAAAAAATGGGCTGGTCTGAGGGCGGTGTTCTTGCTTCGGCTCTGTTGCCTGCTCTGGAACTCTCCATGGTCCTGAATCTGCTGCCTGGGAGCTGGAGGCGGGGGTGAGGACCAGGGAACTAGCCAGAGTCCAGTTCCCCATCCCTTTATCTCCTCCTTGGTAGTCCGACCTCGCGTGGGAAACAGGCTCTCTAGCTCCACCAAAGGCTTCAGGTCTCAAAAACCCAACCACGCCACCTGGAACCTGTCG…
1199	400037P06|T7_reverse	GCCGGCGCAGGAGGCCCGGTCTCCGTCAGTCCGCCGCTAAGTTCTGCACCATGGACTCCTCCGGCCGCTCGGAAGCGCGCGCGGCCCGCGGGCTGGCTCGGACGGCCGGGTCGGGAGCACGCAGGCAGCCACGCAGCAGGAGACCCGGGCAGGCGGCGCTAGCTCCGCGCCGCTTGCGCCACCGCCGCTCCCCTCCCCCGCCG
1200	400048O18|T7_reverse	GACTGGAGGAAACAGGCTTCCTCCACAAAAATCTCTCTATAAAATATATAAAACACCATTTCTTGTAACTTGCCCTTAACATCCCAAAACATTCCACCAATGGCTAAAATTTCCCATTTTATAAACAGGAAAACTGAAGCACCCAGGTCATGTTGCACCAGTGGCT
1201	400038P13|T7_reverse	CttttttttttttttttttttttttttttttttGTCTGCAGAACCATGATGATGATCCTTTAATATGGGATGAAAAGCCTTGCTCAGGAAGGCAGACAACCACGTATGGCTTCCAAACCAAGGTCCTCCAGGGGGGCCTTGAGCCCCTCACCCACAGGCCTGGGGCACTGGCACCAGCCCCAGGAATCCACAGGGCGGCTGGGTGGTGGCATCACCTGCGCTCACAGGCACAGTCACAGCTTGTCATCGGTCATCTCCAGGAACTGTGCACACACGTCCCGGACACACTCGCCCTTCGGAATGAACAGGAACTTGTAGTAACTGCCATCTGCACAGATAGCAATGACTGCATTGGGCTCTGTTCCAAAGGCACAGATGCATGGTGAGCCTGAAGGAACC…
1202	400036A19|T7_reverse	CttttttttttttttttttttttttttttttttAATGGAAAACAATCTTTATTGGGTTTGCCAAACAAGACAGAAAGCACAAACTTTCTCTCCGCTGTGCCCATAGAAGTGCCTACATTACAAAAACCCAAGACATAAAGGACAGAAAAAAACCCACAAAAAAAAAAACAGAAGCTAAATTTAACTGTGAGACAGTCTAATGCATGCTTTTCTCAAGGGGGAGAGACTTGAGTTCATGCTGCCCCACTGTCTCCGTTCTCAGCATGGGGGGTTTATTGTAGTTTTAGAAATTATACTGCCACAAAGCAACATACCTGAGTCTGTTAACTGTGTTGAGCATCTTTAAAGGCCTGAAGGTCTAGTGTCTGTCTCCTAAAGAGACTGAAAATGAAAAACAGG…
1203	400029E21|T7_reverse	CtttttttttttttttttttttttttttAGAAATTCAGAAAGTTTAATGTTGCTTTGAAAAATACTTCTGCACAATAGTATCTCTCTCCTTACAAAAAGAAGAAATAATATCTGATAAGTCAGTGGTTTGCTGAAAGCACAGATATTTTCTATTTCCTTGTCTTAAATCTTCCAAAACATCTGCTTTGAGCTTGTTAAGTTCTTCTGCTAGATGCTTCAAGTTATTAAGAGGTATTTGTTCATCTTTGGCTTCCCTCATCGTCTGAGAGACAGTTCTTCGGAGTGTCTCATCAGCTTTATGAAGGATGTTAGTAGAACAGATAATTCTGTCAGTTTCCTTTTGTTCTGTATTATCCTCAACACATTTTATGGGATTTTCCAATGCAGTAAGCAACAAAC…
1204	400014I09|T7_reverse	CtttttttttttttttttttttttttttttttttttttCACGGAGGCATATGTCTTTATTACCATTTCCAAATGGGATGCAAAAGGGAGAGGGAAAAGGAAGGAAGGAACCTGTGAGCTAAGCGCTCCGTGCTCCTGCACAAAATAAATGGGCTTCAAAGGTTCCGGGGGACGGGCTGAAAACTGGGGGGGCACACAGGAGACGGGGCCCAGGACTAATTGAATACTGAAAGGAATTCAAAACTTATTAATGTATTTACATAATTTATAATTTTTAACCAATGGTCTCATAAATATAAACTACAAATTTACATATGCTAGGCACCTCACAGTTGTTTTTCCCACCAAAACAAACTGGGCAAAAAACAAAAAAACCAAAACAAACCATAAACAAAAAACA…
1205	400044F06|T7_reverse	CttttttttttttttttttttggtttttcttttttattcatgcttttttttttttCAAAGTGTCAGTTTGGGAAGTCCTCACATACAACTTTGTTTCATTTTTGTTTATTGTGAGTTTGGCTGGTGCGTTGTTGCTGCTGTTTTTTTTTTTTGTTTGTTTGTTTTTTTTTATCTCATGGCAATAAAATGCCAGTAAGCATTGACACCAGGACTAGTTACAAACTTTCCAAAATGTCCAACTGTGGTGGCAACATCAGTTACATTGGGAAAGCAAGCCATGAGCCATGAGCCAGTGCAATCAATGGACCGCAGCCAGGGACGGGGCTGGCCTGCGGTCCTGAACAAGCCAGTCTTCTGTGCTCACTTACACTTCAAACACAGAAATCAACTCAGTCTTGA…
1206	400016O02|T7_reverse	CtttttttttttttttttttttttttttttGGGTGCAGCGAACTTTATTGATGGTATTCAAGAAAGTAGGGAGGGCTCCCTAGGCCCCTCCTGTTATTATGGGGGTCTGGGATGGAAATTGTGAGGGAGATGCTCAGTGTTGGGGGCCGAGTTGGGATAGGGCCTCTCTTGCTCAGTGTCCTTGCTGGGGTGGGTGGTCCAGGGTTTCTTACTCCTTGGAGGCCATGTAGGCCATGAGGTCCACCACCCTGTTGCTGTAGCCGTATTCATTGTCATACCAAGAAATGAGCTTGACAAAGTTGTCATTGAGAGCAATGCCAGCCCCGGCATCGAAAGTGGAAGAATGGGAATTGCTGTTGA
1207	400036A24|T7_reverse	TCTGCCACCTGCCACTCCGCTGTGCTTCGAGGCTTTTTTCCGGCCGGGCGTTTGACGTCAGGATGCAGGACGCAAACGCGCTGTGTATCCAAGGGCAGGAGGGGTGGGGCGCGGAGCAGCTCATCCTCCTCTTCCTCTTCGTCCTCACGGGGGTCCTCCTCGCCCCCACCACGGACGGGACCGCCCCCCGCCCACGCGCTCCCCCAGACCCGGCTCCCGGCGTGGACAGTGCGGACGGGACTTGGCAGGGTCACCGCGGGGCTCCGAACGAGTTGTACGCGGCGCACACGCGGGAGCCAGAACCCCGGGAGCACGGCGGCGCG
1208	400020O08|T7_reverse	tttttttttttttttttttttttttttttttttttttttttttttttttttttttttttttttttttttttttttGGGGGCGCCCGGGGGTTTTTTTGGGGCGGGGGCCCTTTCCCCCCGGGGGTTTTTTTGCCCCCAAAAAAAAAATTTggggcccccccccaaaaaaaaaaaaaaaaaCCCCCCGGGGGGGTTTTTTTTCCCCCAAATTCGGGGGGGGCCGGGGGGTTTaaaaaaaaaaaaaaaaaaacccaaaaaaaaaaatttttttaaatggggcacccttcccccccccgggaaaaaaaaaaaaaa
1209	400007C09|T7_reverse	GGCGGTGGCAGCCACGGAGGCCAGCCTGGCGGAGGCCAGCCTTGAGGAGGCCAGCCTGGCGGAGGCGGCTGCGTCGCCTTCCTATGGGAGGGTGGATATGGACGAAGAGCTGGCAGCAGCCTTGGCTGCAGAGGAGGAAGAGGCGGCGGCCGGGGGCTCGGACGATGGGAACCCAGACTTTCCCACGGCCTCGCTGTACGTGGGCGACCTGCACCCCGAGGTGACCGAGTCCATGCTGTATGAGAAGTTCAGCCCTGCCGGGCCCATCCTGTCCATCCGCATCTGCAGGGACAAGGTCACCCGGCGCTCTCTGGGCTACGCATATGTCAACTACCAGCAACCGGTGGACGCCAAGCGGGCCCTGGAGACCATGAACTTTGACGTTATCAATGGCCGGCC…
1210	400038A08|T7_reverse	TTTATTCCGTCCTTTTCTTTACAACTGAAACTCTGGGAATTCAAAATTAACATCCTTGCCTGGGAGCTTCTTGGACACCCCAAAAAAAGTTTCAACCTTGGGTTCCCCGTTGTTCTGCTGGGCTTTGTCTAAATGAACTTTTAAGAACCGGCTGCCATCCAGTTTCCCACGGATCCCCTTACCCACAATTTCCCTTGGGAAAACTAAATCCCCAAG
1211	400037I19|T7_reverse	CCAAAAAAAACCCGTCCTGAAAAAAAACAACAAAAAAATTCCAAAAAAGGAAAAAAAAAAGGGGGGGGGGGGGAATTTAAAAACCCAACCTAAGCCCCAAAAAGGGGTTTGAAAAAACCGaaaatgggccccccccccccccccccgggggccccccccaaaGGCCCGCCCTTTTCAAAATTTTAAGAAAAAAAG
1212	400009H11|T7_reverse	CtttttttttttttttttttttttttttttttttttttACATTTTAAAAATTGTTTAATGGAACATAAACTCCTTTAAAAAAACATTCAGCTAGGTGATAACACCCATAAAAAAAAACACCAATCTTGTGTTTATCTTTTTTTTTTTAATTTGGCATGTTATTTGCATTTATATTAAAGCAAAGTGCATCTTTTCTTTATTCTTCTCGTTTATACACATTGCACAATACATAAATAATGATGCTTATAAAACGTCTTTATATTTACAAGtaataatatatttatatataacataaaatacatttttctttaataaatCTCAGCTTTTTTTTTCTTTTAAGGAGTCCTTTCCTCTCTCAAAGCACTACAATGCTAAATTTCCAATGAAAATGCTTCTCTT…
1213	400050J22|T7_reverse	CCGAGCCCCTCGCCAGGAAACTAATGACCCGGCTCCGCTCTTCACATTTTTGTTCC
1214	400037J13|T7_reverse	GGACGCGGGGCGGAACGCGGGTCACTGCAGTCCGGGCGCAGCGGTGGAAGCGCCGCCTCTGCTCCGGCGCCCGCCGCTCTCCATGGAGCCCGCCGCCGCTCGCAGCCACTCCTTGCTTGCACccgccgccgccgccgccgccgGGGGAAGAGCGCGGCTCGTGGCTCGTGCCACGCGGAGACAGTTGGAAGCGACGGTGCAGACCGGGC
1215	400048M14|T7_reverse	CtttttttttttttttttttttttttttttttttttGGATTTCACAATTTGTTTTTATTAAGGTCCACAGTCTACTAAATAAAAGCACTTAACAAGACAGTTTGAAAAACTATACAATTTATATCTTGGGAATTTCATTCCTTCAAAAAACAAAACAACAACAACAAAAATCGGTGCACATTCCCCTAATTTAAATGCTGGTTCATCCCTGTGTCTAAAAAACCCCAATGGGGAAAAATTGATTCCCACACTCAAAGTCCGCCCAATAGTATTTTTAAATATGTACTACAACAGAAAGTTTGTCCTCCCAGCAAAATCAGGTATGGTCTAATTCACCTTGTAAAAAACAGTCTGGAGCATACGGACAGGCACCACTCACACATGCGCAAAAGCAGAATC…
1216	400007F06|T7_reverse	CttttttttttttttttttttGGTAAATGTACTACACTTTAATTAAAAGTCTCATGAAATAACTTGGATTCATTACTGTAATACGGTTTGTTCATTTCTCCAGGGAAGCTTACATCCAAAGACAGTTCTCAGAATGGTACCCGCTGGTGAGGGAGAATGAAAGGAAACAAGGTGACAGTACCGGAGGAAGGGGTTAGCCTGGGTCAGCCACCCCGTTTTATAAAGCTCTTCCATATGGTTGAATAGCGACAGATCTGAAAGTCAATTTAGGTTCCTAGAACTAAACTGTAACCAGATTCTCTGAGTGTTTCCATCCTGCGGAATTGACCCCAGGAATGTGCCTGAAGAGATGGCTATCTCTCGCCTTTTTTTTTTTTAAATTTACtttttacttattca…
1217	400016A03|T7_reverse	TGCCTGTTCCCGCCGCTCACGCCTCTCCTGTTCCTGAGCCTGGGCCCTCATAAGCTGCTGACGCAGCAAGACCCGTGATGAAGAAGATGACATGGCAGGGGTCCGGGAGCCCCCTGCAGAAGACGACGCAGAGAGTGTAGCTGGGGTGGTCGGTGTGGCCTGCAGTGATATTGGGAGGCTGGAGCGGAGGGATAGGGGTTGGCTTTTGAGCTCGTAGAAGCTGTCAGGATCGAGGATGTTTTCTAACTCGATATCAGCAACAATCCCGGATTCCGGAAGCAAAGAATTCAGGCTGAGCAGCTGGGCCGACTCAGCTGGCCTGCGCTCTTCCAATAGCAGGAACACGGCTCGAGGGCCCTCCGCGCTGGCCTCTACGGCGTCCCGAGCTGGCTCGGCTGC…
1218	400004I11|T7_reverse	CtttttttttttttttttttttttttttttttttttttttttttttttttttttttttttttttttttttttttttttttttttttttttttttttttttttttttttttttttttttttttttttttttttttttCCCCCAAAGGGGGGGCtttttttttttaaaaaaaaaaaaaaaaaatttttttcccccccgggggAAAAAAAAAAAAAAGGGGGGGGGGGGGGGttttttttaaaaaaaaaaaaaaGGGGAGAAAAAAAACCCAAAAAAACCCCCCCCAAATCCCCC
1219	400025N22|T7_reverse	GCTCCGATCCAACAGGCCACCGATGCCTGACAAACTTGTCTTTTCCCCGCCCAGGGGACGCCCCTCCGCGGAGCCAGGCCAGGAGGCCCGGACTCTGCTTTGGTTAATCCGCTGGCTCCAGTCCTGCAGTAGGTGTGGAGGGCTCCGCAGCCCGACCCAAGGGAGCCGGGCTGGGCGCCCTTCCCGGAGGCGAGGGCGCCCGGGTCCCGGTCCTCTGGAGCGCTGGAGCAGCGAGGACTAGGTTCGGCAGCGGGGCGAGCGCTCCGGGTCCCCGAGTCCGCGAAGTTAGCCGAGCCGCCGCCGAGGAATCCGGGGGAGGCGATCGCGTCCCGGCGCCCCCGCGGGAATCCAGAGAACGGTTCCAAAGCAAGAGGGACCGCAGCCAGCAAGGGAAAGAGG…
1220	400023K04|T7_reverse	CtttttttttttttttttttttttttttttttttttAAATAACAAACATTTATTGGTGTCACTTATGGTAAAAAAAAGTTCCTACACCACATGTGCATGACCCAATTGTTAAATAAACCATATCCAAGGTGAACACACACCCTGACCCACCTTTTTCTCAATTTTTAAAATAGCCAATTCCTCCTCTCCCTGACCCCAAAACATGTGAGCAACTGCTAATGAAAAGCAATAAACAGCCACTTGGGCTATAGCATTTTCAACTCCACTCTGAGGTGAAAATTCCAATTACATTCGAAACTTAAGTTCTCTCAATTTTCTCCCAACGAAAGTTCCTGAGTCCAGTATTTACAATATTACAGCTCTAGCAAATCAGTGCACCTACAACTCATCTTTTTCTGA…
1221	400008F02|T7_reverse	CtttttttttttttttttttttttttGGTCATTTATGACATTTATAAACATTTATGGTGCCTACAAGTCCAAAAGACTACATTGAACTATACAAAAGGAAGGTCTGCACCCAGCCTCCTCTCCCATCAGGTCCTCTCAGGAGTCATTAGGAAGCCCAGGCCTCCTCTCCCTGAAAGGTACAGTCATTAGGTAGCCCAAATAGTCCGCCCGGCCTCCTGCCTCCTCTCTCCTCTCGCTGTCGGCCCTCTCAGGAGTCATTGGGAAGTCCAAACAGCTTCACAGTTCCAGCCTCCCGACTGCTGTCGTATTTGCCATCTTTGTCATCACAGGCAAAAGCCAGCAGAGGCCTCTTGGGGTGCCAAGCCACAGTGAAAGTCGGGGACTCACACTGCACCTCCC…
1222	400006N02|T7_reverse
1223	400015I07|T7_reverse	CttttttttttttttttttttCGTTTTATGTGTAATTTATTTAGCTTCTTTGTTTATGCAGAAGCCTTTTATCCTTGTTCATATGTCTACCAAGTATTTACATAATTATTTTGGGGTATTTGAACTGTATTTTCTTTTGTTGTTATTAAATATTGCTTCTACAAACAGTTGTAAATGGTTTATTTTTCTTTTGAGTTATTTCCTTAAAGTAGGATTTCTCAGTCAAGATATATGTGTGCATTATGGCTGTTGATGTAAATTAGTCTTCAAAAAATCTGAGGGTGCTTGCTCCTTCCTGCTGCCTTGCTGTATCCACAATATATATGCAGGGTTAAATCCAGCCCTTTCAACTAAGCTGCAAGCTGGGTGGTCAGCCCAGCTGATCTGTCTCGGGGGTTA…
1224	400007E01|T7_reverse	CttttttttttttttttttttttttttttttttttttttttttttttttttttttttCCAAAATTGGAAGGGGTTCCTTTTTGGAAAAACTGaaaatataataaaaattaaaataaaaCCATTTAAAAAACCCCCCCCCTGGATTTTCCCCCTCCTGCCTCTGGCCCTCCAAAGGGGGGAGGCCCTGGCCCCAGGGCAACAAAGGGGGAGGGTTTTCCTGCCCTTCCTCTTCCCCCTTTCCATCCCCAATTTTTATCCCCACAGGGGGGGCCCCCCCCTAAAGAAACCAAACCTGGGTATGGGAACAGGACCGGAGGCCCTGTACCCCAGGGAGGGAGGTTTGGCACATGTACCCACCCCCAAACCTCCGGGCCTGTAGTGGGG
1225	400030G09|T7_reverse	GCTCCGGAGCTTCTGCTTGCGCCTCTTGGCCAGAGGCGCATTCTCTACACTCTTGAGAAAGAAGCCCTCGCGCTTGCCTCGGTTGAACGCCATGAAAGTGGCATTGAGCCCGGAACGCACAGCTGGCCCAGAGGACTCCAGCACATCCGGCGTGCGGAGCGGGGGCGAGGAGCGCGCGCTGCCGTCCTGAAGCCACGAGCTGCTACGCAGCCCCTCCAGCTTCAGCCGCTTGGCGGGGTCGACTGTCAGTAGCCCTCGGACCAGCTCCTTGGCTTCCTCCGACACACCTTGCCAGGCTTCCCCGTCCAGGGAGAAGCGCCCTTCACGGATCTTGCACATGATCTCAGCTGCCTGACTCTGTCCACCCTGGCCGGAGGCCCCTTGGAAGGGAACCTGGCC…
1226	400018P04|T7_reverse	TCGTAACCGCTGTCGCGGTGATAGCGGTGGCTGCGGGAGCGCGACCGGCTGCGTGAGTACGAGCGTGAGTAGCGCCTGTACTTGCGCTGGTGGCGCCTGCGGGACCGGGATCGGGACCGTCTGCTCCTCCGCGGCCGGCTGTGGCTGCGCGAGGACGAGCGGCTAGAGCTGCGGGAGTCGCGTCGGGAGCTGCGGGACGAAGAGCGGCTGCGGGAGCGCGACGACAGGCGGCTGGAGCGGCCCGAGCCCGAGGTGGACGGCGAGGCTTTCTCCTGCGGAGAGCCGGGCCACATGTCGTTCACGTATTTAGACATGGCGGCCGAGGACATGGCTCCCTTCTGAAAACGGAGATCGGTCCGCAAACGCGACGGCGTCTAGGAACTTAAACGGATGAACAGC…
1227	400026L09|T7_reverse	TTTCCACTTATAATGTCAAAAGCTGGCCTCCAAACACACAGTCATCATAGGGCAGCTCATCCTCTGTGAATTCTGACTCCGTGTCATAACTCTCCTCATCCTCCCTCTCGGGTAACATCTGGAAATTTTCCAGGGTCAGCTGGCCCAGCTGCTGCTGTATCCGGGTACTTGGGCGGCCCCAGGTAAACTGGTAGGGGGAATAACCTTGGTAGGTTACCCTGTTGACATCACCCCCACATTTCAACAAAAACGAAACCAGGTCAGGATTCTGCAGGTCCACCGCAAGGGGGAGGGCTGTCCGGCCATTGCAGGGCTCCTGAACGTTGACATCACCACCCAAAGT
1228	400039N04|T7_reverse	Cttttttttcctttaagttttttttttttttttttttttttttttt
1229	400026P15|T7_reverse	CTcgccgccgccgccgccctccgcaccgggccgggccTTGCCCCGCCGCCGACACTCGGGGGCCCGGGGACTGCGGTATTTGCCGGGGAGGGGCTGTCGCCTGCCTCCCCTgccgcgggcgccgccggccccgccAGCCCGACGGACCCTGAGCCATCGCGGCTGCGGCGCGGACCCGGGACGCCGGGG
1230	400026F18|T7_reverse	CCGCCCtttttttttttttttttttttttttttttttttttCTACACAAAACAAAACTTTATTAATGTAAGGCTTCTTGGTGAGGAGTGTGTGGGCCCCAGGGCAGGGCTTGTACCACCATGATGGGGAACGGCCTGGATGTTGAACTCCCCCCTGGGGCAGGCAGGGCAAAGGTTGGGGTGGATCTTCCCCTTCGTCAGTCTGGGGGAGGGCTACAGGGAGGTGGTATCAAGCCTACTCCCCCCATAGCAAATATAAATCCCCCCAGCTCAAAGTGTAGGGATAAAACAGTGCAGGGGGCAGGGCACCAGCACACCCCTCCCCACCCCCACTCTTCACAGTACATATTCCGATCAAAGGGTGGGAGGGGTGCTAGGGACTTAAATATGTGTGCAACAA…
1231	400018B18|T7_reverse
1232	400011K05|T7_reverse
1233	400006D10|T7_reverse	CtttttttttttttttttttttttttGTTCCAAACATACAGTTTATTACACATAAAGCACTGCCTCACAATATGGAAATGTGGGCATTAAAGCAATGTACTGCGAAAATGTTTATGGGCAAAAGGAGCTTTAAAAGAAGTCTCTGGAAAATTCTTAGCAAAGTTTTAAAATGGCACTGCATTTTCCAATAAAGTACCATGAGACTGGAAATAGGGGGGACAGAACAAATGAAATAAAGTTTCCAAACCTCTTCTAGTTAAAAACAATTTACCTTCTTCCAATTGCTAAAGGGGCACATTTAAAATGTAAACAAAATAAGTAAACGGCAATGTTTTCTTTAGTCTCAAGACTCAAGAAATTACCAAGGATGTTAATTTTTTAAAAGTTATCATGTTAAGA…
1234	400047B15|T7_reverse	CttttttttttttttttttttttttttttttttttttttttttttttttttCCCCTTTAAGGCCTTTGTCCCAAATCTAAATCTTTATTGTTCTGAAATAAATGTTAAAAACATAACTTGAAACAAAAATGTCAATATTCATTCCCAAAAAACATGGGGCTCAATGCCCATCACATGTAACAAAAAAACTTCCTTTAAAAAAAAGGAAAAAAAGTACTATGAAAAGTCTTTCGGGAGTGAAAATGCCCCCTTTCTGTACCCTGCCCCCCCCCTGCATTGTCTTCACAAGGTTTGCATTGTCTTCCCAACAGTTCTTGCTATGATGTTTGACGGATTTTTTGCCCCCCAACAAATTCCTCAAAAAAAACAGGCCAACCCCCGTCTTCATCGTATTTACTA…
1235	400020A12|T7_reverse	CTTTTTTCTTTTTTTTTTTTTAGGGAGGATAGATCCTTTTTATTAACCCAGTGTAGGTTTGAATTTTTACAAATCTTTGTGGCCAATTAGCATGGGATTTATAATATTGAAGATACATGCTCATCATTTTATACTGTGAACTCTCTACCACGTTGTATTCAAAGAATAGTCTGATTAGTATTCAATGTATGAGGATAACAACATGCTATTATAAATTTAATAATTAGGTTTTCTTCAATcaggcctggtggtatatgcctttaatcccagtcctggggggaggagacggctgaagcagatgaatctctgtgagttcaagaccaggctgctctccaggctgagttccagaagatccagagctacaaagtgagaccTGCTCGTCGAAGCGGCTGACCACGG…
1236	400014L14|T7_reverse	TGTGCCTGTGGCTGCCTTGCCTGTAACTCAT
1237	400050A10|T7_reverse	GCCTTCTGGCTTTGGCTCCGGGCCTCATGCGCTAGACCGGCGCCGCGCGCTTATTAGTTAGGGTTCCGCCAGCCCCGCGCGCCTGGTcgctgccgccgccgccgccgccgcgccgccCCAGGCCCTGGCTGGGCCCGCTTCGGGGCCCGCGCCTCCGGAGCCATGAACTTCCAGGCAGGCGGGGGCCAGAGTCCTCAGCAGCAGCAGAGCCTGGCGGCTCCGGGGACcggcggcggcggcggcggcggcgcggggggcggcggGCAGTTcggcggcgcggggcccggagccgggggtggcggccccTCGCAGCAGCTGGCTGGCGGCCCCCCCCAGCAGTTcgcgctctccaactcggccgctatccgagccaagatccaacgcttcgagtcggtacac…
1238	400045O05|T7_reverse
1239	400028I08|T7_reverse	CttttttttttttttttttttttttttttAATTCCTCAAAATAATTTATTTGGAATATGTATATTTATAAAGAAAATACTTACAAAACAATTTTTTACATGCATTCGTTTTGTATATTGAAAtatgtacacgtgctgtgctgtgacaagtgtggaactcaggaaaaaaaaatctgggaagtcagttctcagcttccaccgtgagattcacatggactgaacttacatcagcaggcttggcagcaagggactttaactacagaaaaatctttctggGTCAGTTATTTTAAAAATCTGGCTCAGCATGCTGAGGTACTCTCAAAACTGGAAAACTAAAACAGAAGGCCTGCCAAGGCATGAGGTCAAACTCAGGTACAAAGGAACCGTTAGGTCAGCCAGG…
1240	400035H08|T7_reverse	CtttttttttttttttttttttttttCTGAGTACCATTTTTCTTCCTTAAGTGAGGCCTGTAGGTCTTGGACCTCTTGTCTGAGTAGTGTTATGTCATCTCGTGTCAAAGCAAGACCGGCCTCTCCACCATGACCCGAGTCATTACCAGCATCATGAACGGCCTGATAGTGCTTGAAAAGCTCATCAGCAGAGCCAAGGGATTTCATACACTGGGGACATATGAAACCCTCTGAAGAACTTTCATTATTGACATCCACCGTATTTATAGGAGTTGCTGATGAATCTAAATCAAAACCTTGAGAGCCAACTCGCCCAGGAGTCCTCTGCAAGATCCTTCGAAACATGGTTTGGCCGgccgccgccgccgccgtcaccgccgccgccgccgcGGGGACTCT…
1241	400014P01|T7_reverse
1242	400050H16|T7_reverse	CttttttttttttttttttttttttttttttttttttttttttttttttttttttttAAATTGCCCAAAAAACCTTTTAAGGAAAATTAAAAAAAACCAAAAACTTTTTTTGCAAACGGCCTTTTTAAAAAAACAAAGGATTTACTTTAATTACAAAAACGGGGAAAAAGGCCCCCCCCTTTTGCAAACCCAAAAAAAACAAAAACCAATAAAAACGGGGGATTTCCCCCAAAAATTTAAAAAAAGAAAAACCCGGattttttttaaaatttaaaaaaaacaaaatttaccccccaccccccccTTTCAAAAAACCCCCCGAACCGGACGgggggccccgggggaccccccccaaaaaaaaCAAAACCCCCCGGCCCCCCCTCCCCC
1243	400028L06|T7_reverse	CtttttttttttttttttttttttttGGAATTAATTAAAACTTTGAATCTTTATTTTGTCTGGATCTTTGGGCACAACAAAGGCTGGCCAGCAGGTCCCTCTTGTTTGTCAGTGACACTGTCTGATCTAAAATATGCCAAAAGAAGCTGTGTCTACACCACACCAGTTTTGTTCACTCTGTGAAAGGGCACTCAAAGCTCAGGATATTTCTATTCTTCGTGGCCACCTTGCTCACAGGATGTTCCCACGTAGTCCTGGGTCACTCCGCAAATGCTCTGCTGCGATTGCACCTATGGGGAGCTGCTGACCCAGGTGCTGAAAGTGGGTGGTTTCTGTGGGCTGAGTGTGGGGGATTCCATGCTGTTGCAGCAGACTCGTCAGTCTTTGTACCTCCTGTGA…
1244	400023K24|T7_reverse	CtttttttttttttttttttttttttttttttttttACAACACATTCCATTTTTAATACAGCGGGAAGTTTCCAAGGCAACATTATCCAACGACTGTGCCACTGTCCCTAGCATGACACAAAACTCCAGGGGGTGGGGGGGGGAGGGGCGCCCGGCCAGGCCTCAGGTGCTCTTCTTCTCATCCCCCAACAAGTTCACTGTAGCTTTCTTGACTTCTTTGCTGATGGCATCTGCAGTCTCTTTGGCTTTGTCCTTCACGTCCTTCACCACACTGTCTACCTGGGACTCGTGCTTGAAGAAAATAGGACGGATGATTCCCCTGTAAAGCATCTCACCCCCATTAGCCGGGCTGGGGGCCATGCACCACAGCAGGAAGCCACACTTCAGCATGTAGTAAAA…
1245	400009J05|T7_reverse	CttttttttttttttttttttcttttttttttttttttttttttttttttttttttttttttttttttttACCTGGCAAAGGCTTTTTTTGAAAATTTTGAAACTTACCTCCCCCAAAATTATCCCCCCaaaaaaaaaaaaataatacaaaaatatttttCCCACCATAGGACCCAGGTAAAAGGGAAAAGGGAGCTGGAAAGGGGAGCAAAAAACTGGAAAAATCTGAAAAAACGGAAAAGGGAAAGGGGAAGAGGGAACGGGGGGGGCTCAGGGAAAAAAGGGGGGATATGGAGGCAAACCCCCCAAGGGCCTTGAACCAGCTGGCTTCATTTCCGGGCACCCTAGGTACTTTAAGGGAGGCCTTAGGGGAGGGGGGGAAAAGGAGGACCTGTTGAG…
1246	400042F09|T7_reverse	CttttttttttttttttttttttttttttttttttttttttttttttttttttAAAATTTTGTAATTAAATTTAGGGACAAAAAACTTAGGGGACATTTAACCCAATTTAGGGGCGAGTTCTTTAACCTTTGCTTTTTCCAGCCTGGCAATGCGAGCCACAAACTTAAGACCCTGGACGTTGC
1247	400025E18|T7_reverse	CttttttttttttttttttttttttttttttCCAAAGCCTCAAAAATCTTTTATTTTTAGAGTCTGACCTTTTTCTATGAAAAAAAATTCTTAGTCATTCTTAGTATTCATCTGACAAAAAATTTCCAGTATTCTTGACATTAAAAATTATATTAAATGATCTAAAAAATTACATGAACATTTATAAAATTTTCTAGTATCATTTGGTTTCCAGTGATTAAAACTGAGTTGTGCTTGTAAAGGAAAAGAGTGGCTGTACAGCACACTCCTGTTAAAAGCCACCTACAGATGACACTGAGGATGACTAATTCCAAGGAACTGGATACAATACACTTTTCTCAAAGGAAACAACTTGGTTTCTAAAGAGCATTTACTTCTGACATTTCAATTCCTGATTTC…
1248	400008P18|T7_reverse	CttttttttttttttttttttttttttttttttttttttGCCCCTCACCACGTTTTTTACAAAATAAAGCTCTTCCCTTCCTTCCTCATGTTCCCTGCACTCCAGGGTGGGAGGAAAAACCAAAAGGACATCGGCTACATGGCGTGCTCCTGAAGCTGGGCCACCGCGTCCCCTCCCCGCGGTGAGGCCTCCAGCCCGCCCCAAAAACTGAAATTTCTCCTGAACGAGGTGAGCACCTGTACCTGGAGGTTGGAAACGGGGGCAGGGCTGGCAACCAAAACTGCGGTAACCATGGTGCGGTTCAACAACGGATTGGGTGGCGTGCTGCTAGGCGGATGTGTGGCCTTCCAGTAGGCTTCCAAGTACTCAGCCAGGTGCTCGCAGGCATCTTCCAATTGG…
1249	400040E09|T7_reverse	CCCTGTTCCCCGACCTCCCGGCTGCGCTGCAGCGTCAGCTTCACTCGGCCTCGGCGTCGGTCTGCTCGCCCCGGCGCTCCGGGCTCGTCCGCCTTCCACCTTCTGCCCGGCCTAGGCCGCAGCCCCGGGCCCGCGTCGCGCCGCCCCCTATGGGCCCCGGCTGAGGCGTCGCCGCTGGCCGTGGAGCCCCGATGCTGGCCCGGAGGAAGCCGGTGTTACCGGCACTCACTATCAACCCTACCATCGCCGAGGGCCCGTCCCCCACCAGCGAGGGCGCCTCTGAGGCAAACCTGGTGGACCTCCAGAAGAAGCTGGAAGAGCTGGACCTGGATGAGCAGCAAAGGAAGCGGCTGGAGGCCTTCCTTACCCAGAAGGCTAAGGTCGGTGAGCTCAAGGACG…
1250	400040B12|T7_reverse	CGGGCGAGGTTGATGCCCGGCGGCGGGGCGAGCACGGCGTCTGGCCGGCTTCTCTCCTCAGCGGATCCCAGAGGGGCGCGGGAGGCAGCGGCGTTCCGGAGCGGCCCGGCGGGCTCGAGCGGAGGCCGAGGCGGAGCAGGCGGCCCTGGGCCAGGGATTGGAGGCCCCGCGGGCAGGATGAGCCTGACCCCGAAGGAGCTCTCGAGCCTGCTGAGCATCATCTCGGAGGAGGCGGGCGGCGGCAGCACCTTCGAGGGCCTGTCCACCGCCTTCCACCACTACTTCAGCAAGGCCGACCACTTCCGCCTGGGCTCGGTGCTGGTGATGCTGCTGCAGCAGCCGGACCTGCTGCCTAGCGCGGCGCAGCGCCTCACGGCGCTCTACCTGCTCTGGGAGATG…
1251	400051O07|T7_reverse	CtttttttttttttttttttttttttcctttttcttCTGTATGGATTAGTAACAAGATGAAAAACATTCAAAACGCTTCTCAGTATTTACAACAGCTTGGATGATCCTGTGTTAAGAGTCAAACCCAATGTTGCCAATCTTGGCTTTTTAAGGGTTGCAAATGCAACCCTGAGTTTTCTTTTAAAAGATTACAATGTACATTACATTTTGTGAAGGGAAACAAAGAGTTAATTACAAGATGCAAAAAAGATAAAAAAGAGACAAACTACAGCGTGAGTATTGTTCAAAGGTAGTAAGTGAGCGCTCTAAGCTACAGAACATGTTGGGATTCTATTGGTTTGTATGAGTTCGCATGAGGTAATAAAGCTGTGTTTTGATTGGTGGGATGTATAAATACTC…
1252	400012O14|T7_reverse	CttttttttttttttttttttGGAGTCCAAGAATCTTTATTTCATGAACAAAAACTACTTCTGTAAAGAGAGGAGGCCGAAGAGGCCCTTCCCAAGAGACCACAATTGAAGGCTGGTGAGAGAGGGCGGGTGGGCCAGGGCTAGGAGGTGTCACAGGAAGGGAACCCCAGGTCCAGCCGGAGGAAGCGGAGGGGAGATGAGGCCCAAAACCTCCTGCCCACTACTGTCCCTGTCCCGACCCCTCTTGACCCCATCAAGCAGGGGTGGGGCCGGCTGGCCTGGCAGTGCGTGTGGGAAGTGGCCTATGTGCAAATCAGCAAAAAGAAGGGGCGGGGCCTGCCCCCTCGCCTCACCGCCCCCTCCCCCAAACAGGCAGCAAAAGCAGGGTGGGGCGGCCAT…
1253	400006E12|T7_reverse	GCGTCCGCAGCATGGCCGGCCTGGGGCGGCTCGACCCGGGGCCGCGAACCGTGATGCCCGCCTGGAAACGGGAGATCCTTGAGCGGAGGCGAGCTAAACTGGCCGCCCTGAGCGGAGGCCAGGGATCTGGAGCGGCGCCGGATGGGCCTAACGAGCGGCTGGTGCTGGCCGAGAGTCTGGGTCCACTAAGCCAGAACCCGTTCATGCGACTTGAGTCGGAGCGGCGGCGCGGGACGCGGCCCGCTCAGCAGCTGCTGGAGCTGTACTGTCGCGTGCCCGGCGTGCGGACCATTCGAGCGGACAACATCCTCATCATCGAGTCAGCGCCAGGCTTCCCACCCGCTGTGCCGCCCGCTGCGGGCATCCGCGCTGCCGAGGTAGTAGTGTACGAGGCGCCAC…
1254	400020J24|T7_reverse	CTTGGGGGCGCGACACAGCGCAGGTCGCGGTAGGGCGCGCGCTCCGGGCGGCCGGCCAGCCAGGCGCGCAGCGGCAATAGGCGGCAGTCGCAGCGCCAGGGGTTGGCGCCCAGGTGTGCTGCGCGCAGAGCAGGCAACGCGTCCAGAAGCCCGGGCGGCAGCGCCGTCAGGTTGTTGCCGGTCAGCACCAATTCGGTGGTGTCGGGAGGGAAGGCAGCCGGCAGCGACGCCCAGGTCAGCCCGCGGCGCCCACAGTCCACGAGCGTCCCTGCGCAGCTGCATGGCGCGGGGCAGCCAGAGGCTGGGCGGCTGAGCAGCGCTAGCAACAGAAGCAGCAGGCTCAGCGCCCCACGGGGCCCTGAAAGAGAAGCACTAGGATGAGGCGGGAGCATCCTTGGG…
1255	400002O04|T7_reverse
1256	400005J24|T7_reverse	CttttttttttttttttttttGAAATGCAATAGCTCGCTTTTAATAACAACATACAAAATCTGGAGAAAGCCCCAAAGTAGTGCCCACTCCCAGAGACCAAGGAATGGAGCCAGACAGGAGCCACGCTCCCATGCCTGCTCTCCAACCCAGAGGGGCTGAGCTCGACATACACAGCTGAGCTCTCTGGATCTGGGGCACTAGACCCAGCAGCAACAGGAGGCTCAGCTTCCAGTTTATTCCAGTTGGGTAGAGGAGGCCTCAGAGCACACTGCCAGGGTGAGGCGTGGGCTGATGACCCACATGGCCTCTTGCACCCACCGAGGACAATGCAGACTCATGAGAAGCCTGGTCTCCTCTCTGCCTAGAAAGCCAGGCTGAAGACAAGACCAGCATGCTGA…
1257	400042D13|T7_reverse	CtttttttttttttttttttttttttttttttttttttttttttttAAAAAAAAGGAAAGCTGATTTTTATTTTATCAACAGCCCTTCTTAAACATGAACATGCATACGTAATATTCTACCCCCACCTCACAGTTTTTAACGTTAGTTAATAAATGTTAAACCCCCAACATACAACCTTAAAAAAAAAGTCAACCTGCAAACTTAAAACTTTAAACAAAGTCTTACTAATTTAAAAAAGGTTTTGGGTTGGGTACCATTTGTACAACACAGTTAATTTAAACATTTCCATTTTGGCTGCACATGAAAAAGCGGCAGTAAAAAAAAAATTTATGAGGGTTTTAAATAGCAAAAAAGGCAGTTTCCCCCTGCAGGAAAAGCAATATTAAATATT
1258	400009B03|T7_reverse	CttttttccttttttttttttttttttttttttttttttttttttttttttttttttttttttttttttttttttttttttttttttttttttttttttttttAAAAACCCAAATGGGGGGGGACCCTAA
1259	400020K23|T7_reverse	CAACTGTATTTGTTACCCAGTGTCCTGAACATATTTCCCTGTCCCCAACCAAAATAACCCCAGGGCAGGATGTCCTGGACCTTGGTAGGAAAAAGGCTCATAACCCAGGCCGGGGCAGTGACACCCGGGCCAGCAAAACCAAACAGGGCATTTGCTACCT
1260	400023M13|T7_reverse	ATTGCTTGGTGACTCTGGGGCAGGCCTGGACTTCCCACTGCCGGCCCTGGACTCCACAGTGGGGACGTCCATAGGGCGCTTTTCTTCTGACAGCCCCAGGAGGGACTTACATGCTGTGTCCTTGATCTGGCTCAAGTTGACCGCCGGGCCGCAGAGCTGCGCTCCGGTGACCAAAATGGCCGTGTGTGGGATGCTCAGCGCTGATGGCAGGGCGTGTGAGGCGGCACCGCGGGGCGCGGGCGGTTCCTGGGCCGCTGGGGCCAAGCTCGCGTCCTTAGCGGGTGTTACCGGGCTCAGGTTGACTTTGGGGAAGAGAATCTGCCTACTCCCAGAGGAAACCTGGAATGTGTAGGGCCGGGGCATGGTCTGCCGCTCGTCCACCTCCTGCCACCGGAGCTC…
1261	400001H15|T7_reverse	AAGGGCCCCCTGGAAGGGCCCCCAAAACTTCCCCCGGGGGGAAAAAAAAGGTTAATCCCCCTTTCCCATAACTTGCCGGCCCCCCAGGGAACCCAAACCATTTGGGAACCCCCTTGGGCCCCTTGGGTCGGGGGGGCCCATATCCCCCCCCCCGGGGAATGGTTTAGGGATGGGGGGCCAACCCTGTTTTCATAACTTTTCCCC
1262	400023F21|T7_reverse	CttttttttttttttttttttttttttttttttttttttttttCAAGTTATAAAAACAATTTTAATGCAAATACTCAGTAGGGCATCTTTTGCATTGCTCCCAAAATTTCGTCTCTTTCTGCTGCTGTAGGCATAAATGGCTAAACTCCATTTTGTCTTCTTTGGATCATGACAAAATTCCAAAATCCCCGGCAGTTTTTGTACTTCAAAAAGTAACTGGAACACCTTTCCCTGTCATAGTTATTTTCATCCATGCATCTGGAAAAACCATCAAATTCCAACAAGCAAGGGTTTATGTCAGGATCTCTCACCCCCCAAGTGACCATGGGCATCTTGTCTTCTTACAAAAAAGTTCCTGATTTCCCACTCTTCCCACCTTTGATCCGCAGGGGGGGAAGG…
1263	400029C21|T7_reverse	CttttttttttttttttttttttttttttttttttttttttttttttGTGATTAAATCACTTTTATGTCCTAAAGAAAAACCCCCAAAAACTGGT
1264	400016O22|T7_reverse	Ctttttttttttttttttttttttttttttttttttttttttttttttttttttttctttttttctttttttttttttttttatttttttttttttttt
1265	400035F05|T7_reverse	CttttttttttttttttttttttttttttttttttttAAACCTCAAGCAACACTTTAATAAAGGAAATACTGTGGCTGCTAGCATTGCCTGGAGTCCTGTGACTTCCAACCCACTGGACAGTCTAACTGGAAGGTATATGAAGAAAAAGGTGTTGACCCCCATGGGATACTGGATGGAGCAAAACCCAGGAACCTCAAAACAGCAGCTTCAAAAAAAAAAGGCTGCCGAAAATAAAGGAGGTGAAGGAAGCTTTGGTGCCCATGCTAGCCTGTGGGGTAACAAAGGCGGGGGAAGTTTTGATGCCTGGTCGGGTAACAAAGGTGAGGGAAGTGTTGGTGATTTGTGGGGTAACAAAGGCGAGGGAACTGTTGGTGATTGGTGGGATAGTGGTGGTCGAG…
1266	400008B17|T7_reverse	CtttttttttttttttttttttttttttttttttttttttttttttttttttttttttttttttttttttttttttttttttttttttttttttttttGTCCAAGGCCCCTTTT
1267	400048N12|T7_reverse	CttttttttttttttttttttattttttttttttttttttttttttttttttttttttttttttttttttttttttttttttttttttttttttttttttttttttttttttttttttccccccggggggggggggggaaaaaaaaaaaatttttaaaaaaaaaaaaaCCCCCCCAAAAAAAAAAACCTTTTTGGGGGGAATTTTTTAAAAAAAAGGGGGGGAAAAGGGGGGAAAAACCCCTTTTTTAAAAAAAACCCAACC
1268	400035J06|T7_reverse	CttttttttttttttttttttttttttttttttttttttttttttttttttttttttttttttttGGGGAAAAAAAATGTTTTATTTCTGGTAACTCCCCCCCCCCCCCCGGGGGGTGAACCCCCCCCCCCCCACCACCCTTTAAAAGAAAGGAAAGAAAGAAAAAAA
1269	400036C15|T7_reverse	CtttttttttttttttttttttttttttttttttttttttCCCTTATGATGTCTACAATATTACATTTATTTTCAACACTAAAACCCAAAACAAGGAAACTCTTCTGGCTAAATAACCCTTCTTCACAAACTGTAAAGTCATCAAGGATGCAATGACTGACAAACAACTTGTTTTCCTCTTGCACAAAAATGTGAGTGGAATCATCACAGGGCTCACGGTGAGCAAAACCAGGGCAAGGCCCGACTTCAGGCTCTAAAGCTTCAAATAGCTTACCTTCAACCATCGGGGAGTCGTCATTTCCATACTGAGCAAGCAAATCCTCGTCGGCCTGCTGAACCCTCTCAGCAGGAACAAGGGCGCTCTTGGAAAATGACCCCCTCTTGTCTAAAACAGCTGTC…
1270	400008K24|T7_reverse
1271	400029H08|T7_reverse	CttttttttttttttttttttttttttCAAGTTATAGAAACAATTTTAATGCAAATACTCAGTAGGGCATCTTTTGCATTGCTCCCAAAATTTCGTCTCTTTCTGCTGCTGTAGGCATAAATGGCTGAACTCCATTTTGTCTTCTTTGGATCATGACAAAATTCCAAAATCGCCGGCAGTTTTTGTACTTCAAGAAGTAACTGGAACACCTTTCCCTGTCATAGTTATTTTCATCCATGCATCTGGTAAAAGCATCAAATTCCGACAAGCAAGGGTTTATGTCAGGATCTCTCAGCCGCCGAGTGACCATGGGCATCTTGTCTTCTTACAAAAAAGTTCCTGATTTCCCACTCTTCGCAGCTTTGATCCGCAGTGGGGGAAGGGCACGTTACTGAACAA…
1272	400010I10|T7_reverse	CttttttttttttttttttttttttttGAGGTTTTAGGTTTTATAAAGTCAGAACTGCCTGAACTTCAGGGGTACAGCAACAGCTCAAGGAAGGGTGAAGCTGTCTGTTGGTCCCCACCACCGCGGGTTGGGGAGGGGGTTTCATGCCAACAGCCGAAGCTCCTCTCAGCTCCCGGGCGATGCTCAAGCAGGGAGAGGGTGGTCATGGGGAGAGGGAGGCTCCTGAAGCTCCAACACTGCTGGCTTCTCCCACTCCTGTCCCTTTCCAGCACACACAGCCTGGCTACCCAGCCAGACTGGGGCAAAACAAAGGCCCAGGAACGGTGGAGGGAGGTGGATGGGGACAGAACACCAAGGGAAGGGGCCCTCGGCCCAAGGAGGGAGGGAAATGCCCTCCCC…
1273	400006O07|T7_reverse	CttttttttttttttttttttGACAGGAAGAACAGACCTGGTTTAATGACACAGCTGGATCTGGTTACAAACATCAGAAACTACAAAAGACAGGCAGTTACAGGAAGGCTGTGCGAGGGTGGGACCAGAGGGGACGCAGGCACGGTAGCCACAGCAGTAAGACATCTTCCAGGACAGTACACGTGACCAAGGGGTACACACGGGGTTCCCAGCAATGTTAAGGAGACTATGTGGAGAGGGTGAGCAGGTGGCCCCAGAAGAAGGCAGGAAAAAAAGGCCCTGGTCTGCTGAGGGGTGTGAGGACAGCCCCCGTCCTGTGGCCTGGCTGCTGTCTGAAGTGAGCAGGTGAGGCTGACATTCTAGGGCTCCACACTGAGGCTGCCCCTCACCCCCACCCCC…
1274	400047D12|T7_reverse	AAATGCAACTCTCTGTGGATCCTCGGAGGCTACCGAGCTGGAGGCGGAGGCGGCTGGGGAGGTCCGAGCGATGTGACCAGGCCGCCATCGCTCGTCTCTCTCTGTCTCTCCTGCCGCCTCCTGGCTTGAAAATAACTTTTTTACTCTAAAGGAAAGAAAAAAAATCCCCTAGAACCAGTAGCCGTCCGCGCCTCGCGCCCTCGCTTCCTCTCGGCCGTCGGGTCTGGGCGAGAGCCCGGGGTGGCCGCTTCGCCGTcggggccgagccccggccgccccgggccacccccggccgccgcccccATGCATTCCCTTCTACACCCGGGCCGCCACCATGATAGGCGAGATCGCCGCCGCGGTGTCCTTCAT
1275	400006O17|T7_reverse	CttttttttttttttttttttGCGTAAATAACGATTTTTTTTCTTCTACAAATAAATTAAAAAACAAACTAAAAAACTGTCCACACCCATTGCTGCCCTCCGGTGTGGGTGTACCCTGTCCCTGCAGGGCCAAAAAAAAGGTCCATGGTTGCCTCAAATCTCAAAACAATCCGGTCTCAAGCTGGAAGCAAAAAAAAAATCCTGAACTCTTGGCAGGGTTAATCCTGCAACTGCTTCAAGCAAC
1276	400032H01|T7_reverse	CtttttttttttttttttttttttttttAAAAAAATGGTTTTTAATTGAGTTATTGAAAAGAAAAAACAGTGAAACCCTGTTTGCTACTTACATGAAAAAAAAAATTTAAAAAACAATCCCTGCCCAAAATACAAAGGGGCAGGGTATGCTGTGGCATTGAATTCCCCCCCCCGTTTTTTCCTGACTTCCCAAAAACAAATTAAAGTCCCCCCAACAAATTTGTTCCCCAAATGCCCAAAGGGGAAA
1277	400046P24|T7_reverse
1278	400005A21|T7_reverse
1279	400022C05|T7_reverse	CttttttttttttttttttttctttttttttttttttttttttttttttttttttttttttCAAATTCAAATCTTCTTTTTTTCTACACCAACATCTGAAAATAAAAAGTGACTGCCTTACCCAACAAATGGGGTACCCCCTCCTACTGTGTGGGAGGAAGGGGGACATCAAAAGCTGAGGCAAGGATGGCGTGGCAGGATGGCTCAATGGGCTGTGCCCAGGGGGGGGTCAGGCCATGCCTGGGAGGGGCTGGGGTGGGGGCGGGGGGGGGAAGGACATTGCATTAATTCCCCGGAA
1280	400030N17|T7_reverse	CtttttttttttttttttttttttttttttttttttAGTATCCCAATTTATTCAAGTGTTAAAAAACTCCTTTAGGGAACAAGACAACAAAAATAGGTCTGTAAACAAGGCGACTTCCTTCCCTCCCCATCCCTTCTTATGAGGTGCTTCCTGTGACAGGATGCAAAATTCTAGTTGGCTGTCCAGCGATGAGGCTGTATAAAAGGCGAGTGCCGTGGCTGAACCGAGGgtgtgtgtgtgtgtgtgtgtAAGGCTTTCTATTTCATCCCTGTGCAGGCGGAGAGTGGCCACTCTTGTCATGATGGGGTTACAGAGTTCCATTTGCTAGTGGCTTCCTGGGAGTCTTTGGCAGTGGCGAGACCCCTGTGCGAGACAGGCCTCTGGGCAGCAAATATAGGC…
[truncated: 18,302 more rows]
