# Supplementary material for: Identification of 34 Novel Proinflammatory Proteins in a Genome-Wide Macrophage Functional Screen
Source: PLoS One. 2012 Jul 31;7(7):e42388. doi: 10.1371/journal.pone.0042388 (PMC3409161; doi:10.1371/journal.pone.0042388)
Supplement: File S3 — Mapping of selected clones to the mouse genome. Sequences of reads were mapped to the mouse mm36 reference genome using Blat. The positions of the 5′ end of each read were clustered to within 250-base pair groups. Positions of the 13,909 clusters generated are shown, mapped to the mm36 mouse genome. (GFF) [file pone.0042388.s003.gff]

##gff-version 3
chr10	QTclust_250	cluster_member	79990138	79990160	0.33	-	.	ID=33_100001A03;cluster=33;Name=33_100001A03;
chr10	QTclust_250	cluster_member	77816082	77816084	0.33	-	.	ID=3_100001G18;cluster=3;Name=3_100001G18;
chr10	QTclust_250	cluster_member	90553744	90553750	1	-	.	ID=23_100001I13;cluster=23;Name=23_100001I13;
chr10	QTclust_250	cluster_member	90553744	90553752	1	-	.	ID=23_100001K01;cluster=23;Name=23_100001K01;
chr10	QTclust_250	cluster_member	115877855	115878004	1	-	.	ID=55_100001L18;cluster=55;Name=55_100001L18;
chr10	QTclust_250	cluster_member	76959458	76959469	0.33	-	.	ID=39_100001M17;cluster=39;Name=39_100001M17;
chr10	QTclust_250	cluster_member	90553726	90553744	1	-	.	ID=23_100002C05;cluster=23;Name=23_100002C05;
chr10	QTclust_250	cluster_member	80423032	80423078	1	-	.	ID=61_100002C06;cluster=61;Name=61_100002C06;
chr10	QTclust_250	cluster_member	42271984	42272031	1	-	.	ID=109_100002E09;cluster=109;Name=109_100002E09;
chr10	QTclust_250	cluster_member	109860411	109860411	0.66	-	.	ID=176_100002F15;cluster=176;Name=176_100002F15;
chr10	QTclust_250	cluster_member	79169961	79169995	0.33	-	.	ID=12_100002G20;cluster=12;Name=12_100002G20;
chr10	QTclust_250	cluster_member	7353774	7353788	0.66	-	.	ID=122_100002H20;cluster=122;Name=122_100002H20;
chr10	QTclust_250	cluster_member	61179199	61179280	0.33	-	.	ID=48_100002N24;cluster=48;Name=48_100002N24;
chr10	QTclust_250	cluster_member	79990131	79990138	0.33	-	.	ID=33_100002P08;cluster=33;Name=33_100002P08;
chr10	QTclust_250	cluster_member	61973768	61974000	0.66	-	.	ID=28_100003E06;cluster=28;Name=28_100003E06;
chr10	QTclust_250	cluster_member	127900368	127900380	0.66	-	.	ID=68_100003F08;cluster=68;Name=68_100003F08;
chr10	QTclust_250	cluster_member	18546479	18546479	0.33	-	.	ID=177_100003I12;cluster=177;Name=177_100003I12;
chr10	QTclust_250	cluster_member	61973767	61973768	0.66	-	.	ID=28_100003O05;cluster=28;Name=28_100003O05;
chr10	QTclust_250	cluster_member	80781531	80781559	0.66	-	.	ID=56_100004C23;cluster=56;Name=56_100004C23;
chr10	QTclust_250	cluster_member	77816084	77816124	0.33	-	.	ID=3_100004H18;cluster=3;Name=3_100004H18;
chr10	QTclust_250	cluster_member	13559124	13559130	0.33	-	.	ID=15_100004M19;cluster=15;Name=15_100004M19;
chr10	QTclust_250	cluster_member	120382357	120382359	0.66	-	.	ID=116_100004O14;cluster=116;Name=116_100004O14;
chr10	QTclust_250	cluster_member	80440418	80440449	1	-	.	ID=103_100005F02;cluster=103;Name=103_100005F02;
chr10	QTclust_250	cluster_member	80556815	80556817	1	-	.	ID=131_100005I01;cluster=131;Name=131_100005I01;
chr10	QTclust_250	cluster_member	19597051	19597056	1	-	.	ID=19_100005K17;cluster=19;Name=19_100005K17;
chr10	QTclust_250	cluster_member	41964031	41964031	0.66	-	.	ID=178_100006C18;cluster=178;Name=178_100006C18;
chr10	QTclust_250	cluster_member	80948196	80948300	1	-	.	ID=5_100006G21;cluster=5;Name=5_100006G21;
chr10	QTclust_250	cluster_member	80968736	80968737	0.66	-	.	ID=44_100006I10;cluster=44;Name=44_100006I10;
chr10	QTclust_250	cluster_member	90553728	90553744	1	-	.	ID=23_100006L13;cluster=23;Name=23_100006L13;
chr10	QTclust_250	cluster_member	90553744	90553797	1	-	.	ID=23_100007B20;cluster=23;Name=23_100007B20;
chr10	QTclust_250	cluster_member	115877732	115877855	1	-	.	ID=55_100007D06;cluster=55;Name=55_100007D06;
chr10	QTclust_250	cluster_member	79993428	79993430	1	-	.	ID=25_100007E02;cluster=25;Name=25_100007E02;
chr10	QTclust_250	cluster_member	79169961	79169995	0.33	-	.	ID=12_100007F17;cluster=12;Name=12_100007F17;
chr10	QTclust_250	cluster_member	79381379	79381610	0.66	-	.	ID=124_100007H03;cluster=124;Name=124_100007H03;
chr10	QTclust_250	cluster_member	80768407	80768407	1	-	.	ID=179_100007O03;cluster=179;Name=179_100007O03;
chr10	QTclust_250	cluster_member	59347147	59347179	0.66	-	.	ID=10_100008B17;cluster=10;Name=10_100008B17;
chr10	QTclust_250	cluster_member	61973755	61973768	0.66	-	.	ID=28_100008E23;cluster=28;Name=28_100008E23;
chr10	QTclust_250	cluster_member	79993427	79993430	1	-	.	ID=25_100008I10;cluster=25;Name=25_100008I10;
chr10	QTclust_250	cluster_member	127901547	127901598	1	-	.	ID=73_100008L11;cluster=73;Name=73_100008L11;
chr10	QTclust_250	cluster_member	126937420	126937420	0.66	-	.	ID=2_100009F19;cluster=2;Name=2_100009F19;
chr10	QTclust_250	cluster_member	79381158	79381379	0.66	-	.	ID=124_100009F21;cluster=124;Name=124_100009F21;
chr10	QTclust_250	cluster_member	80968660	80968737	0.66	-	.	ID=44_100009G18;cluster=44;Name=44_100009G18;
chr10	QTclust_250	cluster_member	120382352	120382357	0.66	-	.	ID=116_100009H10;cluster=116;Name=116_100009H10;
chr10	QTclust_250	cluster_member	79802560	79802588	0.66	-	.	ID=8_100009J10;cluster=8;Name=8_100009J10;
chr10	QTclust_250	cluster_member	90553744	90553750	1	-	.	ID=23_100009M24;cluster=23;Name=23_100009M24;
chr10	QTclust_250	cluster_member	90553744	90553790	1	-	.	ID=23_100010K16;cluster=23;Name=23_100010K16;
chr10	QTclust_250	cluster_member	90553725	90553744	1	-	.	ID=23_100010N06;cluster=23;Name=23_100010N06;
chr10	QTclust_250	cluster_member	90553738	90553744	1	-	.	ID=23_100011O10;cluster=23;Name=23_100011O10;
chr10	QTclust_250	cluster_member	80968737	80968770	0.66	-	.	ID=44_100012B13;cluster=44;Name=44_100012B13;
chr10	QTclust_250	cluster_member	127901547	127901628	1	-	.	ID=73_100012C07;cluster=73;Name=73_100012C07;
chr10	QTclust_250	cluster_member	79382820	79382844	0.66	-	.	ID=94_100012C15;cluster=94;Name=94_100012C15;
chr10	QTclust_250	cluster_member	79802560	79802587	0.66	-	.	ID=8_100012E04;cluster=8;Name=8_100012E04;
chr10	QTclust_250	cluster_member	79169961	79169995	0.33	-	.	ID=12_100012E09;cluster=12;Name=12_100012E09;
chr10	QTclust_250	cluster_member	127812762	127812765	0.33	-	.	ID=36_100012L12;cluster=36;Name=36_100012L12;
chr10	QTclust_250	cluster_member	31135223	31135337	0.66	-	.	ID=4_100013A07;cluster=4;Name=4_100013A07;
chr10	QTclust_250	cluster_member	70680516	70680531	1	-	.	ID=91_100013F12;cluster=91;Name=91_100013F12;
chr10	QTclust_250	cluster_member	80425512	80425602	0.33	-	.	ID=99_100013F14;cluster=99;Name=99_100013F14;
chr10	QTclust_250	cluster_member	80948139	80948196	1	-	.	ID=5_100013G10;cluster=5;Name=5_100013G10;
chr10	QTclust_250	cluster_member	90553744	90553784	1	-	.	ID=23_100013G20;cluster=23;Name=23_100013G20;
chr10	QTclust_250	cluster_member	13559124	13559351	0.33	-	.	ID=15_100013K01;cluster=15;Name=15_100013K01;
chr10	QTclust_250	cluster_member	79990105	79990138	0.33	-	.	ID=33_100014C19;cluster=33;Name=33_100014C19;
chr10	QTclust_250	cluster_member	80238206	80238397	0.66	-	.	ID=172_100014E01;cluster=172;Name=172_100014E01;
chr10	QTclust_250	cluster_member	90553744	90553808	1	-	.	ID=23_100014E04;cluster=23;Name=23_100014E04;
chr10	QTclust_250	cluster_member	90553744	90553757	1	-	.	ID=23_100014F03;cluster=23;Name=23_100014F03;
chr10	QTclust_250	cluster_member	36825946	36826014	0.66	-	.	ID=82_100014I19;cluster=82;Name=82_100014I19;
chr10	QTclust_250	cluster_member	90553735	90553744	1	-	.	ID=23_100014L15;cluster=23;Name=23_100014L15;
chr10	QTclust_250	cluster_member	79169995	79170030	0.33	-	.	ID=12_100015K10;cluster=12;Name=12_100015K10;
chr10	QTclust_250	cluster_member	127070621	127070621	0.33	-	.	ID=180_100015M07;cluster=180;Name=180_100015M07;
chr10	QTclust_250	cluster_member	121500142	121500181	1	-	.	ID=35_100015M21;cluster=35;Name=35_100015M21;
chr10	QTclust_250	cluster_member	127948250	127948250	1	-	.	ID=181_100015O11;cluster=181;Name=181_100015O11;
chr10	QTclust_250	cluster_member	41208291	41208291	0.66	-	.	ID=182_100015P04;cluster=182;Name=182_100015P04;
chr10	QTclust_250	cluster_member	90553744	90553756	1	-	.	ID=23_100015P14;cluster=23;Name=23_100015P14;
chr10	QTclust_250	cluster_member	79664028	79664063	1	-	.	ID=17_100016C20;cluster=17;Name=17_100016C20;
chr10	QTclust_250	cluster_member	61973767	61973768	0.66	-	.	ID=28_100016D20;cluster=28;Name=28_100016D20;
chr10	QTclust_250	cluster_member	69994508	69994521	0.66	-	.	ID=76_100016E01;cluster=76;Name=76_100016E01;
chr10	QTclust_250	cluster_member	80436857	80436987	1	-	.	ID=115_100016E21;cluster=115;Name=115_100016E21;
chr10	QTclust_250	cluster_member	36828197	36828259	0.33	-	.	ID=57_100016I04;cluster=57;Name=57_100016I04;
chr10	QTclust_250	cluster_member	90553744	90553767	1	-	.	ID=23_100016I06;cluster=23;Name=23_100016I06;
chr10	QTclust_250	cluster_member	79169995	79170043	0.33	-	.	ID=12_100016K15;cluster=12;Name=12_100016K15;
chr10	QTclust_250	cluster_member	79993430	79993433	1	-	.	ID=25_100016L09;cluster=25;Name=25_100016L09;
chr10	QTclust_250	cluster_member	20649437	20649437	0.33	-	.	ID=183_100017F23;cluster=183;Name=183_100017F23;
chr10	QTclust_250	cluster_member	128099144	128099144	0.33	-	.	ID=84_100017J12;cluster=84;Name=84_100017J12;
chr10	QTclust_250	cluster_member	79664032	79664063	1	-	.	ID=17_100018A06;cluster=17;Name=17_100018A06;
chr10	QTclust_250	cluster_member	126937379	126937420	0.66	-	.	ID=2_100018G24;cluster=2;Name=2_100018G24;
chr10	QTclust_250	cluster_member	79380737	79380944	0.33	-	.	ID=66_100018H01;cluster=66;Name=66_100018H01;
chr10	QTclust_250	cluster_member	13559124	13559351	0.33	-	.	ID=15_100018H02;cluster=15;Name=15_100018H02;
chr10	QTclust_250	cluster_member	79535132	79535190	0.66	-	.	ID=58_100018I01;cluster=58;Name=58_100018I01;
chr10	QTclust_250	cluster_member	114719666	114719688	1	-	.	ID=31_100018J11;cluster=31;Name=31_100018J11;
chr10	QTclust_250	cluster_member	115877855	115877882	1	-	.	ID=55_100020E15;cluster=55;Name=55_100020E15;
chr10	QTclust_250	cluster_member	126462389	126462389	0.66	-	.	ID=184_100020F22;cluster=184;Name=184_100020F22;
chr10	QTclust_250	cluster_member	80863708	80863708	1	-	.	ID=185_100020H16;cluster=185;Name=185_100020H16;
chr10	QTclust_250	cluster_member	79993424	79993430	1	-	.	ID=25_100020I04;cluster=25;Name=25_100020I04;
chr10	QTclust_250	cluster_member	79993428	79993430	1	-	.	ID=25_100020J07;cluster=25;Name=25_100020J07;
chr10	QTclust_250	cluster_member	90553744	90553752	1	-	.	ID=23_100020O09;cluster=23;Name=23_100020O09;
chr10	QTclust_250	cluster_member	80781559	80781567	0.66	-	.	ID=56_100020O21;cluster=56;Name=56_100020O21;
chr10	QTclust_250	cluster_member	90553744	90553756	1	-	.	ID=23_100021C22;cluster=23;Name=23_100021C22;
chr10	QTclust_250	cluster_member	3134875	3134916	0.33	-	.	ID=108_100021D20;cluster=108;Name=108_100021D20;
chr10	QTclust_250	cluster_member	59347147	59347175	0.66	-	.	ID=10_100021F21;cluster=10;Name=10_100021F21;
chr10	QTclust_250	cluster_member	90553744	90553756	1	-	.	ID=23_100021I14;cluster=23;Name=23_100021I14;
chr10	QTclust_250	cluster_member	19597055	19597056	1	-	.	ID=19_100021I19;cluster=19;Name=19_100021I19;
chr10	QTclust_250	cluster_member	90553744	90553751	1	-	.	ID=23_100022A09;cluster=23;Name=23_100022A09;
chr10	QTclust_250	cluster_member	90553744	90553747	1	-	.	ID=23_100022B09;cluster=23;Name=23_100022B09;
chr10	QTclust_250	cluster_member	115877725	115877855	1	-	.	ID=55_100022E24;cluster=55;Name=55_100022E24;
chr10	QTclust_250	cluster_member	90553744	90553762	1	-	.	ID=23_100022F02;cluster=23;Name=23_100022F02;
chr10	QTclust_250	cluster_member	79664063	79664084	1	-	.	ID=17_100022G11;cluster=17;Name=17_100022G11;
chr10	QTclust_250	cluster_member	79162154	79162154	0.33	-	.	ID=186_100022L15;cluster=186;Name=186_100022L15;
chr10	QTclust_250	cluster_member	79993430	79993430	1	-	.	ID=25_100023C07;cluster=25;Name=25_100023C07;
chr10	QTclust_250	cluster_member	80428501	80428506	0.33	-	.	ID=78_100023J22;cluster=78;Name=78_100023J22;
chr10	QTclust_250	cluster_member	126463148	126463174	0.33	-	.	ID=42_100023K07;cluster=42;Name=42_100023K07;
chr10	QTclust_250	cluster_member	90553744	90553750	1	-	.	ID=23_100023M22;cluster=23;Name=23_100023M22;
chr10	QTclust_250	cluster_member	114719666	114719677	1	-	.	ID=31_100023O12;cluster=31;Name=31_100023O12;
chr10	QTclust_250	cluster_member	8208945	8208964	0.33	-	.	ID=87_100024H07;cluster=87;Name=87_100024H07;
chr10	QTclust_250	cluster_member	79169961	79169995	0.33	-	.	ID=12_100024L24;cluster=12;Name=12_100024L24;
chr10	QTclust_250	cluster_member	79980414	79980415	0.66	-	.	ID=50_100025B20;cluster=50;Name=50_100025B20;
chr10	QTclust_250	cluster_member	79169961	79169995	0.33	-	.	ID=12_100025J23;cluster=12;Name=12_100025J23;
chr10	QTclust_250	cluster_member	90553744	90553748	1	-	.	ID=23_100025L08;cluster=23;Name=23_100025L08;
chr10	QTclust_250	cluster_member	79993414	79993430	1	-	.	ID=25_100025M23;cluster=25;Name=25_100025M23;
chr10	QTclust_250	cluster_member	69994509	69994521	0.66	-	.	ID=76_100025N03;cluster=76;Name=76_100025N03;
chr10	QTclust_250	cluster_member	80436962	80436987	1	-	.	ID=115_100026G19;cluster=115;Name=115_100026G19;
chr10	QTclust_250	cluster_member	77572856	77572868	0.66	-	.	ID=32_100026I03;cluster=32;Name=32_100026I03;
chr10	QTclust_250	cluster_member	75365288	75365330	1	-	.	ID=43_100026J05_0;cluster=43;Name=43_100026J05_0;
chr10	QTclust_250	cluster_member	80424771	80424794	0.66	-	.	ID=130_100026L14;cluster=130;Name=130_100026L14;
chr10	QTclust_250	cluster_member	80247110	80247111	1	-	.	ID=127_100026O07;cluster=127;Name=127_100026O07;
chr10	QTclust_250	cluster_member	19597056	19597074	1	-	.	ID=19_100027C03;cluster=19;Name=19_100027C03;
chr10	QTclust_250	cluster_member	13559077	13559124	0.33	-	.	ID=15_100027H22;cluster=15;Name=15_100027H22;
chr10	QTclust_250	cluster_member	80422941	80423032	1	-	.	ID=61_100027K19;cluster=61;Name=61_100027K19;
chr10	QTclust_250	cluster_member	79993430	79993459	1	-	.	ID=25_100027L08;cluster=25;Name=25_100027L08;
chr10	QTclust_250	cluster_member	94845667	94845667	1	-	.	ID=187_100027O09;cluster=187;Name=187_100027O09;
chr10	QTclust_250	cluster_member	90553744	90553745	1	-	.	ID=23_100028A10;cluster=23;Name=23_100028A10;
chr10	QTclust_250	cluster_member	61179280	61179290	0.33	-	.	ID=48_100028E14;cluster=48;Name=48_100028E14;
chr10	QTclust_250	cluster_member	61973768	61973777	0.66	-	.	ID=28_100028K14;cluster=28;Name=28_100028K14;
chr10	QTclust_250	cluster_member	61973768	61973780	0.66	-	.	ID=28_100028M13;cluster=28;Name=28_100028M13;
chr10	QTclust_250	cluster_member	126304224	126304288	0.33	-	.	ID=54_100028N04;cluster=54;Name=54_100028N04;
chr10	QTclust_250	cluster_member	77572868	77572949	0.66	-	.	ID=32_100028P05;cluster=32;Name=32_100028P05;
chr10	QTclust_250	cluster_member	90553744	90553756	1	-	.	ID=23_100029C20;cluster=23;Name=23_100029C20;
chr10	QTclust_250	cluster_member	79383423	79383423	0.66	-	.	ID=188_100029E06;cluster=188;Name=188_100029E06;
chr10	QTclust_250	cluster_member	79134123	79134123	0.33	-	.	ID=189_100029L21;cluster=189;Name=189_100029L21;
chr10	QTclust_250	cluster_member	90601332	90601341	0.33	-	.	ID=18_100029M23;cluster=18;Name=18_100029M23;
chr10	QTclust_250	cluster_member	90553744	90553754	1	-	.	ID=23_100030G20;cluster=23;Name=23_100030G20;
chr10	QTclust_250	cluster_member	77816081	77816084	0.33	-	.	ID=3_100031A05;cluster=3;Name=3_100031A05;
chr10	QTclust_250	cluster_member	79987056	79987056	0.66	-	.	ID=190_100031C23;cluster=190;Name=190_100031C23;
chr10	QTclust_250	cluster_member	126597568	126597573	1	-	.	ID=67_100031F11;cluster=67;Name=67_100031F11;
chr10	QTclust_250	cluster_member	77572868	77572884	0.66	-	.	ID=32_100031F18;cluster=32;Name=32_100031F18;
chr10	QTclust_250	cluster_member	90553744	90553748	1	-	.	ID=23_100031G18;cluster=23;Name=23_100031G18;
chr10	QTclust_250	cluster_member	109122773	109122773	1	-	.	ID=191_100031H16;cluster=191;Name=191_100031H16;
chr10	QTclust_250	cluster_member	79802560	79802561	0.66	-	.	ID=8_100031H18;cluster=8;Name=8_100031H18;
chr10	QTclust_250	cluster_member	79169995	79170025	0.33	-	.	ID=12_100031I17;cluster=12;Name=12_100031I17;
chr10	QTclust_250	cluster_member	79802524	79802560	0.66	-	.	ID=8_100031M12;cluster=8;Name=8_100031M12;
chr10	QTclust_250	cluster_member	80424737	80424771	0.66	-	.	ID=130_100031P14;cluster=130;Name=130_100031P14;
chr10	QTclust_250	cluster_member	79990138	79990160	0.33	-	.	ID=33_100032A16;cluster=33;Name=33_100032A16;
chr10	QTclust_250	cluster_member	90553744	90553788	1	-	.	ID=23_100032B09;cluster=23;Name=23_100032B09;
chr10	QTclust_250	cluster_member	79017054	79017070	0.33	-	.	ID=153_100032E09;cluster=153;Name=153_100032E09;
chr10	QTclust_250	cluster_member	79169961	79169995	0.33	-	.	ID=12_100032H20;cluster=12;Name=12_100032H20;
chr10	QTclust_250	cluster_member	120382314	120382357	0.66	-	.	ID=116_100032K09;cluster=116;Name=116_100032K09;
chr10	QTclust_250	cluster_member	90553744	90553794	1	-	.	ID=23_100033A08;cluster=23;Name=23_100033A08;
chr10	QTclust_250	cluster_member	80556817	80556819	1	-	.	ID=131_100033B05;cluster=131;Name=131_100033B05;
chr10	QTclust_250	cluster_member	126591652	126591716	1	-	.	ID=65_100033E09;cluster=65;Name=65_100033E09;
chr10	QTclust_250	cluster_member	127900368	127900380	0.66	-	.	ID=68_100033E19;cluster=68;Name=68_100033E19;
chr10	QTclust_250	cluster_member	90553744	90553790	1	-	.	ID=23_100033E21;cluster=23;Name=23_100033E21;
chr10	QTclust_250	cluster_member	80781534	80781559	0.66	-	.	ID=56_100033H17;cluster=56;Name=56_100033H17;
chr10	QTclust_250	cluster_member	79169961	79169995	0.33	-	.	ID=12_100034B18;cluster=12;Name=12_100034B18;
chr10	QTclust_250	cluster_member	77572852	77572868	0.66	-	.	ID=32_100034C23;cluster=32;Name=32_100034C23;
chr10	QTclust_250	cluster_member	90553744	90553790	1	-	.	ID=23_100034E20;cluster=23;Name=23_100034E20;
chr10	QTclust_250	cluster_member	115877733	115877855	1	-	.	ID=55_100034G02;cluster=55;Name=55_100034G02;
chr10	QTclust_250	cluster_member	59347147	59347167	0.66	-	.	ID=10_100034G11;cluster=10;Name=10_100034G11;
chr10	QTclust_250	cluster_member	79993422	79993430	1	-	.	ID=25_100034I01;cluster=25;Name=25_100034I01;
chr10	QTclust_250	cluster_member	79993917	79993917	0.33	-	.	ID=51_100034I22;cluster=51;Name=51_100034I22;
chr10	QTclust_250	cluster_member	80201555	80201591	0.33	-	.	ID=6_100035C18;cluster=6;Name=6_100035C18;
chr10	QTclust_250	cluster_member	59347147	59347180	0.66	-	.	ID=10_100035E20;cluster=10;Name=10_100035E20;
chr10	QTclust_250	cluster_member	80948139	80948196	1	-	.	ID=5_100035H10;cluster=5;Name=5_100035H10;
chr10	QTclust_250	cluster_member	90553744	90553756	1	-	.	ID=23_100035P19;cluster=23;Name=23_100035P19;
chr10	QTclust_250	cluster_member	79802379	79802560	0.66	-	.	ID=8_100036J08;cluster=8;Name=8_100036J08;
chr10	QTclust_250	cluster_member	116628568	116628575	0.33	-	.	ID=27_100036L14;cluster=27;Name=27_100036L14;
chr10	QTclust_250	cluster_member	90553744	90553756	1	-	.	ID=23_100037C09;cluster=23;Name=23_100037C09;
chr10	QTclust_250	cluster_member	80781551	80781559	0.66	-	.	ID=56_100037E13;cluster=56;Name=56_100037E13;
chr10	QTclust_250	cluster_member	127901404	127901547	1	-	.	ID=73_100037I01;cluster=73;Name=73_100037I01;
chr10	QTclust_250	cluster_member	90553504	90553744	1	-	.	ID=23_100037K17;cluster=23;Name=23_100037K17;
chr10	QTclust_250	cluster_member	77572868	77572872	0.66	-	.	ID=32_100037N11;cluster=32;Name=32_100037N11;
chr10	QTclust_250	cluster_member	31135337	31135532	0.66	-	.	ID=4_100038G04;cluster=4;Name=4_100038G04;
chr10	QTclust_250	cluster_member	90553744	90553913	1	-	.	ID=23_100038I14;cluster=23;Name=23_100038I14;
chr10	QTclust_250	cluster_member	127901547	127901637	1	-	.	ID=73_100038J05;cluster=73;Name=73_100038J05;
chr10	QTclust_250	cluster_member	79790632	79790632	1	-	.	ID=167_100038K21;cluster=167;Name=167_100038K21;
chr10	QTclust_250	cluster_member	126591652	126591690	1	-	.	ID=65_100038P10;cluster=65;Name=65_100038P10;
chr10	QTclust_250	cluster_member	79993427	79993430	1	-	.	ID=25_100038P19;cluster=25;Name=25_100038P19;
chr10	QTclust_250	cluster_member	114719636	114719666	1	-	.	ID=31_100039A03;cluster=31;Name=31_100039A03;
chr10	QTclust_250	cluster_member	126597573	126597585	1	-	.	ID=67_100039F16;cluster=67;Name=67_100039F16;
chr10	QTclust_250	cluster_member	126591585	126591652	1	-	.	ID=65_100039G22;cluster=65;Name=65_100039G22;
chr10	QTclust_250	cluster_member	114719660	114719666	1	-	.	ID=31_100039I06;cluster=31;Name=31_100039I06;
chr10	QTclust_250	cluster_member	80968737	80968938	0.66	-	.	ID=44_100039J01;cluster=44;Name=44_100039J01;
chr10	QTclust_250	cluster_member	126597573	126597579	1	-	.	ID=67_100039K20;cluster=67;Name=67_100039K20;
chr10	QTclust_250	cluster_member	77755793	77755793	0.33	-	.	ID=192_100039N23;cluster=192;Name=192_100039N23;
chr10	QTclust_250	cluster_member	61626560	61626566	1	-	.	ID=29_100040D23;cluster=29;Name=29_100040D23;
chr10	QTclust_250	cluster_member	79993430	79993433	1	-	.	ID=25_100040H24;cluster=25;Name=25_100040H24;
chr10	QTclust_250	cluster_member	90548536	90548567	1	-	.	ID=119_100040J11;cluster=119;Name=119_100040J11;
chr10	QTclust_250	cluster_member	115877855	115878005	1	-	.	ID=55_100040L07;cluster=55;Name=55_100040L07;
chr10	QTclust_250	cluster_member	80967287	80967287	0.33	-	.	ID=150_100040L13;cluster=150;Name=150_100040L13;
chr10	QTclust_250	cluster_member	126463027	126463148	0.33	-	.	ID=42_100041B01;cluster=42;Name=42_100041B01;
chr10	QTclust_250	cluster_member	80567221	80567319	1	-	.	ID=53_100041B13;cluster=53;Name=53_100041B13;
chr10	QTclust_250	cluster_member	90553744	90553755	1	-	.	ID=23_100041G08;cluster=23;Name=23_100041G08;
chr10	QTclust_250	cluster_member	117248913	117248952	0.33	-	.	ID=9_100041K14;cluster=9;Name=9_100041K14;
chr10	QTclust_250	cluster_member	90553724	90553744	1	-	.	ID=23_100041N05;cluster=23;Name=23_100041N05;
chr10	QTclust_250	cluster_member	127067421	127067421	1	-	.	ID=193_100041N24;cluster=193;Name=193_100041N24;
chr10	QTclust_250	cluster_member	127900380	127900665	0.66	-	.	ID=68_100041O02;cluster=68;Name=68_100041O02;
chr10	QTclust_250	cluster_member	94846397	94846462	1	-	.	ID=79_100041O21;cluster=79;Name=79_100041O21;
chr10	QTclust_250	cluster_member	90553744	90553815	1	-	.	ID=23_100041P09;cluster=23;Name=23_100041P09;
chr10	QTclust_250	cluster_member	77816073	77816084	0.33	-	.	ID=3_100043E11;cluster=3;Name=3_100043E11;
chr10	QTclust_250	cluster_member	19597056	19597071	1	-	.	ID=19_100043E15;cluster=19;Name=19_100043E15;
chr10	QTclust_250	cluster_member	12613291	12613292	0.66	-	.	ID=128_100043H02;cluster=128;Name=128_100043H02;
chr10	QTclust_250	cluster_member	126591652	126591722	1	-	.	ID=65_100043H07;cluster=65;Name=65_100043H07;
chr10	QTclust_250	cluster_member	79993430	79993430	1	-	.	ID=25_100043L03;cluster=25;Name=25_100043L03;
chr10	QTclust_250	cluster_member	114719666	114719679	1	-	.	ID=31_100044B06;cluster=31;Name=31_100044B06;
chr10	QTclust_250	cluster_member	126591652	126591689	1	-	.	ID=65_100044G21;cluster=65;Name=65_100044G21;
chr10	QTclust_250	cluster_member	13559114	13559124	0.33	-	.	ID=15_100044H23;cluster=15;Name=15_100044H23;
chr10	QTclust_250	cluster_member	124792483	124792483	0.33	-	.	ID=129_100044N14;cluster=129;Name=129_100044N14;
chr10	QTclust_250	cluster_member	90553744	90553819	1	-	.	ID=23_100045B17;cluster=23;Name=23_100045B17;
chr10	QTclust_250	cluster_member	120382357	120382359	0.66	-	.	ID=116_100045H03;cluster=116;Name=116_100045H03;
chr10	QTclust_250	cluster_member	80781559	80781588	0.66	-	.	ID=56_100045I01;cluster=56;Name=56_100045I01;
chr10	QTclust_250	cluster_member	76405525	76405525	0.66	-	.	ID=194_100045M19;cluster=194;Name=194_100045M19;
chr10	QTclust_250	cluster_member	127812762	127812795	0.33	-	.	ID=36_100045P21;cluster=36;Name=36_100045P21;
chr10	QTclust_250	cluster_member	127901547	127901600	1	-	.	ID=73_100046D11;cluster=73;Name=73_100046D11;
chr10	QTclust_250	cluster_member	61506271	61506320	0.66	-	.	ID=52_100046D20;cluster=52;Name=52_100046D20;
chr10	QTclust_250	cluster_member	79990138	79990160	0.33	-	.	ID=33_100046G16;cluster=33;Name=33_100046G16;
chr10	QTclust_250	cluster_member	90553744	90553793	1	-	.	ID=23_100046H05;cluster=23;Name=23_100046H05;
chr10	QTclust_250	cluster_member	126463081	126463148	0.33	-	.	ID=42_100047C12;cluster=42;Name=42_100047C12;
chr10	QTclust_250	cluster_member	126591652	126591722	1	-	.	ID=65_100047I12;cluster=65;Name=65_100047I12;
chr10	QTclust_250	cluster_member	79993428	79993430	1	-	.	ID=25_100047K17;cluster=25;Name=25_100047K17;
chr10	QTclust_250	cluster_member	69994509	69994521	0.66	-	.	ID=76_100047O07;cluster=76;Name=76_100047O07;
chr10	QTclust_250	cluster_member	61973643	61973768	0.66	-	.	ID=28_100048B05;cluster=28;Name=28_100048B05;
chr10	QTclust_250	cluster_member	61179235	61179280	0.33	-	.	ID=48_100048C21;cluster=48;Name=48_100048C21;
chr10	QTclust_250	cluster_member	90553744	90553777	1	-	.	ID=23_100048I11;cluster=23;Name=23_100048I11;
chr10	QTclust_250	cluster_member	90553742	90553744	1	-	.	ID=23_100048J12;cluster=23;Name=23_100048J12;
chr10	QTclust_250	cluster_member	90553744	90553795	1	-	.	ID=23_100048K13;cluster=23;Name=23_100048K13;
chr10	QTclust_250	cluster_member	79802560	79802603	0.66	-	.	ID=8_100048N08;cluster=8;Name=8_100048N08;
chr10	QTclust_250	cluster_member	80964431	80964431	0.33	-	.	ID=195_100049A08;cluster=195;Name=195_100049A08;
chr10	QTclust_250	cluster_member	77816084	77816124	0.33	-	.	ID=3_100049B14;cluster=3;Name=3_100049B14;
chr10	QTclust_250	cluster_member	80201348	80201555	0.33	-	.	ID=6_100049C07;cluster=6;Name=6_100049C07;
chr10	QTclust_250	cluster_member	114719666	114719684	1	-	.	ID=31_100049G12;cluster=31;Name=31_100049G12;
chr10	QTclust_250	cluster_member	90553744	90553756	1	-	.	ID=23_100049N04;cluster=23;Name=23_100049N04;
chr10	QTclust_250	cluster_member	126937420	126937420	0.66	-	.	ID=2_100049N16;cluster=2;Name=2_100049N16;
chr10	QTclust_250	cluster_member	13559086	13559124	0.33	-	.	ID=15_100050D04;cluster=15;Name=15_100050D04;
chr10	QTclust_250	cluster_member	77814568	77814568	0.66	-	.	ID=196_100052A01;cluster=196;Name=196_100052A01;
chr10	QTclust_250	cluster_member	126598670	126598671	0.66	-	.	ID=164_100052A16;cluster=164;Name=164_100052A16;
chr10	QTclust_250	cluster_member	80195504	80195504	1	-	.	ID=197_100052J08;cluster=197;Name=197_100052J08;
chr10	QTclust_250	cluster_member	79993423	79993430	1	-	.	ID=25_100052L12;cluster=25;Name=25_100052L12;
chr10	QTclust_250	cluster_member	90601341	90601357	0.33	-	.	ID=18_100052O06;cluster=18;Name=18_100052O06;
chr10	QTclust_250	cluster_member	90553744	90553758	1	-	.	ID=23_100053D06;cluster=23;Name=23_100053D06;
chr10	QTclust_250	cluster_member	80238014	80238206	0.66	-	.	ID=172_100053E14;cluster=172;Name=172_100053E14;
chr10	QTclust_250	cluster_member	126633578	126633578	0.33	-	.	ID=198_100053G11;cluster=198;Name=198_100053G11;
chr10	QTclust_250	cluster_member	79993430	79993430	1	-	.	ID=25_100053J07;cluster=25;Name=25_100053J07;
chr10	QTclust_250	cluster_member	90553744	90553780	1	-	.	ID=23_100053J10;cluster=23;Name=23_100053J10;
chr10	QTclust_250	cluster_member	114719659	114719666	1	-	.	ID=31_100053L05;cluster=31;Name=31_100053L05;
chr10	QTclust_250	cluster_member	90553744	90553756	1	-	.	ID=23_100053N16;cluster=23;Name=23_100053N16;
chr10	QTclust_250	cluster_member	80554735	80554735	1	-	.	ID=199_100053O07;cluster=199;Name=199_100053O07;
chr10	QTclust_250	cluster_member	19597056	19597063	1	-	.	ID=19_100054A18;cluster=19;Name=19_100054A18;
chr10	QTclust_250	cluster_member	80830259	80830259	1	-	.	ID=89_100054A21;cluster=89;Name=89_100054A21;
chr10	QTclust_250	cluster_member	77816074	77816084	0.33	-	.	ID=3_100054B07;cluster=3;Name=3_100054B07;
chr10	QTclust_250	cluster_member	79990138	79990160	0.33	-	.	ID=33_100054D15;cluster=33;Name=33_100054D15;
chr10	QTclust_250	cluster_member	79120313	79120314	0.33	-	.	ID=102_100054G05;cluster=102;Name=102_100054G05;
chr10	QTclust_250	cluster_member	61973736	61973768	0.66	-	.	ID=28_100054H12;cluster=28;Name=28_100054H12;
chr10	QTclust_250	cluster_member	87933620	87933667	1	-	.	ID=7_100054I09;cluster=7;Name=7_100054I09;
chr10	QTclust_250	cluster_member	80455382	80455382	0.33	-	.	ID=72_100054L14;cluster=72;Name=72_100054L14;
chr10	QTclust_250	cluster_member	79990138	79990160	0.33	-	.	ID=33_100054N06;cluster=33;Name=33_100054N06;
chr10	QTclust_250	cluster_member	90553744	90553762	1	-	.	ID=23_100054O18;cluster=23;Name=23_100054O18;
chr10	QTclust_250	cluster_member	79990138	79990160	0.33	-	.	ID=33_100054O21;cluster=33;Name=33_100054O21;
chr10	QTclust_250	cluster_member	79993430	79993430	1	-	.	ID=25_100054P13;cluster=25;Name=25_100054P13;
chr10	QTclust_250	cluster_member	7353765	7353774	0.66	-	.	ID=122_100054P15;cluster=122;Name=122_100054P15;
chr10	QTclust_250	cluster_member	79535149	79535190	0.66	-	.	ID=58_100055A03;cluster=58;Name=58_100055A03;
chr10	QTclust_250	cluster_member	90553744	90553755	1	-	.	ID=23_100055E02;cluster=23;Name=23_100055E02;
chr10	QTclust_250	cluster_member	80767491	80767491	0.66	-	.	ID=200_100055J12;cluster=200;Name=200_100055J12;
chr10	QTclust_250	cluster_member	80885141	80885141	0.33	-	.	ID=201_100055K20;cluster=201;Name=201_100055K20;
chr10	QTclust_250	cluster_member	79993430	79993430	1	-	.	ID=25_100055N05;cluster=25;Name=25_100055N05;
chr10	QTclust_250	cluster_member	36828197	36828329	0.33	-	.	ID=57_100055P08;cluster=57;Name=57_100055P08;
chr10	QTclust_250	cluster_member	126304288	126304307	0.33	-	.	ID=54_100056C10;cluster=54;Name=54_100056C10;
chr10	QTclust_250	cluster_member	126569078	126569279	0.33	-	.	ID=174_100056G07;cluster=174;Name=174_100056G07;
chr10	QTclust_250	cluster_member	90553744	90553793	1	-	.	ID=23_100056I10;cluster=23;Name=23_100056I10;
chr10	QTclust_250	cluster_member	90553744	90553795	1	-	.	ID=23_100056K03;cluster=23;Name=23_100056K03;
chr10	QTclust_250	cluster_member	80201555	80201624	0.33	-	.	ID=6_100057K20;cluster=6;Name=6_100057K20;
chr10	QTclust_250	cluster_member	80969314	80969396	0.66	-	.	ID=40_100057L05;cluster=40;Name=40_100057L05;
chr10	QTclust_250	cluster_member	90553744	90553755	1	-	.	ID=23_100057N20;cluster=23;Name=23_100057N20;
chr10	QTclust_250	cluster_member	80201555	80201620	0.33	-	.	ID=6_100058P07;cluster=6;Name=6_100058P07;
chr10	QTclust_250	cluster_member	55805236	55805236	0.66	-	.	ID=202_100059K05;cluster=202;Name=202_100059K05;
chr10	QTclust_250	cluster_member	79542382	79542439	1	-	.	ID=121_100060A07;cluster=121;Name=121_100060A07;
chr10	QTclust_250	cluster_member	31135337	31135379	0.66	-	.	ID=4_100060D15;cluster=4;Name=4_100060D15;
chr10	QTclust_250	cluster_member	26003374	26003374	1	-	.	ID=203_100060G21;cluster=203;Name=203_100060G21;
chr10	QTclust_250	cluster_member	115877755	115877855	1	-	.	ID=55_100060M20;cluster=55;Name=55_100060M20;
chr10	QTclust_250	cluster_member	90553744	90553848	1	-	.	ID=23_100061B10;cluster=23;Name=23_100061B10;
chr10	QTclust_250	cluster_member	61626560	61626571	1	-	.	ID=29_100061B22;cluster=29;Name=29_100061B22;
chr10	QTclust_250	cluster_member	79993430	79993446	1	-	.	ID=25_100061C08;cluster=25;Name=25_100061C08;
chr10	QTclust_250	cluster_member	79993428	79993430	1	-	.	ID=25_100061J06;cluster=25;Name=25_100061J06;
chr10	QTclust_250	cluster_member	70680531	70680571	1	-	.	ID=91_100061L02;cluster=91;Name=91_100061L02;
chr10	QTclust_250	cluster_member	127069449	127069549	1	-	.	ID=101_100061M13;cluster=101;Name=101_100061M13;
chr10	QTclust_250	cluster_member	80428506	80428520	0.33	-	.	ID=78_100061N06;cluster=78;Name=78_100061N06;
chr10	QTclust_250	cluster_member	79993423	79993430	1	-	.	ID=25_100061P22;cluster=25;Name=25_100061P22;
chr10	QTclust_250	cluster_member	80781553	80781559	0.66	-	.	ID=56_100062A14;cluster=56;Name=56_100062A14;
chr10	QTclust_250	cluster_member	80830259	80830259	1	-	.	ID=89_100062B11;cluster=89;Name=89_100062B11;
chr10	QTclust_250	cluster_member	79993421	79993430	1	-	.	ID=25_100062G14;cluster=25;Name=25_100062G14;
chr10	QTclust_250	cluster_member	126463122	126463148	0.33	-	.	ID=42_100062I02;cluster=42;Name=42_100062I02;
chr10	QTclust_250	cluster_member	79990138	79990160	0.33	-	.	ID=33_100062O07;cluster=33;Name=33_100062O07;
chr10	QTclust_250	cluster_member	61671073	61671073	0.33	-	.	ID=204_100063K19;cluster=204;Name=204_100063K19;
chr10	QTclust_250	cluster_member	80666057	80666057	1	-	.	ID=205_100063N09;cluster=205;Name=205_100063N09;
chr10	QTclust_250	cluster_member	41965085	41965089	1	-	.	ID=113_100063N20;cluster=113;Name=113_100063N20;
chr10	QTclust_250	cluster_member	79980414	79980417	0.66	-	.	ID=50_100063O16;cluster=50;Name=50_100063O16;
chr10	QTclust_250	cluster_member	79993430	79993433	1	-	.	ID=25_100063P19;cluster=25;Name=25_100063P19;
chr10	QTclust_250	cluster_member	80303835	80303874	0.33	-	.	ID=147_100064H20;cluster=147;Name=147_100064H20;
chr10	QTclust_250	cluster_member	61667122	61667137	0.33	-	.	ID=135_100065A07;cluster=135;Name=135_100065A07;
chr10	QTclust_250	cluster_member	80425373	80425512	0.33	-	.	ID=99_100065B18;cluster=99;Name=99_100065B18;
chr10	QTclust_250	cluster_member	79723636	79723648	1	-	.	ID=139_100065D09;cluster=139;Name=139_100065D09;
chr10	QTclust_250	cluster_member	119880212	119880212	0.66	-	.	ID=206_100065D16;cluster=206;Name=206_100065D16;
chr10	QTclust_250	cluster_member	112332750	112333061	0.66	-	.	ID=14_100065G03;cluster=14;Name=14_100065G03;
chr10	QTclust_250	cluster_member	79802547	79802560	0.66	-	.	ID=8_100065I20;cluster=8;Name=8_100065I20;
chr10	QTclust_250	cluster_member	90553733	90553744	1	-	.	ID=23_100066A08;cluster=23;Name=23_100066A08;
chr10	QTclust_250	cluster_member	79138096	79138096	0.33	-	.	ID=207_100066B21_0;cluster=207;Name=207_100066B21_0;
chr10	QTclust_250	cluster_member	126597555	126597573	1	-	.	ID=67_100066D19;cluster=67;Name=67_100066D19;
chr10	QTclust_250	cluster_member	90553744	90553777	1	-	.	ID=23_100066E23;cluster=23;Name=23_100066E23;
chr10	QTclust_250	cluster_member	61506320	61506343	0.66	-	.	ID=52_100066F01;cluster=52;Name=52_100066F01;
chr10	QTclust_250	cluster_member	126598670	126598670	0.66	-	.	ID=164_100066F22;cluster=164;Name=164_100066F22;
chr10	QTclust_250	cluster_member	90553744	90553755	1	-	.	ID=23_100066H06;cluster=23;Name=23_100066H06;
chr10	QTclust_250	cluster_member	128099144	128099144	0.33	-	.	ID=84_100066J18;cluster=84;Name=84_100066J18;
chr10	QTclust_250	cluster_member	44755939	44756039	0.66	-	.	ID=112_100066K01;cluster=112;Name=112_100066K01;
chr10	QTclust_250	cluster_member	79040958	79041045	0.66	-	.	ID=98_100066N06;cluster=98;Name=98_100066N06;
chr10	QTclust_250	cluster_member	79387189	79387197	1	-	.	ID=47_100066O08;cluster=47;Name=47_100066O08;
chr10	QTclust_250	cluster_member	79380518	79380737	0.33	-	.	ID=66_100067A14;cluster=66;Name=66_100067A14;
chr10	QTclust_250	cluster_member	79664063	79664084	1	-	.	ID=17_100067A17;cluster=17;Name=17_100067A17;
chr10	QTclust_250	cluster_member	120382357	120382359	0.66	-	.	ID=116_100067C16;cluster=116;Name=116_100067C16;
chr10	QTclust_250	cluster_member	127812728	127812762	0.33	-	.	ID=36_100067H11;cluster=36;Name=36_100067H11;
chr10	QTclust_250	cluster_member	69995077	69995077	0.66	-	.	ID=208_100067K04;cluster=208;Name=208_100067K04;
chr10	QTclust_250	cluster_member	76959421	76959469	0.33	-	.	ID=39_100067M18;cluster=39;Name=39_100067M18;
chr10	QTclust_250	cluster_member	66680605	66680632	1	-	.	ID=77_100068J10;cluster=77;Name=77_100068J10;
chr10	QTclust_250	cluster_member	90553742	90553744	1	-	.	ID=23_100068P07;cluster=23;Name=23_100068P07;
chr10	QTclust_250	cluster_member	59347140	59347147	0.66	-	.	ID=10_100069F02;cluster=10;Name=10_100069F02;
chr10	QTclust_250	cluster_member	120382357	120382359	0.66	-	.	ID=116_100069M03;cluster=116;Name=116_100069M03;
chr10	QTclust_250	cluster_member	7353774	7353776	0.66	-	.	ID=122_100069M17;cluster=122;Name=122_100069M17;
chr10	QTclust_250	cluster_member	116628575	116628581	0.33	-	.	ID=27_100069M20;cluster=27;Name=27_100069M20;
chr10	QTclust_250	cluster_member	80201555	80201622	0.33	-	.	ID=6_100070E18;cluster=6;Name=6_100070E18;
chr10	QTclust_250	cluster_member	79381376	79381379	0.66	-	.	ID=124_100070G06;cluster=124;Name=124_100070G06;
chr10	QTclust_250	cluster_member	41965089	41965093	1	-	.	ID=113_100070H20;cluster=113;Name=113_100070H20;
chr10	QTclust_250	cluster_member	59347147	59347173	0.66	-	.	ID=10_100070K07;cluster=10;Name=10_100070K07;
chr10	QTclust_250	cluster_member	121500181	121500218	1	-	.	ID=35_100070L14;cluster=35;Name=35_100070L14;
chr10	QTclust_250	cluster_member	79993428	79993430	1	-	.	ID=25_100070M07;cluster=25;Name=25_100070M07;
chr10	QTclust_250	cluster_member	121500181	121500217	1	-	.	ID=35_100070N03;cluster=35;Name=35_100070N03;
chr10	QTclust_250	cluster_member	59347147	59347178	0.66	-	.	ID=10_100070N07;cluster=10;Name=10_100070N07;
chr10	QTclust_250	cluster_member	126463146	126463148	0.33	-	.	ID=42_100070N08;cluster=42;Name=42_100070N08;
chr10	QTclust_250	cluster_member	90553744	90553779	1	-	.	ID=23_100070P13;cluster=23;Name=23_100070P13;
chr10	QTclust_250	cluster_member	80201555	80201636	0.33	-	.	ID=6_100070P22;cluster=6;Name=6_100070P22;
chr10	QTclust_250	cluster_member	127900363	127900380	0.66	-	.	ID=68_100071A05;cluster=68;Name=68_100071A05;
chr10	QTclust_250	cluster_member	79990085	79990138	0.33	-	.	ID=33_100071C05;cluster=33;Name=33_100071C05;
chr10	QTclust_250	cluster_member	79993430	79993433	1	-	.	ID=25_100071D02;cluster=25;Name=25_100071D02;
chr10	QTclust_250	cluster_member	115878424	115878444	1	-	.	ID=155_100071E07;cluster=155;Name=155_100071E07;
chr10	QTclust_250	cluster_member	79802560	79802606	0.66	-	.	ID=8_100071E12;cluster=8;Name=8_100071E12;
chr10	QTclust_250	cluster_member	80423032	80423078	1	-	.	ID=61_100071F20;cluster=61;Name=61_100071F20;
chr10	QTclust_250	cluster_member	79542382	79542454	1	-	.	ID=121_100071G06;cluster=121;Name=121_100071G06;
chr10	QTclust_250	cluster_member	87933667	87933752	1	-	.	ID=7_100071H19;cluster=7;Name=7_100071H19;
chr10	QTclust_250	cluster_member	90553744	90553755	1	-	.	ID=23_100072B11;cluster=23;Name=23_100072B11;
chr10	QTclust_250	cluster_member	77755374	77755445	0.33	-	.	ID=21_100072D05;cluster=21;Name=21_100072D05;
chr10	QTclust_250	cluster_member	80948139	80948196	1	-	.	ID=5_100072G11;cluster=5;Name=5_100072G11;
chr10	QTclust_250	cluster_member	79980414	79980461	0.66	-	.	ID=50_100072G17;cluster=50;Name=50_100072G17;
chr10	QTclust_250	cluster_member	79802504	79802560	0.66	-	.	ID=8_100073C02;cluster=8;Name=8_100073C02;
chr10	QTclust_250	cluster_member	79990138	79990160	0.33	-	.	ID=33_100073D13;cluster=33;Name=33_100073D13;
chr10	QTclust_250	cluster_member	79387189	79387197	1	-	.	ID=47_100073D15;cluster=47;Name=47_100073D15;
chr10	QTclust_250	cluster_member	87933620	87933667	1	-	.	ID=7_100073E03;cluster=7;Name=7_100073E03;
chr10	QTclust_250	cluster_member	79802379	79802560	0.66	-	.	ID=8_100073F21;cluster=8;Name=8_100073F21;
chr10	QTclust_250	cluster_member	80246949	80247110	1	-	.	ID=127_100073G17;cluster=127;Name=127_100073G17;
chr10	QTclust_250	cluster_member	90553744	90553748	1	-	.	ID=23_100073H20;cluster=23;Name=23_100073H20;
chr10	QTclust_250	cluster_member	69966189	69966189	1	-	.	ID=209_100073I05;cluster=209;Name=209_100073I05;
chr10	QTclust_250	cluster_member	126482714	126482714	0.33	-	.	ID=210_100073N01;cluster=210;Name=210_100073N01;
chr10	QTclust_250	cluster_member	80968737	80968958	0.66	-	.	ID=44_100073N04;cluster=44;Name=44_100073N04;
chr10	QTclust_250	cluster_member	79993410	79993430	1	-	.	ID=25_100073P11;cluster=25;Name=25_100073P11;
chr10	QTclust_250	cluster_member	79664063	79664085	1	-	.	ID=17_100074L18;cluster=17;Name=17_100074L18;
chr10	QTclust_250	cluster_member	90601276	90601341	0.33	-	.	ID=18_100074P19;cluster=18;Name=18_100074P19;
chr10	QTclust_250	cluster_member	90553678	90553744	1	-	.	ID=23_100075D18;cluster=23;Name=23_100075D18;
chr10	QTclust_250	cluster_member	82415457	82415704	0.33	-	.	ID=171_100076B13;cluster=171;Name=171_100076B13;
chr10	QTclust_250	cluster_member	90553739	90553744	1	-	.	ID=23_100076M19;cluster=23;Name=23_100076M19;
chr10	QTclust_250	cluster_member	79990138	79990157	0.33	-	.	ID=33_100076N14;cluster=33;Name=33_100076N14;
chr10	QTclust_250	cluster_member	42710102	42710265	1	-	.	ID=175_100077A14;cluster=175;Name=175_100077A14;
chr10	QTclust_250	cluster_member	79993424	79993430	1	-	.	ID=25_100077D12;cluster=25;Name=25_100077D12;
chr10	QTclust_250	cluster_member	90553732	90553744	1	-	.	ID=23_100077D18;cluster=23;Name=23_100077D18;
chr10	QTclust_250	cluster_member	127812728	127812762	0.33	-	.	ID=36_100077I15;cluster=36;Name=36_100077I15;
chr10	QTclust_250	cluster_member	126597573	126597585	1	-	.	ID=67_100077J02;cluster=67;Name=67_100077J02;
chr10	QTclust_250	cluster_member	79169995	79170034	0.33	-	.	ID=12_100077N08;cluster=12;Name=12_100077N08;
chr10	QTclust_250	cluster_member	90549488	90549488	1	-	.	ID=211_100078H15;cluster=211;Name=211_100078H15;
chr10	QTclust_250	cluster_member	76067038	76067040	0.33	-	.	ID=69_100078H19;cluster=69;Name=69_100078H19;
chr10	QTclust_250	cluster_member	79993430	79993433	1	-	.	ID=25_100078J20;cluster=25;Name=25_100078J20;
chr10	QTclust_250	cluster_member	79802560	79802605	0.66	-	.	ID=8_100078O15;cluster=8;Name=8_100078O15;
chr10	QTclust_250	cluster_member	80069690	80069754	0.33	-	.	ID=162_100079A12;cluster=162;Name=162_100079A12;
chr10	QTclust_250	cluster_member	79798654	79798726	0.66	-	.	ID=148_100079C16;cluster=148;Name=148_100079C16;
chr10	QTclust_250	cluster_member	39253780	39253780	0.66	-	.	ID=212_100079I23;cluster=212;Name=212_100079I23;
chr10	QTclust_250	cluster_member	17414985	17415050	0.66	-	.	ID=166_100079K11;cluster=166;Name=166_100079K11;
chr10	QTclust_250	cluster_member	90553744	90553777	1	-	.	ID=23_100079M12;cluster=23;Name=23_100079M12;
chr10	QTclust_250	cluster_member	90553471	90553744	1	-	.	ID=23_100079P14;cluster=23;Name=23_100079P14;
chr10	QTclust_250	cluster_member	90553744	90553756	1	-	.	ID=23_100080F06;cluster=23;Name=23_100080F06;
chr10	QTclust_250	cluster_member	61626547	61626560	1	-	.	ID=29_100080H05;cluster=29;Name=29_100080H05;
chr10	QTclust_250	cluster_member	79169961	79169995	0.33	-	.	ID=12_100080H09;cluster=12;Name=12_100080H09;
chr10	QTclust_250	cluster_member	77755374	77755445	0.33	-	.	ID=21_100080M18;cluster=21;Name=21_100080M18;
chr10	QTclust_250	cluster_member	117248913	117248952	0.33	-	.	ID=9_100082B09;cluster=9;Name=9_100082B09;
chr10	QTclust_250	cluster_member	79120314	79120319	0.33	-	.	ID=102_100082J01;cluster=102;Name=102_100082J01;
chr10	QTclust_250	cluster_member	83963806	83963809	0.66	-	.	ID=38_100082M07;cluster=38;Name=38_100082M07;
chr10	QTclust_250	cluster_member	79169995	79170029	0.33	-	.	ID=12_100082N23;cluster=12;Name=12_100082N23;
chr10	QTclust_250	cluster_member	75365276	75365288	1	-	.	ID=43_100083F19;cluster=43;Name=43_100083F19;
chr10	QTclust_250	cluster_member	79802494	79802560	0.66	-	.	ID=8_100083I21;cluster=8;Name=8_100083I21;
chr10	QTclust_250	cluster_member	115877855	115878037	1	-	.	ID=55_100083L03;cluster=55;Name=55_100083L03;
chr10	QTclust_250	cluster_member	79381902	79381946	0.33	-	.	ID=75_100083P07;cluster=75;Name=75_100083P07;
chr10	QTclust_250	cluster_member	77816084	77816131	0.33	-	.	ID=3_100084H17;cluster=3;Name=3_100084H17;
chr10	QTclust_250	cluster_member	90553744	90553782	1	-	.	ID=23_100084I08;cluster=23;Name=23_100084I08;
chr10	QTclust_250	cluster_member	116628567	116628575	0.33	-	.	ID=27_100084L19;cluster=27;Name=27_100084L19;
chr10	QTclust_250	cluster_member	117248952	117248978	0.33	-	.	ID=9_100085A06;cluster=9;Name=9_100085A06;
chr10	QTclust_250	cluster_member	116628575	116628589	0.33	-	.	ID=27_100085B15;cluster=27;Name=27_100085B15;
chr10	QTclust_250	cluster_member	77572868	77572876	0.66	-	.	ID=32_100085E10;cluster=32;Name=32_100085E10;
chr10	QTclust_250	cluster_member	79802559	79802560	0.66	-	.	ID=8_100085H11;cluster=8;Name=8_100085H11;
chr10	QTclust_250	cluster_member	75278139	75278139	0.33	-	.	ID=213_100085I05;cluster=213;Name=213_100085I05;
chr10	QTclust_250	cluster_member	126597555	126597573	1	-	.	ID=67_100085L06;cluster=67;Name=67_100085L06;
chr10	QTclust_250	cluster_member	90553744	90553755	1	-	.	ID=23_100085L12;cluster=23;Name=23_100085L12;
chr10	QTclust_250	cluster_member	90553744	90553773	1	-	.	ID=23_100086A10;cluster=23;Name=23_100086A10;
chr10	QTclust_250	cluster_member	12818767	12818767	0.66	-	.	ID=214_100086C24;cluster=214;Name=214_100086C24;
chr10	QTclust_250	cluster_member	87933620	87933667	1	-	.	ID=7_100086D11;cluster=7;Name=7_100086D11;
chr10	QTclust_250	cluster_member	61676491	61676491	1	-	.	ID=215_100086F07;cluster=215;Name=215_100086F07;
chr10	QTclust_250	cluster_member	90553744	90553780	1	-	.	ID=23_100086F15;cluster=23;Name=23_100086F15;
chr10	QTclust_250	cluster_member	61626560	61626566	1	-	.	ID=29_100086H03;cluster=29;Name=29_100086H03;
chr10	QTclust_250	cluster_member	90553744	90553751	1	-	.	ID=23_100086J02;cluster=23;Name=23_100086J02;
chr10	QTclust_250	cluster_member	94846462	94846478	1	-	.	ID=79_100086K19;cluster=79;Name=79_100086K19;
chr10	QTclust_250	cluster_member	80567082	80567221	1	-	.	ID=53_100086L10;cluster=53;Name=53_100086L10;
chr10	QTclust_250	cluster_member	90553744	90553807	1	-	.	ID=23_100086O04;cluster=23;Name=23_100086O04;
chr10	QTclust_250	cluster_member	90553744	90553790	1	-	.	ID=23_100087C01;cluster=23;Name=23_100087C01;
chr10	QTclust_250	cluster_member	70657562	70657562	0.33	-	.	ID=216_100087C02;cluster=216;Name=216_100087C02;
chr10	QTclust_250	cluster_member	90553744	90553777	1	-	.	ID=23_100087E14;cluster=23;Name=23_100087E14;
chr10	QTclust_250	cluster_member	88401179	88401179	1	-	.	ID=217_100087G18;cluster=217;Name=217_100087G18;
chr10	QTclust_250	cluster_member	80781520	80781559	0.66	-	.	ID=56_100087L20;cluster=56;Name=56_100087L20;
chr10	QTclust_250	cluster_member	90551812	90551822	0.33	-	.	ID=123_100088B04;cluster=123;Name=123_100088B04;
chr10	QTclust_250	cluster_member	79165387	79165733	0.33	-	.	ID=93_100088L11;cluster=93;Name=93_100088L11;
chr10	QTclust_250	cluster_member	59347108	59347147	0.66	-	.	ID=10_100088L18;cluster=10;Name=10_100088L18;
chr10	QTclust_250	cluster_member	80201555	80201615	0.33	-	.	ID=6_100088M17;cluster=6;Name=6_100088M17;
chr10	QTclust_250	cluster_member	79120311	79120314	0.33	-	.	ID=102_100090A16;cluster=102;Name=102_100090A16;
chr10	QTclust_250	cluster_member	114789683	114789683	0.66	-	.	ID=218_100090D06;cluster=218;Name=218_100090D06;
chr10	QTclust_250	cluster_member	80425512	80425599	0.33	-	.	ID=99_100090G18;cluster=99;Name=99_100090G18;
chr10	QTclust_250	cluster_member	114719666	114719761	1	-	.	ID=31_100090G24;cluster=31;Name=31_100090G24;
chr10	QTclust_250	cluster_member	80454459	80454459	0.33	-	.	ID=219_100090J02;cluster=219;Name=219_100090J02;
chr10	QTclust_250	cluster_member	79387189	79387197	1	-	.	ID=47_100090M06;cluster=47;Name=47_100090M06;
chr10	QTclust_250	cluster_member	90553744	90553750	1	-	.	ID=23_100090N20;cluster=23;Name=23_100090N20;
chr10	QTclust_250	cluster_member	79993917	79993917	0.33	-	.	ID=51_100090P13;cluster=51;Name=51_100090P13;
chr10	QTclust_250	cluster_member	77572863	77572868	0.66	-	.	ID=32_100091F02;cluster=32;Name=32_100091F02;
chr10	QTclust_250	cluster_member	90553744	90553750	1	-	.	ID=23_100091F05;cluster=23;Name=23_100091F05;
chr10	QTclust_250	cluster_member	79954030	79954098	0.33	-	.	ID=117_100091G17;cluster=117;Name=117_100091G17;
chr10	QTclust_250	cluster_member	13559108	13559124	0.33	-	.	ID=15_100091I14;cluster=15;Name=15_100091I14;
chr10	QTclust_250	cluster_member	7353765	7353774	0.66	-	.	ID=122_100091L07;cluster=122;Name=122_100091L07;
chr10	QTclust_250	cluster_member	79277961	79277961	0.66	-	.	ID=220_100092E08;cluster=220;Name=220_100092E08;
chr10	QTclust_250	cluster_member	83963796	83963806	0.66	-	.	ID=38_100092K01;cluster=38;Name=38_100092K01;
chr10	QTclust_250	cluster_member	79993428	79993430	1	-	.	ID=25_100092K02;cluster=25;Name=25_100092K02;
chr10	QTclust_250	cluster_member	59347147	59347173	0.66	-	.	ID=10_100092L19;cluster=10;Name=10_100092L19;
chr10	QTclust_250	cluster_member	90553744	90553755	1	-	.	ID=23_100092O11;cluster=23;Name=23_100092O11;
chr10	QTclust_250	cluster_member	126591652	126591689	1	-	.	ID=65_100092P14;cluster=65;Name=65_100092P14;
chr10	QTclust_250	cluster_member	90553744	90553750	1	-	.	ID=23_100093G16;cluster=23;Name=23_100093G16;
chr10	QTclust_250	cluster_member	80948196	80948298	1	-	.	ID=5_100093P19;cluster=5;Name=5_100093P19;
chr10	QTclust_250	cluster_member	80201555	80201618	0.33	-	.	ID=6_100094B05;cluster=6;Name=6_100094B05;
chr10	QTclust_250	cluster_member	80428498	80428506	0.33	-	.	ID=78_100094B19;cluster=78;Name=78_100094B19;
chr10	QTclust_250	cluster_member	79380737	79380760	0.33	-	.	ID=66_100094C18;cluster=66;Name=66_100094C18;
chr10	QTclust_250	cluster_member	115877855	115877882	1	-	.	ID=55_100094F23;cluster=55;Name=55_100094F23;
chr10	QTclust_250	cluster_member	59012022	59012022	1	-	.	ID=221_100094G10;cluster=221;Name=221_100094G10;
chr10	QTclust_250	cluster_member	79132064	79132064	0.33	-	.	ID=222_100094I17;cluster=222;Name=222_100094I17;
chr10	QTclust_250	cluster_member	90553744	90553764	1	-	.	ID=23_100094K04;cluster=23;Name=23_100094K04;
chr10	QTclust_250	cluster_member	87933620	87933667	1	-	.	ID=7_100094M10;cluster=7;Name=7_100094M10;
chr10	QTclust_250	cluster_member	41965089	41965100	1	-	.	ID=113_100095K09;cluster=113;Name=113_100095K09;
chr10	QTclust_250	cluster_member	115877855	115877882	1	-	.	ID=55_100095L11;cluster=55;Name=55_100095L11;
chr10	QTclust_250	cluster_member	80424159	80424159	1	-	.	ID=223_100095O12;cluster=223;Name=223_100095O12;
chr10	QTclust_250	cluster_member	90553744	90553752	1	-	.	ID=23_100096D07;cluster=23;Name=23_100096D07;
chr10	QTclust_250	cluster_member	121500170	121500181	1	-	.	ID=35_100096H14;cluster=35;Name=35_100096H14;
chr10	QTclust_250	cluster_member	79993430	79993430	1	-	.	ID=25_100096I01;cluster=25;Name=25_100096I01;
chr10	QTclust_250	cluster_member	66680605	66680622	1	-	.	ID=77_100096M08;cluster=77;Name=77_100096M08;
chr10	QTclust_250	cluster_member	80557423	80557512	0.33	-	.	ID=159_100096O16;cluster=159;Name=159_100096O16;
chr10	QTclust_250	cluster_member	90553744	90553750	1	-	.	ID=23_100096P09;cluster=23;Name=23_100096P09;
chr10	QTclust_250	cluster_member	90553744	90553777	1	-	.	ID=23_100097B13;cluster=23;Name=23_100097B13;
chr10	QTclust_250	cluster_member	90553738	90553744	1	-	.	ID=23_100097C03;cluster=23;Name=23_100097C03;
chr10	QTclust_250	cluster_member	117248913	117248952	0.33	-	.	ID=9_100097E11;cluster=9;Name=9_100097E11;
chr10	QTclust_250	cluster_member	90553744	90553755	1	-	.	ID=23_100097H24;cluster=23;Name=23_100097H24;
chr10	QTclust_250	cluster_member	115877741	115877855	1	-	.	ID=55_100097K06;cluster=55;Name=55_100097K06;
chr10	QTclust_250	cluster_member	59398430	59398444	1	-	.	ID=13_100097K17;cluster=13;Name=13_100097K17;
chr10	QTclust_250	cluster_member	80201324	80201555	0.33	-	.	ID=6_100097N02;cluster=6;Name=6_100097N02;
chr10	QTclust_250	cluster_member	107901885	107901885	0.66	-	.	ID=224_100097N06;cluster=224;Name=224_100097N06;
chr10	QTclust_250	cluster_member	90553725	90553744	1	-	.	ID=23_100097N09;cluster=23;Name=23_100097N09;
chr10	QTclust_250	cluster_member	80968469	80968737	0.66	-	.	ID=44_100098A07;cluster=44;Name=44_100098A07;
chr10	QTclust_250	cluster_member	76959421	76959469	0.33	-	.	ID=39_100098F11;cluster=39;Name=39_100098F11;
chr10	QTclust_250	cluster_member	115877775	115877855	1	-	.	ID=55_100098J09;cluster=55;Name=55_100098J09;
chr10	QTclust_250	cluster_member	90553744	90553744	1	-	.	ID=23_100098L23;cluster=23;Name=23_100098L23;
chr10	QTclust_250	cluster_member	127900368	127900380	0.66	-	.	ID=68_100099D14;cluster=68;Name=68_100099D14;
chr10	QTclust_250	cluster_member	77815976	77816084	0.33	-	.	ID=3_100099D19;cluster=3;Name=3_100099D19;
chr10	QTclust_250	cluster_member	79542164	79542382	1	-	.	ID=121_100099H14;cluster=121;Name=121_100099H14;
chr10	QTclust_250	cluster_member	127900368	127900380	0.66	-	.	ID=68_100099J18;cluster=68;Name=68_100099J18;
chr10	QTclust_250	cluster_member	127812726	127812762	0.33	-	.	ID=36_100099O16;cluster=36;Name=36_100099O16;
chr10	QTclust_250	cluster_member	69564483	69564483	0.33	-	.	ID=225_100100B09;cluster=225;Name=225_100100B09;
chr10	QTclust_250	cluster_member	126591652	126591687	1	-	.	ID=65_100100F16;cluster=65;Name=65_100100F16;
chr10	QTclust_250	cluster_member	79990068	79990138	0.33	-	.	ID=33_100100I07;cluster=33;Name=33_100100I07;
chr10	QTclust_250	cluster_member	79169961	79169995	0.33	-	.	ID=12_100100I17;cluster=12;Name=12_100100I17;
chr10	QTclust_250	cluster_member	90553744	90553753	1	-	.	ID=23_100100J07;cluster=23;Name=23_100100J07;
chr10	QTclust_250	cluster_member	117248952	117248984	0.33	-	.	ID=9_100100M08;cluster=9;Name=9_100100M08;
chr10	QTclust_250	cluster_member	80436987	80437064	1	-	.	ID=115_100100M24;cluster=115;Name=115_100100M24;
chr10	QTclust_250	cluster_member	36828197	36828256	0.33	-	.	ID=57_100101N03;cluster=57;Name=57_100101N03;
chr10	QTclust_250	cluster_member	79381373	79381379	0.66	-	.	ID=124_100101N14;cluster=124;Name=124_100101N14;
chr10	QTclust_250	cluster_member	80201555	80201635	0.33	-	.	ID=6_100102C17;cluster=6;Name=6_100102C17;
chr10	QTclust_250	cluster_member	127949843	127949843	0.66	-	.	ID=226_100102D03;cluster=226;Name=226_100102D03;
chr10	QTclust_250	cluster_member	29051482	29051550	0.66	-	.	ID=118_100102I17;cluster=118;Name=118_100102I17;
chr10	QTclust_250	cluster_member	80753469	80753487	0.66	-	.	ID=26_100103C22;cluster=26;Name=26_100103C22;
chr10	QTclust_250	cluster_member	79320041	79320043	0.33	-	.	ID=132_100103I09;cluster=132;Name=132_100103I09;
chr10	QTclust_250	cluster_member	77755239	77755445	0.33	-	.	ID=21_100103I11;cluster=21;Name=21_100103I11;
chr10	QTclust_250	cluster_member	90553744	90553756	1	-	.	ID=23_100103I18;cluster=23;Name=23_100103I18;
chr10	QTclust_250	cluster_member	127812762	127812767	0.33	-	.	ID=36_100103I21;cluster=36;Name=36_100103I21;
chr10	QTclust_250	cluster_member	5959365	5959365	1	-	.	ID=227_100103K06;cluster=227;Name=227_100103K06;
chr10	QTclust_250	cluster_member	92591075	92591075	0.33	-	.	ID=144_100103K15;cluster=144;Name=144_100103K15;
chr10	QTclust_250	cluster_member	84614894	84615173	0.66	-	.	ID=64_100103L11;cluster=64;Name=64_100103L11;
chr10	QTclust_250	cluster_member	79041045	79041274	0.66	-	.	ID=98_100103L12;cluster=98;Name=98_100103L12;
chr10	QTclust_250	cluster_member	7371551	7371622	0.33	-	.	ID=165_100103M09;cluster=165;Name=165_100103M09;
chr10	QTclust_250	cluster_member	114719666	114719677	1	-	.	ID=31_100104C22;cluster=31;Name=31_100104C22;
chr10	QTclust_250	cluster_member	61626560	61626567	1	-	.	ID=29_100104E22;cluster=29;Name=29_100104E22;
chr10	QTclust_250	cluster_member	112333061	112333076	0.66	-	.	ID=14_100104F24;cluster=14;Name=14_100104F24;
chr10	QTclust_250	cluster_member	90548505	90548536	1	-	.	ID=119_100104H22;cluster=119;Name=119_100104H22;
chr10	QTclust_250	cluster_member	80247110	80247270	1	-	.	ID=127_100104N14;cluster=127;Name=127_100104N14;
chr10	QTclust_250	cluster_member	115877855	115877882	1	-	.	ID=55_100104O20;cluster=55;Name=55_100104O20;
chr10	QTclust_250	cluster_member	90553744	90553754	1	-	.	ID=23_100104P22;cluster=23;Name=23_100104P22;
chr10	QTclust_250	cluster_member	80303874	80303914	0.33	-	.	ID=147_100105A04;cluster=147;Name=147_100105A04;
chr10	QTclust_250	cluster_member	79382844	79382884	0.66	-	.	ID=94_100105A07;cluster=94;Name=94_100105A07;
chr10	QTclust_250	cluster_member	126591632	126591652	1	-	.	ID=65_100105A20;cluster=65;Name=65_100105A20;
chr10	QTclust_250	cluster_member	79040962	79041045	0.66	-	.	ID=98_100105B04;cluster=98;Name=98_100105B04;
chr10	QTclust_250	cluster_member	90601321	90601341	0.33	-	.	ID=18_100105B13;cluster=18;Name=18_100105B13;
chr10	QTclust_250	cluster_member	79535066	79535190	0.66	-	.	ID=58_100105I09;cluster=58;Name=58_100105I09;
chr10	QTclust_250	cluster_member	90553744	90553756	1	-	.	ID=23_100105I23;cluster=23;Name=23_100105I23;
chr10	QTclust_250	cluster_member	127901415	127901547	1	-	.	ID=73_100105L05;cluster=73;Name=73_100105L05;
chr10	QTclust_250	cluster_member	90553744	90553765	1	-	.	ID=23_100106H23;cluster=23;Name=23_100106H23;
chr10	QTclust_250	cluster_member	126463148	126463308	0.33	-	.	ID=42_100107B08;cluster=42;Name=42_100107B08;
chr10	QTclust_250	cluster_member	79387189	79387197	1	-	.	ID=47_100107C04;cluster=47;Name=47_100107C04;
chr10	QTclust_250	cluster_member	128099144	128099144	0.33	-	.	ID=84_100107D10;cluster=84;Name=84_100107D10;
chr10	QTclust_250	cluster_member	79980377	79980414	0.66	-	.	ID=50_100107D19;cluster=50;Name=50_100107D19;
chr10	QTclust_250	cluster_member	78943807	78943807	0.33	-	.	ID=228_100107J19;cluster=228;Name=228_100107J19;
chr10	QTclust_250	cluster_member	42709940	42710102	1	-	.	ID=175_100107K20;cluster=175;Name=175_100107K20;
chr10	QTclust_250	cluster_member	75365260	75365288	1	-	.	ID=43_100107L16;cluster=43;Name=43_100107L16;
chr10	QTclust_250	cluster_member	90553739	90553744	1	-	.	ID=23_100107L20;cluster=23;Name=23_100107L20;
chr10	QTclust_250	cluster_member	126463075	126463148	0.33	-	.	ID=42_100107L24;cluster=42;Name=42_100107L24;
chr10	QTclust_250	cluster_member	9366216	9366395	0.66	-	.	ID=170_100108D14;cluster=170;Name=170_100108D14;
chr10	QTclust_250	cluster_member	9366036	9366216	0.66	-	.	ID=170_100108H01;cluster=170;Name=170_100108H01;
chr10	QTclust_250	cluster_member	90553744	90553749	1	-	.	ID=23_100108I06;cluster=23;Name=23_100108I06;
chr10	QTclust_250	cluster_member	92591075	92591075	0.33	-	.	ID=144_100108N21;cluster=144;Name=144_100108N21;
chr10	QTclust_250	cluster_member	77816077	77816084	0.33	-	.	ID=3_100109G19;cluster=3;Name=3_100109G19;
chr10	QTclust_250	cluster_member	90553744	90553817	1	-	.	ID=23_100109G20;cluster=23;Name=23_100109G20;
chr10	QTclust_250	cluster_member	90553744	90553777	1	-	.	ID=23_100109G21;cluster=23;Name=23_100109G21;
chr10	QTclust_250	cluster_member	90601341	90601388	0.33	-	.	ID=18_100109H11;cluster=18;Name=18_100109H11;
chr10	QTclust_250	cluster_member	70680483	70680531	1	-	.	ID=91_100109K16;cluster=91;Name=91_100109K16;
chr10	QTclust_250	cluster_member	31135226	31135337	0.66	-	.	ID=4_100109M06;cluster=4;Name=4_100109M06;
chr10	QTclust_250	cluster_member	127740978	127740978	1	-	.	ID=229_100109M23;cluster=229;Name=229_100109M23;
chr10	QTclust_250	cluster_member	79990067	79990138	0.33	-	.	ID=33_100109N03;cluster=33;Name=33_100109N03;
chr10	QTclust_250	cluster_member	116628575	116628586	0.33	-	.	ID=27_100109N14;cluster=27;Name=27_100109N14;
chr10	QTclust_250	cluster_member	19597027	19597056	1	-	.	ID=19_100109O12;cluster=19;Name=19_100109O12;
chr10	QTclust_250	cluster_member	83963781	83963806	0.66	-	.	ID=38_100109P19;cluster=38;Name=38_100109P19;
chr10	QTclust_250	cluster_member	90553744	90553793	1	-	.	ID=23_100110A09;cluster=23;Name=23_100110A09;
chr10	QTclust_250	cluster_member	42272031	42272130	1	-	.	ID=109_100110D17;cluster=109;Name=109_100110D17;
chr10	QTclust_250	cluster_member	80948196	80948235	1	-	.	ID=5_100110E13;cluster=5;Name=5_100110E13;
chr10	QTclust_250	cluster_member	90553744	90553770	1	-	.	ID=23_100110H22;cluster=23;Name=23_100110H22;
chr10	QTclust_250	cluster_member	79169961	79169995	0.33	-	.	ID=12_100110N09;cluster=12;Name=12_100110N09;
chr10	QTclust_250	cluster_member	80781553	80781559	0.66	-	.	ID=56_100111A12;cluster=56;Name=56_100111A12;
chr10	QTclust_250	cluster_member	70680531	70680533	1	-	.	ID=91_100111D18;cluster=91;Name=91_100111D18;
chr10	QTclust_250	cluster_member	28886492	28886492	0.66	-	.	ID=230_100111E17;cluster=230;Name=230_100111E17;
chr10	QTclust_250	cluster_member	90553744	90553750	1	-	.	ID=23_100111I12;cluster=23;Name=23_100111I12;
chr10	QTclust_250	cluster_member	77572868	77572880	0.66	-	.	ID=32_100112A03;cluster=32;Name=32_100112A03;
chr10	QTclust_250	cluster_member	79993411	79993430	1	-	.	ID=25_100112F09;cluster=25;Name=25_100112F09;
chr10	QTclust_250	cluster_member	80781539	80781559	0.66	-	.	ID=56_100112G03;cluster=56;Name=56_100112G03;
chr10	QTclust_250	cluster_member	80948139	80948196	1	-	.	ID=5_100112J02;cluster=5;Name=5_100112J02;
chr10	QTclust_250	cluster_member	90553744	90553795	1	-	.	ID=23_100112J19;cluster=23;Name=23_100112J19;
chr10	QTclust_250	cluster_member	79990138	79990160	0.33	-	.	ID=33_100112K16;cluster=33;Name=33_100112K16;
chr10	QTclust_250	cluster_member	126591652	126591690	1	-	.	ID=65_100112L08;cluster=65;Name=65_100112L08;
chr10	QTclust_250	cluster_member	90553744	90553789	1	-	.	ID=23_100112L24;cluster=23;Name=23_100112L24;
chr10	QTclust_250	cluster_member	80440387	80440418	1	-	.	ID=103_100112O03;cluster=103;Name=103_100112O03;
chr10	QTclust_250	cluster_member	80425512	80425602	0.33	-	.	ID=99_100112O16;cluster=99;Name=99_100112O16;
chr10	QTclust_250	cluster_member	61973768	61973772	0.66	-	.	ID=28_100112P11;cluster=28;Name=28_100112P11;
chr10	QTclust_250	cluster_member	126597573	126597585	1	-	.	ID=67_100112P13;cluster=67;Name=67_100112P13;
chr10	QTclust_250	cluster_member	90553744	90553750	1	-	.	ID=23_100113F09;cluster=23;Name=23_100113F09;
chr10	QTclust_250	cluster_member	90553744	90553795	1	-	.	ID=23_100113G09;cluster=23;Name=23_100113G09;
chr10	QTclust_250	cluster_member	79088456	79088456	0.33	-	.	ID=231_100113H18_0;cluster=231;Name=231_100113H18_0;
chr10	QTclust_250	cluster_member	90553744	90553795	1	-	.	ID=23_100113J08;cluster=23;Name=23_100113J08;
chr10	QTclust_250	cluster_member	90553741	90553744	1	-	.	ID=23_100114M19;cluster=23;Name=23_100114M19;
chr10	QTclust_250	cluster_member	126614530	126614530	0.66	-	.	ID=232_100114P17;cluster=232;Name=232_100114P17;
chr10	QTclust_250	cluster_member	126937420	126937420	0.66	-	.	ID=2_100115F04;cluster=2;Name=2_100115F04;
chr10	QTclust_250	cluster_member	79382844	79382884	0.66	-	.	ID=94_100115F18;cluster=94;Name=94_100115F18;
chr10	QTclust_250	cluster_member	79169995	79170034	0.33	-	.	ID=12_100115H11;cluster=12;Name=12_100115H11;
chr10	QTclust_250	cluster_member	90601131	90601341	0.33	-	.	ID=18_100115J23;cluster=18;Name=18_100115J23;
chr10	QTclust_250	cluster_member	79802560	79802586	0.66	-	.	ID=8_100115K19;cluster=8;Name=8_100115K19;
chr10	QTclust_250	cluster_member	80781559	80781568	0.66	-	.	ID=56_100115L06;cluster=56;Name=56_100115L06;
chr10	QTclust_250	cluster_member	90553744	90553752	1	-	.	ID=23_100115L23;cluster=23;Name=23_100115L23;
chr10	QTclust_250	cluster_member	80440418	80440447	1	-	.	ID=103_100115N03;cluster=103;Name=103_100115N03;
chr10	QTclust_250	cluster_member	79664063	79664086	1	-	.	ID=17_100115N23;cluster=17;Name=17_100115N23;
chr10	QTclust_250	cluster_member	79387189	79387197	1	-	.	ID=47_100115P04;cluster=47;Name=47_100115P04;
chr10	QTclust_250	cluster_member	6979800	6979893	0.66	-	.	ID=154_100116A24;cluster=154;Name=154_100116A24;
chr10	QTclust_250	cluster_member	80104948	80105022	0.66	-	.	ID=146_100116B20;cluster=146;Name=146_100116B20;
chr10	QTclust_250	cluster_member	90553744	90553750	1	-	.	ID=23_100116C12;cluster=23;Name=23_100116C12;
chr10	QTclust_250	cluster_member	61626543	61626560	1	-	.	ID=29_100116D17;cluster=29;Name=29_100116D17;
chr10	QTclust_250	cluster_member	126937420	126937426	0.66	-	.	ID=2_100116G02;cluster=2;Name=2_100116G02;
chr10	QTclust_250	cluster_member	79726162	79726162	1	-	.	ID=233_100116H01;cluster=233;Name=233_100116H01;
chr10	QTclust_250	cluster_member	79990138	79990160	0.33	-	.	ID=33_100116H22;cluster=33;Name=33_100116H22;
chr10	QTclust_250	cluster_member	112333061	112333094	0.66	-	.	ID=14_100116M23;cluster=14;Name=14_100116M23;
chr10	QTclust_250	cluster_member	80830259	80830259	1	-	.	ID=89_100117C11;cluster=89;Name=89_100117C11;
chr10	QTclust_250	cluster_member	3134916	3134958	0.33	-	.	ID=108_100117F23;cluster=108;Name=108_100117F23;
chr10	QTclust_250	cluster_member	115877741	115877855	1	-	.	ID=55_100117H21;cluster=55;Name=55_100117H21;
chr10	QTclust_250	cluster_member	7353762	7353774	0.66	-	.	ID=122_100117J16;cluster=122;Name=122_100117J16;
chr10	QTclust_250	cluster_member	79136834	79136834	0.33	-	.	ID=234_100117N17;cluster=234;Name=234_100117N17;
chr10	QTclust_250	cluster_member	53763167	53763167	1	-	.	ID=235_100117N24;cluster=235;Name=235_100117N24;
chr10	QTclust_250	cluster_member	90553744	90553750	1	-	.	ID=23_100119E14;cluster=23;Name=23_100119E14;
chr10	QTclust_250	cluster_member	79993428	79993430	1	-	.	ID=25_100119I14;cluster=25;Name=25_100119I14;
chr10	QTclust_250	cluster_member	80455382	80455382	0.33	-	.	ID=72_100119I23;cluster=72;Name=72_100119I23;
chr10	QTclust_250	cluster_member	80800976	80800976	0.66	-	.	ID=236_100120F16;cluster=236;Name=236_100120F16;
chr10	QTclust_250	cluster_member	90553725	90553744	1	-	.	ID=23_100120I17;cluster=23;Name=23_100120I17;
chr10	QTclust_250	cluster_member	90553744	90553766	1	-	.	ID=23_100120J20;cluster=23;Name=23_100120J20;
chr10	QTclust_250	cluster_member	90553744	90553790	1	-	.	ID=23_100121I04;cluster=23;Name=23_100121I04;
chr10	QTclust_250	cluster_member	79993430	79993433	1	-	.	ID=25_100122D04;cluster=25;Name=25_100122D04;
chr10	QTclust_250	cluster_member	79664018	79664063	1	-	.	ID=17_100122G04;cluster=17;Name=17_100122G04;
chr10	QTclust_250	cluster_member	90553744	90553799	1	-	.	ID=23_100122H02;cluster=23;Name=23_100122H02;
chr10	QTclust_250	cluster_member	80440388	80440418	1	-	.	ID=103_100122K24;cluster=103;Name=103_100122K24;
chr10	QTclust_250	cluster_member	121500181	121500181	1	-	.	ID=35_100123C10;cluster=35;Name=35_100123C10;
chr10	QTclust_250	cluster_member	90553744	90553753	1	-	.	ID=23_100123F22;cluster=23;Name=23_100123F22;
chr10	QTclust_250	cluster_member	79990138	79990160	0.33	-	.	ID=33_100123H23;cluster=33;Name=33_100123H23;
chr10	QTclust_250	cluster_member	61667106	61667122	0.33	-	.	ID=135_100123I11;cluster=135;Name=135_100123I11;
chr10	QTclust_250	cluster_member	79017070	79017086	0.33	-	.	ID=153_100123L09;cluster=153;Name=153_100123L09;
chr10	QTclust_250	cluster_member	69994509	69994521	0.66	-	.	ID=76_100123N05;cluster=76;Name=76_100123N05;
chr10	QTclust_250	cluster_member	13559048	13559124	0.33	-	.	ID=15_100125D14;cluster=15;Name=15_100125D14;
chr10	QTclust_250	cluster_member	83963773	83963806	0.66	-	.	ID=38_100125J14;cluster=38;Name=38_100125J14;
chr10	QTclust_250	cluster_member	66680605	66680651	1	-	.	ID=77_100125K11;cluster=77;Name=77_100125K11;
chr10	QTclust_250	cluster_member	105245464	105245464	0.33	-	.	ID=237_100125L13;cluster=237;Name=237_100125L13;
chr10	QTclust_250	cluster_member	75365284	75365288	1	-	.	ID=43_100126A13;cluster=43;Name=43_100126A13;
chr10	QTclust_250	cluster_member	79723624	79723636	1	-	.	ID=139_100126D17;cluster=139;Name=139_100126D17;
chr10	QTclust_250	cluster_member	42271980	42272031	1	-	.	ID=109_100126L19;cluster=109;Name=109_100126L19;
chr10	QTclust_250	cluster_member	79382789	79382844	0.66	-	.	ID=94_100126M13;cluster=94;Name=94_100126M13;
chr10	QTclust_250	cluster_member	77816084	77816093	0.33	-	.	ID=3_100127B22;cluster=3;Name=3_100127B22;
chr10	QTclust_250	cluster_member	90553744	90553770	1	-	.	ID=23_100127D03;cluster=23;Name=23_100127D03;
chr10	QTclust_250	cluster_member	90553744	90553748	1	-	.	ID=23_100127F12;cluster=23;Name=23_100127F12;
chr10	QTclust_250	cluster_member	79802560	79802565	0.66	-	.	ID=8_100127N12;cluster=8;Name=8_100127N12;
chr10	QTclust_250	cluster_member	80425382	80425512	0.33	-	.	ID=99_100128B10;cluster=99;Name=99_100128B10;
chr10	QTclust_250	cluster_member	90553744	90553751	1	-	.	ID=23_100128H01;cluster=23;Name=23_100128H01;
chr10	QTclust_250	cluster_member	90553744	90553754	1	-	.	ID=23_100128H23;cluster=23;Name=23_100128H23;
chr10	QTclust_250	cluster_member	79751640	79751789	1	-	.	ID=145_100128I04;cluster=145;Name=145_100128I04;
chr10	QTclust_250	cluster_member	61626560	61626606	1	-	.	ID=29_100128K03;cluster=29;Name=29_100128K03;
chr10	QTclust_250	cluster_member	79993430	79993456	1	-	.	ID=25_100128L13;cluster=25;Name=25_100128L13;
chr10	QTclust_250	cluster_member	61626560	61626561	1	-	.	ID=29_100128L16;cluster=29;Name=29_100128L16;
chr10	QTclust_250	cluster_member	79980414	79980415	0.66	-	.	ID=50_100129K04;cluster=50;Name=50_100129K04;
chr10	QTclust_250	cluster_member	90553744	90553756	1	-	.	ID=23_100129L19;cluster=23;Name=23_100129L19;
chr10	QTclust_250	cluster_member	59347147	59347181	0.66	-	.	ID=10_100129M14;cluster=10;Name=10_100129M14;
chr10	QTclust_250	cluster_member	90553744	90553750	1	-	.	ID=23_100129M22;cluster=23;Name=23_100129M22;
chr10	QTclust_250	cluster_member	80968031	80968165	1	-	.	ID=157_100129P18;cluster=157;Name=157_100129P18;
chr10	QTclust_250	cluster_member	59346875	59347147	0.66	-	.	ID=10_100129P21;cluster=10;Name=10_100129P21;
chr10	QTclust_250	cluster_member	117248952	117248976	0.33	-	.	ID=9_100130A15;cluster=9;Name=9_100130A15;
chr10	QTclust_250	cluster_member	79751640	79751705	1	-	.	ID=145_100130A20;cluster=145;Name=145_100130A20;
chr10	QTclust_250	cluster_member	79990138	79990160	0.33	-	.	ID=33_100130C05;cluster=33;Name=33_100130C05;
chr10	QTclust_250	cluster_member	77755445	77755521	0.33	-	.	ID=21_100130D08;cluster=21;Name=21_100130D08;
chr10	QTclust_250	cluster_member	80899467	80899488	0.33	-	.	ID=90_100130E22;cluster=90;Name=90_100130E22;
chr10	QTclust_250	cluster_member	90553744	90553795	1	-	.	ID=23_100130F22;cluster=23;Name=23_100130F22;
chr10	QTclust_250	cluster_member	61973766	61973768	0.66	-	.	ID=28_100130H07;cluster=28;Name=28_100130H07;
chr10	QTclust_250	cluster_member	79993430	79993430	1	-	.	ID=25_100130J11;cluster=25;Name=25_100130J11;
chr10	QTclust_250	cluster_member	69994509	69994521	0.66	-	.	ID=76_100131B11;cluster=76;Name=76_100131B11;
chr10	QTclust_250	cluster_member	79535190	79535319	0.66	-	.	ID=58_100131B23;cluster=58;Name=58_100131B23;
chr10	QTclust_250	cluster_member	79387102	79387189	1	-	.	ID=47_100131D12;cluster=47;Name=47_100131D12;
chr10	QTclust_250	cluster_member	79993430	79993433	1	-	.	ID=25_100131E03;cluster=25;Name=25_100131E03;
chr10	QTclust_250	cluster_member	121500181	121500244	1	-	.	ID=35_100131I15;cluster=35;Name=35_100131I15;
chr10	QTclust_250	cluster_member	69994521	69994580	0.66	-	.	ID=76_100131L09;cluster=76;Name=76_100131L09;
chr10	QTclust_250	cluster_member	79980414	79980415	0.66	-	.	ID=50_100132C14;cluster=50;Name=50_100132C14;
chr10	QTclust_250	cluster_member	39421412	39421412	0.66	-	.	ID=238_100132F09;cluster=238;Name=238_100132F09;
chr10	QTclust_250	cluster_member	10409805	10409805	1	-	.	ID=239_100132F11;cluster=239;Name=239_100132F11;
chr10	QTclust_250	cluster_member	79990138	79990160	0.33	-	.	ID=33_100132H24;cluster=33;Name=33_100132H24;
chr10	QTclust_250	cluster_member	90553744	90553777	1	-	.	ID=23_100132J06;cluster=23;Name=23_100132J06;
chr10	QTclust_250	cluster_member	90553744	90553757	1	-	.	ID=23_100132M05;cluster=23;Name=23_100132M05;
chr10	QTclust_250	cluster_member	79993428	79993430	1	-	.	ID=25_100132N18;cluster=25;Name=25_100132N18;
chr10	QTclust_250	cluster_member	79802560	79802587	0.66	-	.	ID=8_100133C19;cluster=8;Name=8_100133C19;
chr10	QTclust_250	cluster_member	115878444	115878463	1	-	.	ID=155_100133E14;cluster=155;Name=155_100133E14;
chr10	QTclust_250	cluster_member	24986480	24986483	1	-	.	ID=83_100133G16;cluster=83;Name=83_100133G16;
chr10	QTclust_250	cluster_member	90601131	90601341	0.33	-	.	ID=18_100134C14;cluster=18;Name=18_100134C14;
chr10	QTclust_250	cluster_member	80968630	80968737	0.66	-	.	ID=44_100134D12;cluster=44;Name=44_100134D12;
chr10	QTclust_250	cluster_member	90553744	90553816	1	-	.	ID=23_100134F17;cluster=23;Name=23_100134F17;
chr10	QTclust_250	cluster_member	126463148	126463284	0.33	-	.	ID=42_100134I20;cluster=42;Name=42_100134I20;
chr10	QTclust_250	cluster_member	79993430	79993431	1	-	.	ID=25_100134I23;cluster=25;Name=25_100134I23;
chr10	QTclust_250	cluster_member	79537766	79537766	0.33	-	.	ID=240_100134N24;cluster=240;Name=240_100134N24;
chr10	QTclust_250	cluster_member	80201555	80201600	0.33	-	.	ID=6_100134O12;cluster=6;Name=6_100134O12;
chr10	QTclust_250	cluster_member	77816073	77816084	0.33	-	.	ID=3_100135A04;cluster=3;Name=3_100135A04;
chr10	QTclust_250	cluster_member	114719666	114719677	1	-	.	ID=31_100135B12;cluster=31;Name=31_100135B12;
chr10	QTclust_250	cluster_member	79802560	79802577	0.66	-	.	ID=8_100135C18;cluster=8;Name=8_100135C18;
chr10	QTclust_250	cluster_member	79802559	79802560	0.66	-	.	ID=8_100135C23;cluster=8;Name=8_100135C23;
chr10	QTclust_250	cluster_member	79320043	79320045	0.33	-	.	ID=132_100135G21;cluster=132;Name=132_100135G21;
chr10	QTclust_250	cluster_member	80201555	80201600	0.33	-	.	ID=6_100135J04;cluster=6;Name=6_100135J04;
chr10	QTclust_250	cluster_member	80424771	80424781	0.66	-	.	ID=130_100135J15;cluster=130;Name=130_100135J15;
chr10	QTclust_250	cluster_member	110911588	110911588	1	-	.	ID=241_100135L19;cluster=241;Name=241_100135L19;
chr10	QTclust_250	cluster_member	115877855	115877882	1	-	.	ID=55_100135M11;cluster=55;Name=55_100135M11;
chr10	QTclust_250	cluster_member	80948196	80948234	1	-	.	ID=5_100135N09;cluster=5;Name=5_100135N09;
chr10	QTclust_250	cluster_member	70680528	70680531	1	-	.	ID=91_200001A12;cluster=91;Name=91_200001A12;
chr10	QTclust_250	cluster_member	77572868	77572880	0.66	-	.	ID=32_200001L08;cluster=32;Name=32_200001L08;
chr10	QTclust_250	cluster_member	78936872	78936890	0.33	-	.	ID=24_200001M03;cluster=24;Name=24_200001M03;
chr10	QTclust_250	cluster_member	70740140	70740142	0.66	-	.	ID=92_200001N01;cluster=92;Name=92_200001N01;
chr10	QTclust_250	cluster_member	41965089	41965090	1	-	.	ID=113_200001N07;cluster=113;Name=113_200001N07;
chr10	QTclust_250	cluster_member	80753487	80753563	0.66	-	.	ID=26_200001N18;cluster=26;Name=26_200001N18;
chr10	QTclust_250	cluster_member	90553744	90553795	1	-	.	ID=23_200001P04;cluster=23;Name=23_200001P04;
chr10	QTclust_250	cluster_member	78936889	78936890	0.33	-	.	ID=24_200002B02;cluster=24;Name=24_200002B02;
chr10	QTclust_250	cluster_member	90553744	90553747	1	-	.	ID=23_200002C22;cluster=23;Name=23_200002C22;
chr10	QTclust_250	cluster_member	59398444	59398456	1	-	.	ID=13_200002F15;cluster=13;Name=13_200002F15;
chr10	QTclust_250	cluster_member	84614803	84614894	0.66	-	.	ID=64_200002G17;cluster=64;Name=64_200002G17;
chr10	QTclust_250	cluster_member	112333061	112333076	0.66	-	.	ID=14_200002H19;cluster=14;Name=14_200002H19;
chr10	QTclust_250	cluster_member	90553744	90553748	1	-	.	ID=23_200002H21;cluster=23;Name=23_200002H21;
chr10	QTclust_250	cluster_member	76067038	76067087	0.33	-	.	ID=69_200003E04;cluster=69;Name=69_200003E04;
chr10	QTclust_250	cluster_member	19597051	19597056	1	-	.	ID=19_200003F04;cluster=19;Name=19_200003F04;
chr10	QTclust_250	cluster_member	127772116	127772116	0.66	-	.	ID=106_200003F15;cluster=106;Name=106_200003F15;
chr10	QTclust_250	cluster_member	79169961	79169995	0.33	-	.	ID=12_200003G21;cluster=12;Name=12_200003G21;
chr10	QTclust_250	cluster_member	53286097	53286116	0.33	-	.	ID=126_200003H10;cluster=126;Name=126_200003H10;
chr10	QTclust_250	cluster_member	90553744	90553750	1	-	.	ID=23_200003I07;cluster=23;Name=23_200003I07;
chr10	QTclust_250	cluster_member	70555030	70555030	0.66	-	.	ID=46_200003I17;cluster=46;Name=46_200003I17;
chr10	QTclust_250	cluster_member	61179270	61179280	0.33	-	.	ID=48_200003J19;cluster=48;Name=48_200003J19;
chr10	QTclust_250	cluster_member	79164184	79164386	1	-	.	ID=71_200003L09;cluster=71;Name=71_200003L09;
chr10	QTclust_250	cluster_member	79664026	79664063	1	-	.	ID=17_200003L18;cluster=17;Name=17_200003L18;
chr10	QTclust_250	cluster_member	90553744	90553755	1	-	.	ID=23_200003M15;cluster=23;Name=23_200003M15;
chr10	QTclust_250	cluster_member	79664063	79664083	1	-	.	ID=17_200004D15;cluster=17;Name=17_200004D15;
chr10	QTclust_250	cluster_member	90553744	90553750	1	-	.	ID=23_200004E15;cluster=23;Name=23_200004E15;
chr10	QTclust_250	cluster_member	80215668	80215947	0.66	-	.	ID=62_200004L04;cluster=62;Name=62_200004L04;
chr10	QTclust_250	cluster_member	61626560	61626567	1	-	.	ID=29_200004N03;cluster=29;Name=29_200004N03;
chr10	QTclust_250	cluster_member	80215547	80215668	0.66	-	.	ID=62_200004N15;cluster=62;Name=62_200004N15;
chr10	QTclust_250	cluster_member	75365283	75365288	1	-	.	ID=43_200004N24;cluster=43;Name=43_200004N24;
chr10	QTclust_250	cluster_member	75376179	75376190	0.66	-	.	ID=70_200005A10;cluster=70;Name=70_200005A10;
chr10	QTclust_250	cluster_member	126304288	126304311	0.33	-	.	ID=54_200005B20;cluster=54;Name=54_200005B20;
chr10	QTclust_250	cluster_member	80969293	80969396	0.66	-	.	ID=40_200005D10;cluster=40;Name=40_200005D10;
chr10	QTclust_250	cluster_member	12559338	12559338	0.66	-	.	ID=242_200005F21;cluster=242;Name=242_200005F21;
chr10	QTclust_250	cluster_member	90553744	90553755	1	-	.	ID=23_200005I04;cluster=23;Name=23_200005I04;
chr10	QTclust_250	cluster_member	79169961	79169995	0.33	-	.	ID=12_200005I18;cluster=12;Name=12_200005I18;
chr10	QTclust_250	cluster_member	90553744	90553751	1	-	.	ID=23_200005J18;cluster=23;Name=23_200005J18;
chr10	QTclust_250	cluster_member	126937420	126937426	0.66	-	.	ID=2_200005K04;cluster=2;Name=2_200005K04;
chr10	QTclust_250	cluster_member	112333061	112333093	0.66	-	.	ID=14_200005K18;cluster=14;Name=14_200005K18;
chr10	QTclust_250	cluster_member	80969115	80969396	0.66	-	.	ID=40_200005O04;cluster=40;Name=40_200005O04;
chr10	QTclust_250	cluster_member	79664063	79664085	1	-	.	ID=17_200005O09;cluster=17;Name=17_200005O09;
chr10	QTclust_250	cluster_member	90553744	90553756	1	-	.	ID=23_200006E17;cluster=23;Name=23_200006E17;
chr10	QTclust_250	cluster_member	90601341	90601362	0.33	-	.	ID=18_200006F18;cluster=18;Name=18_200006F18;
chr10	QTclust_250	cluster_member	76047284	76047338	0.66	-	.	ID=136_200006G09;cluster=136;Name=136_200006G09;
chr10	QTclust_250	cluster_member	127900380	127900405	0.66	-	.	ID=68_200006H05;cluster=68;Name=68_200006H05;
chr10	QTclust_250	cluster_member	79169961	79169995	0.33	-	.	ID=12_200006O10;cluster=12;Name=12_200006O10;
chr10	QTclust_250	cluster_member	19597042	19597056	1	-	.	ID=19_200009B05;cluster=19;Name=19_200009B05;
chr10	QTclust_250	cluster_member	79040985	79041045	0.66	-	.	ID=98_200009G01;cluster=98;Name=98_200009G01;
chr10	QTclust_250	cluster_member	70740142	70740143	0.66	-	.	ID=92_200009I01;cluster=92;Name=92_200009I01;
chr10	QTclust_250	cluster_member	93019438	93019446	0.33	-	.	ID=60_200009L07;cluster=60;Name=60_200009L07;
chr10	QTclust_250	cluster_member	12613291	12613293	0.66	-	.	ID=128_200010A17;cluster=128;Name=128_200010A17;
chr10	QTclust_250	cluster_member	79664048	79664063	1	-	.	ID=17_200010C02;cluster=17;Name=17_200010C02;
chr10	QTclust_250	cluster_member	90553744	90553756	1	-	.	ID=23_200010C05;cluster=23;Name=23_200010C05;
chr10	QTclust_250	cluster_member	80072515	80072515	0.33	-	.	ID=243_200010C09;cluster=243;Name=243_200010C09;
chr10	QTclust_250	cluster_member	79664063	79664084	1	-	.	ID=17_200010G17;cluster=17;Name=17_200010G17;
chr10	QTclust_250	cluster_member	117248952	117248967	0.33	-	.	ID=9_200010M05;cluster=9;Name=9_200010M05;
chr10	QTclust_250	cluster_member	128089748	128089748	0.66	-	.	ID=244_200010P12;cluster=244;Name=244_200010P12;
chr10	QTclust_250	cluster_member	79993428	79993430	1	-	.	ID=25_200011A03;cluster=25;Name=25_200011A03;
chr10	QTclust_250	cluster_member	121500181	121500216	1	-	.	ID=35_200011D22;cluster=35;Name=35_200011D22;
chr10	QTclust_250	cluster_member	90553744	90553762	1	-	.	ID=23_200011E21;cluster=23;Name=23_200011E21;
chr10	QTclust_250	cluster_member	90553744	90553755	1	-	.	ID=23_200011F05;cluster=23;Name=23_200011F05;
chr10	QTclust_250	cluster_member	90601341	90601362	0.33	-	.	ID=18_200011G15;cluster=18;Name=18_200011G15;
chr10	QTclust_250	cluster_member	75365279	75365288	1	-	.	ID=43_200011K21;cluster=43;Name=43_200011K21;
chr10	QTclust_250	cluster_member	83963783	83963806	0.66	-	.	ID=38_200011O21;cluster=38;Name=38_200011O21;
chr10	QTclust_250	cluster_member	94846462	94846504	1	-	.	ID=79_200012B19;cluster=79;Name=79_200012B19;
chr10	QTclust_250	cluster_member	31135328	31135337	0.66	-	.	ID=4_200012F14;cluster=4;Name=4_200012F14;
chr10	QTclust_250	cluster_member	90553744	90553756	1	-	.	ID=23_200012G22;cluster=23;Name=23_200012G22;
chr10	QTclust_250	cluster_member	80968165	80968442	1	-	.	ID=157_200012H05;cluster=157;Name=157_200012H05;
chr10	QTclust_250	cluster_member	19597056	19597080	1	-	.	ID=19_200012H15;cluster=19;Name=19_200012H15;
chr10	QTclust_250	cluster_member	90601341	90601348	0.33	-	.	ID=18_200012H21;cluster=18;Name=18_200012H21;
chr10	QTclust_250	cluster_member	80216628	80216631	0.66	-	.	ID=100_200012J21;cluster=100;Name=100_200012J21;
chr10	QTclust_250	cluster_member	80899467	80899469	0.33	-	.	ID=90_200012M04;cluster=90;Name=90_200012M04;
chr10	QTclust_250	cluster_member	90553744	90553750	1	-	.	ID=23_200012P21;cluster=23;Name=23_200012P21;
chr10	QTclust_250	cluster_member	120879327	120879335	0.66	-	.	ID=140_200014A05;cluster=140;Name=140_200014A05;
chr10	QTclust_250	cluster_member	90553744	90553748	1	-	.	ID=23_200014A15;cluster=23;Name=23_200014A15;
chr10	QTclust_250	cluster_member	79664025	79664063	1	-	.	ID=17_200014C14;cluster=17;Name=17_200014C14;
chr10	QTclust_250	cluster_member	90553725	90553744	1	-	.	ID=23_200014F11;cluster=23;Name=23_200014F11;
chr10	QTclust_250	cluster_member	79993427	79993430	1	-	.	ID=25_200014F18;cluster=25;Name=25_200014F18;
chr10	QTclust_250	cluster_member	70555030	70555030	0.66	-	.	ID=46_200014H21;cluster=46;Name=46_200014H21;
chr10	QTclust_250	cluster_member	61973737	61973768	0.66	-	.	ID=28_200014I04;cluster=28;Name=28_200014I04;
chr10	QTclust_250	cluster_member	80948196	80948271	1	-	.	ID=5_200014J19;cluster=5;Name=5_200014J19;
chr10	QTclust_250	cluster_member	93019431	93019438	0.33	-	.	ID=60_200014M24;cluster=60;Name=60_200014M24;
chr10	QTclust_250	cluster_member	79993424	79993430	1	-	.	ID=25_200014O23;cluster=25;Name=25_200014O23;
chr10	QTclust_250	cluster_member	112333061	112333119	0.66	-	.	ID=14_200015B10;cluster=14;Name=14_200015B10;
chr10	QTclust_250	cluster_member	13559122	13559124	0.33	-	.	ID=15_200015B16;cluster=15;Name=15_200015B16;
chr10	QTclust_250	cluster_member	79664063	79664078	1	-	.	ID=17_200015D08;cluster=17;Name=17_200015D08;
chr10	QTclust_250	cluster_member	90601341	90601362	0.33	-	.	ID=18_200015E17;cluster=18;Name=18_200015E17;
chr10	QTclust_250	cluster_member	10248378	10248422	0.33	-	.	ID=45_200015F01;cluster=45;Name=45_200015F01;
chr10	QTclust_250	cluster_member	77572865	77572868	0.66	-	.	ID=32_200015F04;cluster=32;Name=32_200015F04;
chr10	QTclust_250	cluster_member	90553744	90553777	1	-	.	ID=23_200015H21;cluster=23;Name=23_200015H21;
chr10	QTclust_250	cluster_member	79664025	79664063	1	-	.	ID=17_200015J22;cluster=17;Name=17_200015J22;
chr10	QTclust_250	cluster_member	80440418	80440449	1	-	.	ID=103_200016E01;cluster=103;Name=103_200016E01;
chr10	QTclust_250	cluster_member	121500156	121500181	1	-	.	ID=35_200016K24;cluster=35;Name=35_200016K24;
chr10	QTclust_250	cluster_member	76933788	76933788	1	-	.	ID=245_200017D04;cluster=245;Name=245_200017D04;
chr10	QTclust_250	cluster_member	66680605	66680632	1	-	.	ID=77_200017G05;cluster=77;Name=77_200017G05;
chr10	QTclust_250	cluster_member	76047230	76047284	0.66	-	.	ID=136_200017G20;cluster=136;Name=136_200017G20;
chr10	QTclust_250	cluster_member	90553474	90553744	1	-	.	ID=23_200017I10;cluster=23;Name=23_200017I10;
chr10	QTclust_250	cluster_member	80436987	80437064	1	-	.	ID=115_200017K05;cluster=115;Name=115_200017K05;
chr10	QTclust_250	cluster_member	90553744	90553794	1	-	.	ID=23_200017P03;cluster=23;Name=23_200017P03;
chr10	QTclust_250	cluster_member	126463048	126463148	0.33	-	.	ID=42_200018A10;cluster=42;Name=42_200018A10;
chr10	QTclust_250	cluster_member	79149679	79149683	0.33	-	.	ID=114_200018B05;cluster=114;Name=114_200018B05;
chr10	QTclust_250	cluster_member	80948196	80948233	1	-	.	ID=5_200018D20;cluster=5;Name=5_200018D20;
chr10	QTclust_250	cluster_member	79802379	79802560	0.66	-	.	ID=8_200018D24;cluster=8;Name=8_200018D24;
chr10	QTclust_250	cluster_member	79169961	79169995	0.33	-	.	ID=12_200018F19;cluster=12;Name=12_200018F19;
chr10	QTclust_250	cluster_member	90553744	90553756	1	-	.	ID=23_200018G17;cluster=23;Name=23_200018G17;
chr10	QTclust_250	cluster_member	24986476	24986480	1	-	.	ID=83_200018H13;cluster=83;Name=83_200018H13;
chr10	QTclust_250	cluster_member	90553744	90553780	1	-	.	ID=23_200018H19;cluster=23;Name=23_200018H19;
chr10	QTclust_250	cluster_member	76047699	76047850	0.66	-	.	ID=22_200018H23;cluster=22;Name=22_200018H23;
chr10	QTclust_250	cluster_member	78936885	78936890	0.33	-	.	ID=24_200018I23;cluster=24;Name=24_200018I23;
chr10	QTclust_250	cluster_member	80201555	80201647	0.33	-	.	ID=6_200018K17;cluster=6;Name=6_200018K17;
chr10	QTclust_250	cluster_member	79993413	79993430	1	-	.	ID=25_200019G06;cluster=25;Name=25_200019G06;
chr10	QTclust_250	cluster_member	90601333	90601341	0.33	-	.	ID=18_200019I05;cluster=18;Name=18_200019I05;
chr10	QTclust_250	cluster_member	77755445	77755554	0.33	-	.	ID=21_200019I18;cluster=21;Name=21_200019I18;
chr10	QTclust_250	cluster_member	19597056	19597075	1	-	.	ID=19_200019K23;cluster=19;Name=19_200019K23;
chr10	QTclust_250	cluster_member	70680531	70680533	1	-	.	ID=91_200019M20;cluster=91;Name=91_200019M20;
chr10	QTclust_250	cluster_member	87933620	87933667	1	-	.	ID=7_200019N05;cluster=7;Name=7_200019N05;
chr10	QTclust_250	cluster_member	116628575	116628596	0.33	-	.	ID=27_200020D21;cluster=27;Name=27_200020D21;
chr10	QTclust_250	cluster_member	61179280	61179388	0.33	-	.	ID=48_200020E14;cluster=48;Name=48_200020E14;
chr10	QTclust_250	cluster_member	14395657	14395677	1	-	.	ID=59_200020I16;cluster=59;Name=59_200020I16;
chr10	QTclust_250	cluster_member	90553744	90553754	1	-	.	ID=23_200020M08;cluster=23;Name=23_200020M08;
chr10	QTclust_250	cluster_member	90553744	90553792	1	-	.	ID=23_200021E22;cluster=23;Name=23_200021E22;
chr10	QTclust_250	cluster_member	79802560	79802585	0.66	-	.	ID=8_200021G23;cluster=8;Name=8_200021G23;
chr10	QTclust_250	cluster_member	76959469	76959546	0.33	-	.	ID=39_200021K09;cluster=39;Name=39_200021K09;
chr10	QTclust_250	cluster_member	36827948	36828197	0.33	-	.	ID=57_200021L18;cluster=57;Name=57_200021L18;
chr10	QTclust_250	cluster_member	29051414	29051482	0.66	-	.	ID=118_200021N12;cluster=118;Name=118_200021N12;
chr10	QTclust_250	cluster_member	80688906	80688912	0.66	-	.	ID=160_200021P15;cluster=160;Name=160_200021P15;
chr10	QTclust_250	cluster_member	7471065	7471074	1	-	.	ID=107_200022B09;cluster=107;Name=107_200022B09;
chr10	QTclust_250	cluster_member	127069549	127069616	1	-	.	ID=101_200022C09;cluster=101;Name=101_200022C09;
chr10	QTclust_250	cluster_member	90601320	90601341	0.33	-	.	ID=18_200022I07;cluster=18;Name=18_200022I07;
chr10	QTclust_250	cluster_member	86135252	86135252	0.33	-	.	ID=168_200022J12;cluster=168;Name=168_200022J12;
chr10	QTclust_250	cluster_member	116628568	116628575	0.33	-	.	ID=27_200022L08;cluster=27;Name=27_200022L08;
chr10	QTclust_250	cluster_member	83963798	83963806	0.66	-	.	ID=38_200022L14;cluster=38;Name=38_200022L14;
chr10	QTclust_250	cluster_member	76959469	76959489	0.33	-	.	ID=39_200022O19;cluster=39;Name=39_200022O19;
chr10	QTclust_250	cluster_member	80753479	80753487	0.66	-	.	ID=26_200023C03;cluster=26;Name=26_200023C03;
chr10	QTclust_250	cluster_member	66492296	66492306	1	-	.	ID=41_200023C07;cluster=41;Name=41_200023C07;
chr10	QTclust_250	cluster_member	78936890	78936935	0.33	-	.	ID=24_200023D04;cluster=24;Name=24_200023D04;
chr10	QTclust_250	cluster_member	90553741	90553744	1	-	.	ID=23_200023D18;cluster=23;Name=23_200023D18;
chr10	QTclust_250	cluster_member	7471069	7471074	1	-	.	ID=107_200023D22;cluster=107;Name=107_200023D22;
chr10	QTclust_250	cluster_member	80567221	80567319	1	-	.	ID=53_200023K09;cluster=53;Name=53_200023K09;
chr10	QTclust_250	cluster_member	42711236	42711236	0.33	-	.	ID=246_200023L02;cluster=246;Name=246_200023L02;
chr10	QTclust_250	cluster_member	59347147	59347173	0.66	-	.	ID=10_200023L06;cluster=10;Name=10_200023L06;
chr10	QTclust_250	cluster_member	76959469	76959476	0.33	-	.	ID=39_200023N06;cluster=39;Name=39_200023N06;
chr10	QTclust_250	cluster_member	94993785	94993868	1	-	.	ID=49_200023P24;cluster=49;Name=49_200023P24;
chr10	QTclust_250	cluster_member	79954098	79954165	0.33	-	.	ID=117_200024C01;cluster=117;Name=117_200024C01;
chr10	QTclust_250	cluster_member	77755374	77755445	0.33	-	.	ID=21_200024E05;cluster=21;Name=21_200024E05;
chr10	QTclust_250	cluster_member	61626557	61626560	1	-	.	ID=29_200024L23;cluster=29;Name=29_200024L23;
chr10	QTclust_250	cluster_member	116628566	116628575	0.33	-	.	ID=27_200024N01;cluster=27;Name=27_200024N01;
chr10	QTclust_250	cluster_member	127812762	127812783	0.33	-	.	ID=36_200024N07;cluster=36;Name=36_200024N07;
chr10	QTclust_250	cluster_member	83963806	83964085	0.66	-	.	ID=38_200024P03;cluster=38;Name=38_200024P03;
chr10	QTclust_250	cluster_member	90553744	90553751	1	-	.	ID=23_200025B11;cluster=23;Name=23_200025B11;
chr10	QTclust_250	cluster_member	90553744	90553744	1	-	.	ID=23_200025C15;cluster=23;Name=23_200025C15;
chr10	QTclust_250	cluster_member	80201382	80201555	0.33	-	.	ID=6_200025D11;cluster=6;Name=6_200025D11;
chr10	QTclust_250	cluster_member	41965089	41965100	1	-	.	ID=113_200025D21;cluster=113;Name=113_200025D21;
chr10	QTclust_250	cluster_member	93019438	93019447	0.33	-	.	ID=60_200025G14;cluster=60;Name=60_200025G14;
chr10	QTclust_250	cluster_member	59347123	59347147	0.66	-	.	ID=10_200025H06;cluster=10;Name=10_200025H06;
chr10	QTclust_250	cluster_member	92740891	92740891	1	-	.	ID=161_200025J09;cluster=161;Name=161_200025J09;
chr10	QTclust_250	cluster_member	90553485	90553744	1	-	.	ID=23_200025L05;cluster=23;Name=23_200025L05;
chr10	QTclust_250	cluster_member	76040382	76040438	0.66	-	.	ID=74_200025N20;cluster=74;Name=74_200025N20;
chr10	QTclust_250	cluster_member	90553744	90553817	1	-	.	ID=23_200026B08;cluster=23;Name=23_200026B08;
chr10	QTclust_250	cluster_member	90553744	90553797	1	-	.	ID=23_200026C19;cluster=23;Name=23_200026C19;
chr10	QTclust_250	cluster_member	92969828	92969828	1	-	.	ID=151_200026C21;cluster=151;Name=151_200026C21;
chr10	QTclust_250	cluster_member	20002256	20002256	1	-	.	ID=247_200026E21;cluster=247;Name=247_200026E21;
chr10	QTclust_250	cluster_member	94993862	94993868	1	-	.	ID=49_200026G01;cluster=49;Name=49_200026G01;
chr10	QTclust_250	cluster_member	90553744	90553757	1	-	.	ID=23_200026G20;cluster=23;Name=23_200026G20;
chr10	QTclust_250	cluster_member	80899449	80899467	0.33	-	.	ID=90_200026H12;cluster=90;Name=90_200026H12;
chr10	QTclust_250	cluster_member	59398444	59398463	1	-	.	ID=13_200026I18;cluster=13;Name=13_200026I18;
chr10	QTclust_250	cluster_member	59398444	59398457	1	-	.	ID=13_200026L15;cluster=13;Name=13_200026L15;
chr10	QTclust_250	cluster_member	79802379	79802560	0.66	-	.	ID=8_200027A21;cluster=8;Name=8_200027A21;
chr10	QTclust_250	cluster_member	24986480	24986484	1	-	.	ID=83_200027B10;cluster=83;Name=83_200027B10;
chr10	QTclust_250	cluster_member	75365284	75365288	1	-	.	ID=43_200027B19;cluster=43;Name=43_200027B19;
chr10	QTclust_250	cluster_member	70740138	70740142	0.66	-	.	ID=92_200027B21;cluster=92;Name=92_200027B21;
chr10	QTclust_250	cluster_member	80215668	80215668	0.66	-	.	ID=62_200027E14;cluster=62;Name=62_200027E14;
chr10	QTclust_250	cluster_member	87933667	87933733	1	-	.	ID=7_200027F14;cluster=7;Name=7_200027F14;
chr10	QTclust_250	cluster_member	83963781	83963806	0.66	-	.	ID=38_200027G03;cluster=38;Name=38_200027G03;
chr10	QTclust_250	cluster_member	90553744	90553757	1	-	.	ID=23_200027I09;cluster=23;Name=23_200027I09;
chr10	QTclust_250	cluster_member	80781511	80781559	0.66	-	.	ID=56_200027I21;cluster=56;Name=56_200027I21;
chr10	QTclust_250	cluster_member	80558995	80558995	0.66	-	.	ID=248_200028B23;cluster=248;Name=248_200028B23;
chr10	QTclust_250	cluster_member	77755445	77755610	0.33	-	.	ID=21_200028D19;cluster=21;Name=21_200028D19;
chr10	QTclust_250	cluster_member	94846462	94846477	1	-	.	ID=79_200028F20;cluster=79;Name=79_200028F20;
chr10	QTclust_250	cluster_member	80774241	80774349	1	-	.	ID=137_200028G21;cluster=137;Name=137_200028G21;
chr10	QTclust_250	cluster_member	77755445	77755609	0.33	-	.	ID=21_200028J24;cluster=21;Name=21_200028J24;
chr10	QTclust_250	cluster_member	79664030	79664063	1	-	.	ID=17_200028K17;cluster=17;Name=17_200028K17;
chr10	QTclust_250	cluster_member	79664063	79664088	1	-	.	ID=17_200028P06;cluster=17;Name=17_200028P06;
chr10	QTclust_250	cluster_member	19597056	19597088	1	-	.	ID=19_200028P15;cluster=19;Name=19_200028P15;
chr10	QTclust_250	cluster_member	70740142	70740144	0.66	-	.	ID=92_200029C13;cluster=92;Name=92_200029C13;
chr10	QTclust_250	cluster_member	119604572	119604572	0.33	-	.	ID=249_200029D12;cluster=249;Name=249_200029D12;
chr10	QTclust_250	cluster_member	90553744	90553755	1	-	.	ID=23_200029F14;cluster=23;Name=23_200029F14;
chr10	QTclust_250	cluster_member	87933620	87933667	1	-	.	ID=7_200029F15;cluster=7;Name=7_200029F15;
chr10	QTclust_250	cluster_member	90553744	90553762	1	-	.	ID=23_200029G04;cluster=23;Name=23_200029G04;
chr10	QTclust_250	cluster_member	90553735	90553744	1	-	.	ID=23_200029I12;cluster=23;Name=23_200029I12;
chr10	QTclust_250	cluster_member	115877855	115877882	1	-	.	ID=55_200029L12;cluster=55;Name=55_200029L12;
chr10	QTclust_250	cluster_member	31299079	31299079	0.66	-	.	ID=250_200029L19;cluster=250;Name=250_200029L19;
chr10	QTclust_250	cluster_member	80557512	80557600	0.33	-	.	ID=159_200029O04;cluster=159;Name=159_200029O04;
chr10	QTclust_250	cluster_member	120382357	120382403	0.66	-	.	ID=116_200029P22;cluster=116;Name=116_200029P22;
chr10	QTclust_250	cluster_member	79149679	79149683	0.33	-	.	ID=114_200030D07;cluster=114;Name=114_200030D07;
chr10	QTclust_250	cluster_member	29225176	29225245	0.33	-	.	ID=111_200030E02;cluster=111;Name=111_200030E02;
chr10	QTclust_250	cluster_member	126937420	126937426	0.66	-	.	ID=2_200030E10;cluster=2;Name=2_200030E10;
chr10	QTclust_250	cluster_member	79169961	79169995	0.33	-	.	ID=12_200030G07;cluster=12;Name=12_200030G07;
chr10	QTclust_250	cluster_member	83963783	83963806	0.66	-	.	ID=38_200030J02;cluster=38;Name=38_200030J02;
chr10	QTclust_250	cluster_member	90553744	90553756	1	-	.	ID=23_200030K01;cluster=23;Name=23_200030K01;
chr10	QTclust_250	cluster_member	90553744	90553756	1	-	.	ID=23_200030L11;cluster=23;Name=23_200030L11;
chr10	QTclust_250	cluster_member	83963319	83963319	1	-	.	ID=251_200030P05;cluster=251;Name=251_200030P05;
chr10	QTclust_250	cluster_member	79993430	79993458	1	-	.	ID=25_200031A06;cluster=25;Name=25_200031A06;
chr10	QTclust_250	cluster_member	90601341	90601360	0.33	-	.	ID=18_200031B07;cluster=18;Name=18_200031B07;
chr10	QTclust_250	cluster_member	90553744	90553751	1	-	.	ID=23_200031B14;cluster=23;Name=23_200031B14;
chr10	QTclust_250	cluster_member	77572865	77572868	0.66	-	.	ID=32_200031D21;cluster=32;Name=32_200031D21;
chr10	QTclust_250	cluster_member	93017923	93017923	0.33	-	.	ID=252_200031H02_0;cluster=252;Name=252_200031H02_0;
chr10	QTclust_250	cluster_member	114719666	114719677	1	-	.	ID=31_200031J04;cluster=31;Name=31_200031J04;
chr10	QTclust_250	cluster_member	83963806	83963807	0.66	-	.	ID=38_200031K22;cluster=38;Name=38_200031K22;
chr10	QTclust_250	cluster_member	79802560	79802574	0.66	-	.	ID=8_200031L01;cluster=8;Name=8_200031L01;
chr10	QTclust_250	cluster_member	94167803	94167803	1	-	.	ID=253_200031L12;cluster=253;Name=253_200031L12;
chr10	QTclust_250	cluster_member	66680595	66680605	1	-	.	ID=77_200033F02;cluster=77;Name=77_200033F02;
chr10	QTclust_250	cluster_member	92969828	92969828	1	-	.	ID=151_200033F05;cluster=151;Name=151_200033F05;
chr10	QTclust_250	cluster_member	115877855	115877882	1	-	.	ID=55_200033F13;cluster=55;Name=55_200033F13;
chr10	QTclust_250	cluster_member	66492296	66492446	1	-	.	ID=41_200033G15;cluster=41;Name=41_200033G15;
chr10	QTclust_250	cluster_member	94993810	94993868	1	-	.	ID=49_200033H18;cluster=49;Name=49_200033H18;
chr10	QTclust_250	cluster_member	126591350	126591652	1	-	.	ID=65_200033I10;cluster=65;Name=65_200033I10;
chr10	QTclust_250	cluster_member	78936888	78936890	0.33	-	.	ID=24_200033I17;cluster=24;Name=24_200033I17;
chr10	QTclust_250	cluster_member	13559124	13559134	0.33	-	.	ID=15_200033I20;cluster=15;Name=15_200033I20;
chr10	QTclust_250	cluster_member	115877732	115877855	1	-	.	ID=55_200033I21;cluster=55;Name=55_200033I21;
chr10	QTclust_250	cluster_member	90553507	90553744	1	-	.	ID=23_200033J12;cluster=23;Name=23_200033J12;
chr10	QTclust_250	cluster_member	90601341	90601363	0.33	-	.	ID=18_200033K17;cluster=18;Name=18_200033K17;
chr10	QTclust_250	cluster_member	119879554	119879555	1	-	.	ID=149_200033M03;cluster=149;Name=149_200033M03;
chr10	QTclust_250	cluster_member	78936871	78936890	0.33	-	.	ID=24_200033P12;cluster=24;Name=24_200033P12;
chr10	QTclust_250	cluster_member	66680595	66680605	1	-	.	ID=77_200034A07;cluster=77;Name=77_200034A07;
chr10	QTclust_250	cluster_member	79964661	79964661	0.66	-	.	ID=254_200034A08;cluster=254;Name=254_200034A08;
chr10	QTclust_250	cluster_member	79993414	79993430	1	-	.	ID=25_200034B05;cluster=25;Name=25_200034B05;
chr10	QTclust_250	cluster_member	19597056	19597062	1	-	.	ID=19_200034E04;cluster=19;Name=19_200034E04;
chr10	QTclust_250	cluster_member	80321174	80321174	0.33	-	.	ID=255_200034F21;cluster=255;Name=255_200034F21;
chr10	QTclust_250	cluster_member	90553744	90553750	1	-	.	ID=23_200034H14;cluster=23;Name=23_200034H14;
chr10	QTclust_250	cluster_member	127291620	127291620	0.66	-	.	ID=256_200034L13;cluster=256;Name=256_200034L13;
chr10	QTclust_250	cluster_member	90553744	90553751	1	-	.	ID=23_200034M03;cluster=23;Name=23_200034M03;
chr10	QTclust_250	cluster_member	75365288	75365310	1	-	.	ID=43_200034M04;cluster=43;Name=43_200034M04;
chr10	QTclust_250	cluster_member	79726893	79726893	1	-	.	ID=257_200036A05;cluster=257;Name=257_200036A05;
chr10	QTclust_250	cluster_member	80781559	80781564	0.66	-	.	ID=56_200036G13;cluster=56;Name=56_200036G13;
chr10	QTclust_250	cluster_member	79993418	79993430	1	-	.	ID=25_200036I18;cluster=25;Name=25_200036I18;
chr10	QTclust_250	cluster_member	90553744	90553756	1	-	.	ID=23_200036L05;cluster=23;Name=23_200036L05;
chr10	QTclust_250	cluster_member	79802560	79802605	0.66	-	.	ID=8_200036N14;cluster=8;Name=8_200036N14;
chr10	QTclust_250	cluster_member	66492296	66492301	1	-	.	ID=41_200036P12;cluster=41;Name=41_200036P12;
chr10	QTclust_250	cluster_member	126937420	126937426	0.66	-	.	ID=2_200037G08;cluster=2;Name=2_200037G08;
chr10	QTclust_250	cluster_member	60778891	60778891	0.33	-	.	ID=258_200037H10;cluster=258;Name=258_200037H10;
chr10	QTclust_250	cluster_member	53765033	53765038	0.33	-	.	ID=138_200037H24;cluster=138;Name=138_200037H24;
chr10	QTclust_250	cluster_member	90553742	90553744	1	-	.	ID=23_200037J24;cluster=23;Name=23_200037J24;
chr10	QTclust_250	cluster_member	66680595	66680605	1	-	.	ID=77_200037L18;cluster=77;Name=77_200037L18;
chr10	QTclust_250	cluster_member	61626559	61626560	1	-	.	ID=29_200037M17;cluster=29;Name=29_200037M17;
chr10	QTclust_250	cluster_member	90553496	90553744	1	-	.	ID=23_200037O03;cluster=23;Name=23_200037O03;
chr10	QTclust_250	cluster_member	83963780	83963806	0.66	-	.	ID=38_200038B17;cluster=38;Name=38_200038B17;
chr10	QTclust_250	cluster_member	78936871	78936890	0.33	-	.	ID=24_200038F21;cluster=24;Name=24_200038F21;
chr10	QTclust_250	cluster_member	79664048	79664063	1	-	.	ID=17_200038I19;cluster=17;Name=17_200038I19;
chr10	QTclust_250	cluster_member	90601333	90601341	0.33	-	.	ID=18_200038K22;cluster=18;Name=18_200038K22;
chr10	QTclust_250	cluster_member	79149683	79149684	0.33	-	.	ID=114_200038L11;cluster=114;Name=114_200038L11;
chr10	QTclust_250	cluster_member	90601341	90601364	0.33	-	.	ID=18_200038L13;cluster=18;Name=18_200038L13;
chr10	QTclust_250	cluster_member	39831640	39831654	1	-	.	ID=1_200038N04;cluster=1;Name=1_200038N04;
chr10	QTclust_250	cluster_member	19597049	19597056	1	-	.	ID=19_200038N14;cluster=19;Name=19_200038N14;
chr10	QTclust_250	cluster_member	53286116	53286135	0.33	-	.	ID=126_200038N21;cluster=126;Name=126_200038N21;
chr10	QTclust_250	cluster_member	80567221	80567315	1	-	.	ID=53_200039A06;cluster=53;Name=53_200039A06;
chr10	QTclust_250	cluster_member	79664063	79664078	1	-	.	ID=17_200039A18;cluster=17;Name=17_200039A18;
chr10	QTclust_250	cluster_member	90553744	90553756	1	-	.	ID=23_200040A11;cluster=23;Name=23_200040A11;
chr10	QTclust_250	cluster_member	114719666	114719683	1	-	.	ID=31_200040A21;cluster=31;Name=31_200040A21;
chr10	QTclust_250	cluster_member	90553744	90553752	1	-	.	ID=23_200040F03;cluster=23;Name=23_200040F03;
chr10	QTclust_250	cluster_member	90553744	90553751	1	-	.	ID=23_200040G23;cluster=23;Name=23_200040G23;
chr10	QTclust_250	cluster_member	79802551	79802560	0.66	-	.	ID=8_200040K18;cluster=8;Name=8_200040K18;
chr10	QTclust_250	cluster_member	70680521	70680531	1	-	.	ID=91_200040M12;cluster=91;Name=91_200040M12;
chr10	QTclust_250	cluster_member	80215502	80215668	0.66	-	.	ID=62_200040O04;cluster=62;Name=62_200040O04;
chr10	QTclust_250	cluster_member	90553744	90553758	1	-	.	ID=23_200041E10;cluster=23;Name=23_200041E10;
chr10	QTclust_250	cluster_member	79664063	79664085	1	-	.	ID=17_200041G10;cluster=17;Name=17_200041G10;
chr10	QTclust_250	cluster_member	112333061	112333098	0.66	-	.	ID=14_200041I16;cluster=14;Name=14_200041I16;
chr10	QTclust_250	cluster_member	127900328	127900380	0.66	-	.	ID=68_200041J20;cluster=68;Name=68_200041J20;
chr10	QTclust_250	cluster_member	59398444	59398457	1	-	.	ID=13_200041M02;cluster=13;Name=13_200041M02;
chr10	QTclust_250	cluster_member	94993821	94993868	1	-	.	ID=49_200041M08;cluster=49;Name=49_200041M08;
chr10	QTclust_250	cluster_member	90553744	90553756	1	-	.	ID=23_200042A01;cluster=23;Name=23_200042A01;
chr10	QTclust_250	cluster_member	90553743	90553744	1	-	.	ID=23_200042B18;cluster=23;Name=23_200042B18;
chr10	QTclust_250	cluster_member	80781559	80781568	0.66	-	.	ID=56_200042J11;cluster=56;Name=56_200042J11;
chr10	QTclust_250	cluster_member	76067022	76067038	0.33	-	.	ID=69_200042K23;cluster=69;Name=69_200042K23;
chr10	QTclust_250	cluster_member	90553744	90553750	1	-	.	ID=23_200042M06;cluster=23;Name=23_200042M06;
chr10	QTclust_250	cluster_member	41965089	41965092	1	-	.	ID=113_200042O09;cluster=113;Name=113_200042O09;
chr10	QTclust_250	cluster_member	115877855	115877882	1	-	.	ID=55_200043A18;cluster=55;Name=55_200043A18;
chr10	QTclust_250	cluster_member	117248952	117248971	0.33	-	.	ID=9_200043C12;cluster=9;Name=9_200043C12;
chr10	QTclust_250	cluster_member	7471074	7471081	1	-	.	ID=107_200043D11;cluster=107;Name=107_200043D11;
chr10	QTclust_250	cluster_member	59386266	59386266	0.66	-	.	ID=152_200043F24;cluster=152;Name=152_200043F24;
chr10	QTclust_250	cluster_member	121500147	121500181	1	-	.	ID=35_200043I20;cluster=35;Name=35_200043I20;
chr10	QTclust_250	cluster_member	79664020	79664063	1	-	.	ID=17_200043L13;cluster=17;Name=17_200043L13;
chr10	QTclust_250	cluster_member	76048838	76048838	1	-	.	ID=259_200043M15;cluster=259;Name=259_200043M15;
chr10	QTclust_250	cluster_member	79802523	79802560	0.66	-	.	ID=8_200043M19;cluster=8;Name=8_200043M19;
chr10	QTclust_250	cluster_member	31135336	31135337	0.66	-	.	ID=4_200043N12;cluster=4;Name=4_200043N12;
chr10	QTclust_250	cluster_member	79784887	79784887	0.66	-	.	ID=260_200043N15;cluster=260;Name=260_200043N15;
chr10	QTclust_250	cluster_member	78936889	78936890	0.33	-	.	ID=24_200043P17;cluster=24;Name=24_200043P17;
chr10	QTclust_250	cluster_member	79382316	79382316	0.33	-	.	ID=261_200044B04;cluster=261;Name=261_200044B04;
chr10	QTclust_250	cluster_member	14395677	14395687	1	-	.	ID=59_200044F23;cluster=59;Name=59_200044F23;
chr10	QTclust_250	cluster_member	77572868	77572868	0.66	-	.	ID=32_200044K08;cluster=32;Name=32_200044K08;
chr10	QTclust_250	cluster_member	79993430	79993433	1	-	.	ID=25_200044K14;cluster=25;Name=25_200044K14;
chr10	QTclust_250	cluster_member	83963770	83963806	0.66	-	.	ID=38_200044L05;cluster=38;Name=38_200044L05;
chr10	QTclust_250	cluster_member	79993411	79993430	1	-	.	ID=25_200044N24;cluster=25;Name=25_200044N24;
chr10	QTclust_250	cluster_member	127900330	127900380	0.66	-	.	ID=68_200044O15;cluster=68;Name=68_200044O15;
chr10	QTclust_250	cluster_member	126433774	126433774	0.66	-	.	ID=262_200045C13;cluster=262;Name=262_200045C13;
chr10	QTclust_250	cluster_member	66680531	66680605	1	-	.	ID=77_200045D06;cluster=77;Name=77_200045D06;
chr10	QTclust_250	cluster_member	79442942	79442966	0.66	-	.	ID=142_200045G19;cluster=142;Name=142_200045G19;
chr10	QTclust_250	cluster_member	19597056	19597059	1	-	.	ID=19_200045H24;cluster=19;Name=19_200045H24;
chr10	QTclust_250	cluster_member	39831653	39831654	1	-	.	ID=1_200045N06;cluster=1;Name=1_200045N06;
chr10	QTclust_250	cluster_member	90553744	90553752	1	-	.	ID=23_200045O04;cluster=23;Name=23_200045O04;
chr10	QTclust_250	cluster_member	83963776	83963806	0.66	-	.	ID=38_200046A08;cluster=38;Name=38_200046A08;
chr10	QTclust_250	cluster_member	79664063	79664085	1	-	.	ID=17_200046B07;cluster=17;Name=17_200046B07;
chr10	QTclust_250	cluster_member	90553744	90553797	1	-	.	ID=23_200046B18;cluster=23;Name=23_200046B18;
chr10	QTclust_250	cluster_member	43590094	43590094	1	-	.	ID=263_200046D12;cluster=263;Name=263_200046D12;
chr10	QTclust_250	cluster_member	79980414	79980461	0.66	-	.	ID=50_200046E20;cluster=50;Name=50_200046E20;
chr10	QTclust_250	cluster_member	90601341	90601360	0.33	-	.	ID=18_200046F04;cluster=18;Name=18_200046F04;
chr10	QTclust_250	cluster_member	70680531	70680546	1	-	.	ID=91_200046J09;cluster=91;Name=91_200046J09;
chr10	QTclust_250	cluster_member	36825946	36826137	0.66	-	.	ID=82_200046M20;cluster=82;Name=82_200046M20;
chr10	QTclust_250	cluster_member	80201555	80201715	0.33	-	.	ID=6_200046O09;cluster=6;Name=6_200046O09;
chr10	QTclust_250	cluster_member	116628535	116628575	0.33	-	.	ID=27_200046P02;cluster=27;Name=27_200046P02;
chr10	QTclust_250	cluster_member	19597056	19597057	1	-	.	ID=19_200046P10;cluster=19;Name=19_200046P10;
chr10	QTclust_250	cluster_member	90553744	90553795	1	-	.	ID=23_200048A16;cluster=23;Name=23_200048A16;
chr10	QTclust_250	cluster_member	112333061	112333107	0.66	-	.	ID=14_200048E15;cluster=14;Name=14_200048E15;
chr10	QTclust_250	cluster_member	84614845	84614894	0.66	-	.	ID=64_200048F20;cluster=64;Name=64_200048F20;
chr10	QTclust_250	cluster_member	90553744	90553754	1	-	.	ID=23_200048G21;cluster=23;Name=23_200048G21;
chr10	QTclust_250	cluster_member	90553744	90553744	1	-	.	ID=23_200048I20;cluster=23;Name=23_200048I20;
chr10	QTclust_250	cluster_member	61505372	61505372	0.33	-	.	ID=264_200048M17;cluster=264;Name=264_200048M17;
chr10	QTclust_250	cluster_member	90601341	90601357	0.33	-	.	ID=18_200048N23;cluster=18;Name=18_200048N23;
chr10	QTclust_250	cluster_member	77572847	77572868	0.66	-	.	ID=32_200049D19;cluster=32;Name=32_200049D19;
chr10	QTclust_250	cluster_member	79664053	79664063	1	-	.	ID=17_200049H10;cluster=17;Name=17_200049H10;
chr10	QTclust_250	cluster_member	80753487	80753547	0.66	-	.	ID=26_200049L24;cluster=26;Name=26_200049L24;
chr10	QTclust_250	cluster_member	80753469	80753487	0.66	-	.	ID=26_200049M10;cluster=26;Name=26_200049M10;
chr10	QTclust_250	cluster_member	79169961	79169995	0.33	-	.	ID=12_200049M15;cluster=12;Name=12_200049M15;
chr10	QTclust_250	cluster_member	90553744	90553755	1	-	.	ID=23_200050B11;cluster=23;Name=23_200050B11;
chr10	QTclust_250	cluster_member	116628575	116628581	0.33	-	.	ID=27_200050E03;cluster=27;Name=27_200050E03;
chr10	QTclust_250	cluster_member	117248913	117248952	0.33	-	.	ID=9_200050F17;cluster=9;Name=9_200050F17;
chr10	QTclust_250	cluster_member	80216622	80216628	0.66	-	.	ID=100_200050H20;cluster=100;Name=100_200050H20;
chr10	QTclust_250	cluster_member	13559038	13559124	0.33	-	.	ID=15_200050K05;cluster=15;Name=15_200050K05;
chr10	QTclust_250	cluster_member	80781559	80781567	0.66	-	.	ID=56_200050L23;cluster=56;Name=56_200050L23;
chr10	QTclust_250	cluster_member	80215501	80215668	0.66	-	.	ID=62_200050N04;cluster=62;Name=62_200050N04;
chr10	QTclust_250	cluster_member	77572868	77572872	0.66	-	.	ID=32_200050N13;cluster=32;Name=32_200050N13;
chr10	QTclust_250	cluster_member	90601341	90601356	0.33	-	.	ID=18_200050P22;cluster=18;Name=18_200050P22;
chr10	QTclust_250	cluster_member	79664063	79664075	1	-	.	ID=17_200051A10;cluster=17;Name=17_200051A10;
chr10	QTclust_250	cluster_member	126304287	126304288	0.33	-	.	ID=54_200051B19;cluster=54;Name=54_200051B19;
chr10	QTclust_250	cluster_member	7371551	7371731	0.33	-	.	ID=165_200051E14;cluster=165;Name=165_200051E14;
chr10	QTclust_250	cluster_member	13559124	13559155	0.33	-	.	ID=15_200051F03;cluster=15;Name=15_200051F03;
chr10	QTclust_250	cluster_member	80201555	80201636	0.33	-	.	ID=6_200051H07;cluster=6;Name=6_200051H07;
chr10	QTclust_250	cluster_member	90553744	90553913	1	-	.	ID=23_200051J05;cluster=23;Name=23_200051J05;
chr10	QTclust_250	cluster_member	79664008	79664063	1	-	.	ID=17_200051M12;cluster=17;Name=17_200051M12;
chr10	QTclust_250	cluster_member	119879553	119879554	1	-	.	ID=149_200051O06;cluster=149;Name=149_200051O06;
chr10	QTclust_250	cluster_member	90553744	90553754	1	-	.	ID=23_200051O19;cluster=23;Name=23_200051O19;
chr10	QTclust_250	cluster_member	80781539	80781559	0.66	-	.	ID=56_200052B23;cluster=56;Name=56_200052B23;
chr10	QTclust_250	cluster_member	117248952	117248969	0.33	-	.	ID=9_200052H05;cluster=9;Name=9_200052H05;
chr10	QTclust_250	cluster_member	90553744	90553762	1	-	.	ID=23_200052I22;cluster=23;Name=23_200052I22;
chr10	QTclust_250	cluster_member	127900294	127900380	0.66	-	.	ID=68_200052J13;cluster=68;Name=68_200052J13;
chr10	QTclust_250	cluster_member	126304267	126304288	0.33	-	.	ID=54_200052K20;cluster=54;Name=54_200052K20;
chr10	QTclust_250	cluster_member	90601341	90601362	0.33	-	.	ID=18_200052N22;cluster=18;Name=18_200052N22;
chr10	QTclust_250	cluster_member	90601334	90601341	0.33	-	.	ID=18_200052O06;cluster=18;Name=18_200052O06;
chr10	QTclust_250	cluster_member	53764292	53764486	0.33	-	.	ID=141_200053A07;cluster=141;Name=141_200053A07;
chr10	QTclust_250	cluster_member	77572860	77572868	0.66	-	.	ID=32_200053A20;cluster=32;Name=32_200053A20;
chr10	QTclust_250	cluster_member	79664030	79664063	1	-	.	ID=17_200053A21;cluster=17;Name=17_200053A21;
chr10	QTclust_250	cluster_member	80216624	80216628	0.66	-	.	ID=100_200053B21;cluster=100;Name=100_200053B21;
chr10	QTclust_250	cluster_member	13559012	13559124	0.33	-	.	ID=15_200053C06;cluster=15;Name=15_200053C06;
chr10	QTclust_250	cluster_member	61845022	61845058	0.33	-	.	ID=81_200053D21;cluster=81;Name=81_200053D21;
chr10	QTclust_250	cluster_member	117149274	117149274	1	-	.	ID=265_200053E07_0;cluster=265;Name=265_200053E07_0;
chr10	QTclust_250	cluster_member	93019438	93019443	0.33	-	.	ID=60_200053G07;cluster=60;Name=60_200053G07;
chr10	QTclust_250	cluster_member	90601323	90601341	0.33	-	.	ID=18_200053H20;cluster=18;Name=18_200053H20;
chr10	QTclust_250	cluster_member	80215547	80215668	0.66	-	.	ID=62_200053I09;cluster=62;Name=62_200053I09;
chr10	QTclust_250	cluster_member	90553744	90553754	1	-	.	ID=23_200054A06;cluster=23;Name=23_200054A06;
chr10	QTclust_250	cluster_member	53763980	53763980	0.66	-	.	ID=266_200054E06;cluster=266;Name=266_200054E06;
chr10	QTclust_250	cluster_member	79993421	79993430	1	-	.	ID=25_200054E10;cluster=25;Name=25_200054E10;
chr10	QTclust_250	cluster_member	93019438	93019446	0.33	-	.	ID=60_200054F21;cluster=60;Name=60_200054F21;
chr10	QTclust_250	cluster_member	126929838	126929838	0.33	-	.	ID=267_200054F24;cluster=267;Name=267_200054F24;
chr10	QTclust_250	cluster_member	83963806	83963905	0.66	-	.	ID=38_200054G22;cluster=38;Name=38_200054G22;
chr10	QTclust_250	cluster_member	90601341	90601355	0.33	-	.	ID=18_200054I11;cluster=18;Name=18_200054I11;
chr10	QTclust_250	cluster_member	77755374	77755445	0.33	-	.	ID=21_200054J01;cluster=21;Name=21_200054J01;
chr10	QTclust_250	cluster_member	59398444	59398463	1	-	.	ID=13_200054L02;cluster=13;Name=13_200054L02;
chr10	QTclust_250	cluster_member	86135252	86135252	0.33	-	.	ID=168_200054N16;cluster=168;Name=168_200054N16;
chr10	QTclust_250	cluster_member	112333061	112333081	0.66	-	.	ID=14_200055D01;cluster=14;Name=14_200055D01;
chr10	QTclust_250	cluster_member	80079280	80079331	1	-	.	ID=95_200055D11;cluster=95;Name=95_200055D11;
chr10	QTclust_250	cluster_member	126304288	126304346	0.33	-	.	ID=54_200055F08;cluster=54;Name=54_200055F08;
chr10	QTclust_250	cluster_member	14395677	14395692	1	-	.	ID=59_200055O02;cluster=59;Name=59_200055O02;
chr10	QTclust_250	cluster_member	90553744	90553756	1	-	.	ID=23_200056C14;cluster=23;Name=23_200056C14;
chr10	QTclust_250	cluster_member	80215547	80215668	0.66	-	.	ID=62_200056D04;cluster=62;Name=62_200056D04;
chr10	QTclust_250	cluster_member	90553744	90553754	1	-	.	ID=23_200056D23;cluster=23;Name=23_200056D23;
chr10	QTclust_250	cluster_member	80440388	80440418	1	-	.	ID=103_200056F09;cluster=103;Name=103_200056F09;
chr10	QTclust_250	cluster_member	77755374	77755445	0.33	-	.	ID=21_200056G07;cluster=21;Name=21_200056G07;
chr10	QTclust_250	cluster_member	61179225	61179280	0.33	-	.	ID=48_200056M08;cluster=48;Name=48_200056M08;
chr10	QTclust_250	cluster_member	90601341	90601363	0.33	-	.	ID=18_200056P19;cluster=18;Name=18_200056P19;
chr10	QTclust_250	cluster_member	59398368	59398444	1	-	.	ID=13_200056P24;cluster=13;Name=13_200056P24;
chr10	QTclust_250	cluster_member	90601341	90601342	0.33	-	.	ID=18_200057B15;cluster=18;Name=18_200057B15;
chr10	QTclust_250	cluster_member	80781527	80781559	0.66	-	.	ID=56_200057C09;cluster=56;Name=56_200057C09;
chr10	QTclust_250	cluster_member	59398444	59398458	1	-	.	ID=13_200057D07;cluster=13;Name=13_200057D07;
chr10	QTclust_250	cluster_member	80440418	80440439	1	-	.	ID=103_200057G16;cluster=103;Name=103_200057G16;
chr10	QTclust_250	cluster_member	77755445	77755544	0.33	-	.	ID=21_200057H08;cluster=21;Name=21_200057H08;
chr10	QTclust_250	cluster_member	79993428	79993430	1	-	.	ID=25_200057J11;cluster=25;Name=25_200057J11;
chr10	QTclust_250	cluster_member	79664063	79664084	1	-	.	ID=17_200057K14;cluster=17;Name=17_200057K14;
chr10	QTclust_250	cluster_member	79169995	79170027	0.33	-	.	ID=12_200057K18;cluster=12;Name=12_200057K18;
chr10	QTclust_250	cluster_member	79381946	79382111	0.33	-	.	ID=75_200057L07;cluster=75;Name=75_200057L07;
chr10	QTclust_250	cluster_member	79381946	79382111	0.33	-	.	ID=75_200057N03;cluster=75;Name=75_200057N03;
chr10	QTclust_250	cluster_member	90553744	90553754	1	-	.	ID=23_200057N04;cluster=23;Name=23_200057N04;
chr10	QTclust_250	cluster_member	78936883	78936890	0.33	-	.	ID=24_200058A07;cluster=24;Name=24_200058A07;
chr10	QTclust_250	cluster_member	90553744	90553795	1	-	.	ID=23_200058J15;cluster=23;Name=23_200058J15;
chr10	QTclust_250	cluster_member	83963792	83963806	0.66	-	.	ID=38_200058M16;cluster=38;Name=38_200058M16;
chr10	QTclust_250	cluster_member	80570851	80570860	0.66	-	.	ID=110_200058N05;cluster=110;Name=110_200058N05;
chr10	QTclust_250	cluster_member	127772112	127772116	0.66	-	.	ID=106_200058P06;cluster=106;Name=106_200058P06;
chr10	QTclust_250	cluster_member	82193588	82193714	0.33	-	.	ID=156_200059B11;cluster=156;Name=156_200059B11;
chr10	QTclust_250	cluster_member	75860525	75860525	0.66	-	.	ID=268_200059E06;cluster=268;Name=268_200059E06;
chr10	QTclust_250	cluster_member	80680440	80680452	1	-	.	ID=85_200059I07;cluster=85;Name=85_200059I07;
chr10	QTclust_250	cluster_member	117248952	117248965	0.33	-	.	ID=9_200060A12;cluster=9;Name=9_200060A12;
chr10	QTclust_250	cluster_member	90553744	90553755	1	-	.	ID=23_200060B11;cluster=23;Name=23_200060B11;
chr10	QTclust_250	cluster_member	90553744	90553750	1	-	.	ID=23_200060C17;cluster=23;Name=23_200060C17;
chr10	QTclust_250	cluster_member	79169921	79169995	0.33	-	.	ID=12_200060J15;cluster=12;Name=12_200060J15;
chr10	QTclust_250	cluster_member	79381620	79381946	0.33	-	.	ID=75_200060K13;cluster=75;Name=75_200060K13;
chr10	QTclust_250	cluster_member	126568878	126569078	0.33	-	.	ID=174_200060L05;cluster=174;Name=174_200060L05;
chr10	QTclust_250	cluster_member	83963794	83963806	0.66	-	.	ID=38_200060N23;cluster=38;Name=38_200060N23;
chr10	QTclust_250	cluster_member	42166867	42166867	1	-	.	ID=269_200060O04;cluster=269;Name=269_200060O04;
chr10	QTclust_250	cluster_member	70740142	70740143	0.66	-	.	ID=92_200060O19;cluster=92;Name=92_200060O19;
chr10	QTclust_250	cluster_member	43747298	43747298	0.66	-	.	ID=134_200060P11;cluster=134;Name=134_200060P11;
chr10	QTclust_250	cluster_member	70740142	70740147	0.66	-	.	ID=92_200061C09;cluster=92;Name=92_200061C09;
chr10	QTclust_250	cluster_member	80781511	80781559	0.66	-	.	ID=56_200061E01;cluster=56;Name=56_200061E01;
chr10	QTclust_250	cluster_member	79149683	79149689	0.33	-	.	ID=114_200061E24;cluster=114;Name=114_200061E24;
chr10	QTclust_250	cluster_member	90601341	90601382	0.33	-	.	ID=18_200061J23;cluster=18;Name=18_200061J23;
chr10	QTclust_250	cluster_member	75365279	75365288	1	-	.	ID=43_200061K09;cluster=43;Name=43_200061K09;
chr10	QTclust_250	cluster_member	80216628	80216636	0.66	-	.	ID=100_200061K24;cluster=100;Name=100_200061K24;
chr10	QTclust_250	cluster_member	90553744	90553752	1	-	.	ID=23_200061M07;cluster=23;Name=23_200061M07;
chr10	QTclust_250	cluster_member	66680605	66680652	1	-	.	ID=77_200062A19;cluster=77;Name=77_200062A19;
chr10	QTclust_250	cluster_member	83963804	83963806	0.66	-	.	ID=38_200062D01;cluster=38;Name=38_200062D01;
chr10	QTclust_250	cluster_member	93019415	93019438	0.33	-	.	ID=60_200062E06;cluster=60;Name=60_200062E06;
chr10	QTclust_250	cluster_member	90553744	90553790	1	-	.	ID=23_200062F04;cluster=23;Name=23_200062F04;
chr10	QTclust_250	cluster_member	76067024	76067038	0.33	-	.	ID=69_200062G18;cluster=69;Name=69_200062G18;
chr10	QTclust_250	cluster_member	94846439	94846462	1	-	.	ID=79_200062H08;cluster=79;Name=79_200062H08;
chr10	QTclust_250	cluster_member	79664063	79664084	1	-	.	ID=17_200062J08;cluster=17;Name=17_200062J08;
chr10	QTclust_250	cluster_member	93019437	93019438	0.33	-	.	ID=60_200062J14;cluster=60;Name=60_200062J14;
chr10	QTclust_250	cluster_member	80967287	80967287	0.33	-	.	ID=150_200062K01;cluster=150;Name=150_200062K01;
chr10	QTclust_250	cluster_member	61179280	61179284	0.33	-	.	ID=48_200062L13;cluster=48;Name=48_200062L13;
chr10	QTclust_250	cluster_member	14395658	14395677	1	-	.	ID=59_200062M20;cluster=59;Name=59_200062M20;
chr10	QTclust_250	cluster_member	61626560	61626561	1	-	.	ID=29_200062O13;cluster=29;Name=29_200062O13;
chr10	QTclust_250	cluster_member	90553744	90553756	1	-	.	ID=23_200062P12;cluster=23;Name=23_200062P12;
chr10	QTclust_250	cluster_member	66944693	66944693	0.33	-	.	ID=270_200062P22;cluster=270;Name=270_200062P22;
chr10	QTclust_250	cluster_member	79993430	79993430	1	-	.	ID=25_200063B01;cluster=25;Name=25_200063B01;
chr10	QTclust_250	cluster_member	120754453	120754517	0.66	-	.	ID=158_200063D20;cluster=158;Name=158_200063D20;
chr10	QTclust_250	cluster_member	83963773	83963806	0.66	-	.	ID=38_200063H24;cluster=38;Name=38_200063H24;
chr10	QTclust_250	cluster_member	79993415	79993430	1	-	.	ID=25_200063J15;cluster=25;Name=25_200063J15;
chr10	QTclust_250	cluster_member	77572868	77572872	0.66	-	.	ID=32_200063L24;cluster=32;Name=32_200063L24;
chr10	QTclust_250	cluster_member	79164164	79164184	1	-	.	ID=71_200063M21;cluster=71;Name=71_200063M21;
chr10	QTclust_250	cluster_member	127772116	127772116	0.66	-	.	ID=106_200064F12;cluster=106;Name=106_200064F12;
chr10	QTclust_250	cluster_member	78936889	78936890	0.33	-	.	ID=24_200064I23;cluster=24;Name=24_200064I23;
chr10	QTclust_250	cluster_member	90553521	90553744	1	-	.	ID=23_200064J07;cluster=23;Name=23_200064J07;
chr10	QTclust_250	cluster_member	80567071	80567221	1	-	.	ID=53_200064L15;cluster=53;Name=53_200064L15;
chr10	QTclust_250	cluster_member	90553744	90553752	1	-	.	ID=23_200064M04;cluster=23;Name=23_200064M04;
chr10	QTclust_250	cluster_member	78936871	78936890	0.33	-	.	ID=24_200064N18;cluster=24;Name=24_200064N18;
chr10	QTclust_250	cluster_member	126937420	126937423	0.66	-	.	ID=2_200064O07;cluster=2;Name=2_200064O07;
chr10	QTclust_250	cluster_member	70680531	70680531	1	-	.	ID=91_200065D06;cluster=91;Name=91_200065D06;
chr10	QTclust_250	cluster_member	79664063	79664078	1	-	.	ID=17_200065E13;cluster=17;Name=17_200065E13;
chr10	QTclust_250	cluster_member	75376184	75376190	0.66	-	.	ID=70_200065G21;cluster=70;Name=70_200065G21;
chr10	QTclust_250	cluster_member	79169961	79169995	0.33	-	.	ID=12_200065H18;cluster=12;Name=12_200065H18;
chr10	QTclust_250	cluster_member	90553744	90553752	1	-	.	ID=23_200065J16;cluster=23;Name=23_200065J16;
chr10	QTclust_250	cluster_member	90553744	90553752	1	-	.	ID=23_200065K09;cluster=23;Name=23_200065K09;
chr10	QTclust_250	cluster_member	79169961	79169995	0.33	-	.	ID=12_200065L07;cluster=12;Name=12_200065L07;
chr10	QTclust_250	cluster_member	90553725	90553744	1	-	.	ID=23_200065L24;cluster=23;Name=23_200065L24;
chr10	QTclust_250	cluster_member	83963774	83963806	0.66	-	.	ID=38_200066B08;cluster=38;Name=38_200066B08;
chr10	QTclust_250	cluster_member	93019438	93019445	0.33	-	.	ID=60_200066C04;cluster=60;Name=60_200066C04;
chr10	QTclust_250	cluster_member	79542382	79542469	1	-	.	ID=121_200066D16;cluster=121;Name=121_200066D16;
chr10	QTclust_250	cluster_member	90601285	90601341	0.33	-	.	ID=18_200066E24;cluster=18;Name=18_200066E24;
chr10	QTclust_250	cluster_member	79381865	79381946	0.33	-	.	ID=75_200066F01;cluster=75;Name=75_200066F01;
chr10	QTclust_250	cluster_member	75242224	75242224	1	-	.	ID=271_200066F04;cluster=271;Name=271_200066F04;
chr10	QTclust_250	cluster_member	126304273	126304288	0.33	-	.	ID=54_200066H13;cluster=54;Name=54_200066H13;
chr10	QTclust_250	cluster_member	79993430	79993430	1	-	.	ID=25_200066J08;cluster=25;Name=25_200066J08;
chr10	QTclust_250	cluster_member	79164157	79164184	1	-	.	ID=71_200066K08;cluster=71;Name=71_200066K08;
chr10	QTclust_250	cluster_member	76047505	76047699	0.66	-	.	ID=22_200067C22;cluster=22;Name=22_200067C22;
chr10	QTclust_250	cluster_member	76067026	76067038	0.33	-	.	ID=69_200067E24;cluster=69;Name=69_200067E24;
chr10	QTclust_250	cluster_member	90553744	90553756	1	-	.	ID=23_200067G06;cluster=23;Name=23_200067G06;
chr10	QTclust_250	cluster_member	87933667	87933754	1	-	.	ID=7_200067G21;cluster=7;Name=7_200067G21;
chr10	QTclust_250	cluster_member	79169995	79170032	0.33	-	.	ID=12_200067H10;cluster=12;Name=12_200067H10;
chr10	QTclust_250	cluster_member	90553744	90553756	1	-	.	ID=23_200067J07;cluster=23;Name=23_200067J07;
chr10	QTclust_250	cluster_member	90553744	90553750	1	-	.	ID=23_200067K12;cluster=23;Name=23_200067K12;
chr10	QTclust_250	cluster_member	80070143	80070143	0.66	-	.	ID=272_200067M14;cluster=272;Name=272_200067M14;
chr10	QTclust_250	cluster_member	53764098	53764292	0.33	-	.	ID=141_200067M18;cluster=141;Name=141_200067M18;
chr10	QTclust_250	cluster_member	83963806	83963838	0.66	-	.	ID=38_200067N05;cluster=38;Name=38_200067N05;
chr10	QTclust_250	cluster_member	77572868	77572918	0.66	-	.	ID=32_200067P11;cluster=32;Name=32_200067P11;
chr10	QTclust_250	cluster_member	127919653	127919746	1	-	.	ID=133_200068C05;cluster=133;Name=133_200068C05;
chr10	QTclust_250	cluster_member	59347147	59347173	0.66	-	.	ID=10_200068D19;cluster=10;Name=10_200068D19;
chr10	QTclust_250	cluster_member	90553744	90553755	1	-	.	ID=23_200068H02;cluster=23;Name=23_200068H02;
chr10	QTclust_250	cluster_member	79165733	79165835	0.33	-	.	ID=93_200068J01;cluster=93;Name=93_200068J01;
chr10	QTclust_250	cluster_member	90553744	90553795	1	-	.	ID=23_200068K02;cluster=23;Name=23_200068K02;
chr10	QTclust_250	cluster_member	75365288	75365290	1	-	.	ID=43_200068K14;cluster=43;Name=43_200068K14;
chr10	QTclust_250	cluster_member	90553456	90553744	1	-	.	ID=23_200068K20;cluster=23;Name=23_200068K20;
chr10	QTclust_250	cluster_member	77572844	77572868	0.66	-	.	ID=32_200068K23;cluster=32;Name=32_200068K23;
chr10	QTclust_250	cluster_member	90553456	90553744	1	-	.	ID=23_200068P22;cluster=23;Name=23_200068P22;
chr10	QTclust_250	cluster_member	83963806	83963838	0.66	-	.	ID=38_200069A18;cluster=38;Name=38_200069A18;
chr10	QTclust_250	cluster_member	77572854	77572868	0.66	-	.	ID=32_200069A20;cluster=32;Name=32_200069A20;
chr10	QTclust_250	cluster_member	90553744	90553756	1	-	.	ID=23_200069F13;cluster=23;Name=23_200069F13;
chr10	QTclust_250	cluster_member	79149683	79149690	0.33	-	.	ID=114_200069I14;cluster=114;Name=114_200069I14;
chr10	QTclust_250	cluster_member	83963773	83963806	0.66	-	.	ID=38_200069J12;cluster=38;Name=38_200069J12;
chr10	QTclust_250	cluster_member	77572835	77572868	0.66	-	.	ID=32_200069N15;cluster=32;Name=32_200069N15;
chr10	QTclust_250	cluster_member	36827949	36828197	0.33	-	.	ID=57_200069O22;cluster=57;Name=57_200069O22;
chr10	QTclust_250	cluster_member	42862933	42862933	0.33	-	.	ID=273_200070B15;cluster=273;Name=273_200070B15;
chr10	QTclust_250	cluster_member	59347147	59347173	0.66	-	.	ID=10_200070C05;cluster=10;Name=10_200070C05;
chr10	QTclust_250	cluster_member	90601341	90601364	0.33	-	.	ID=18_200070D05;cluster=18;Name=18_200070D05;
chr10	QTclust_250	cluster_member	90553744	90553795	1	-	.	ID=23_200070D20;cluster=23;Name=23_200070D20;
chr10	QTclust_250	cluster_member	90553505	90553744	1	-	.	ID=23_200070E15;cluster=23;Name=23_200070E15;
chr10	QTclust_250	cluster_member	61626490	61626560	1	-	.	ID=29_200070E16;cluster=29;Name=29_200070E16;
chr10	QTclust_250	cluster_member	90553725	90553744	1	-	.	ID=23_200070F02;cluster=23;Name=23_200070F02;
chr10	QTclust_250	cluster_member	59347147	59347168	0.66	-	.	ID=10_200070I20;cluster=10;Name=10_200070I20;
chr10	QTclust_250	cluster_member	7471074	7471081	1	-	.	ID=107_200070I22;cluster=107;Name=107_200070I22;
chr10	QTclust_250	cluster_member	78936890	78936916	0.33	-	.	ID=24_200070J20;cluster=24;Name=24_200070J20;
chr10	QTclust_250	cluster_member	117227654	117227661	0.66	-	.	ID=16_200070O19;cluster=16;Name=16_200070O19;
chr10	QTclust_250	cluster_member	80781559	80781569	0.66	-	.	ID=56_200072D12;cluster=56;Name=56_200072D12;
chr10	QTclust_250	cluster_member	80215668	80215947	0.66	-	.	ID=62_200072H10;cluster=62;Name=62_200072H10;
chr10	QTclust_250	cluster_member	59347147	59347181	0.66	-	.	ID=10_200072I03;cluster=10;Name=10_200072I03;
chr10	QTclust_250	cluster_member	76959416	76959469	0.33	-	.	ID=39_200072I09;cluster=39;Name=39_200072I09;
chr10	QTclust_250	cluster_member	79664028	79664063	1	-	.	ID=17_200072J18;cluster=17;Name=17_200072J18;
chr10	QTclust_250	cluster_member	61626560	61626566	1	-	.	ID=29_200072M02;cluster=29;Name=29_200072M02;
chr10	QTclust_250	cluster_member	7353774	7353781	0.66	-	.	ID=122_200072O09;cluster=122;Name=122_200072O09;
chr10	QTclust_250	cluster_member	13559124	13559125	0.33	-	.	ID=15_200072O23;cluster=15;Name=15_200072O23;
chr10	QTclust_250	cluster_member	79381946	79382019	0.33	-	.	ID=75_200074B01;cluster=75;Name=75_200074B01;
chr10	QTclust_250	cluster_member	59347147	59347166	0.66	-	.	ID=10_200074C03;cluster=10;Name=10_200074C03;
chr10	QTclust_250	cluster_member	80899467	80899501	0.33	-	.	ID=90_200074C22;cluster=90;Name=90_200074C22;
chr10	QTclust_250	cluster_member	78936871	78936890	0.33	-	.	ID=24_200074C23;cluster=24;Name=24_200074C23;
chr10	QTclust_250	cluster_member	90553744	90553810	1	-	.	ID=23_200074E04;cluster=23;Name=23_200074E04;
chr10	QTclust_250	cluster_member	79664050	79664063	1	-	.	ID=17_200074E14;cluster=17;Name=17_200074E14;
chr10	QTclust_250	cluster_member	61973767	61973768	0.66	-	.	ID=28_200074G19;cluster=28;Name=28_200074G19;
chr10	QTclust_250	cluster_member	61506320	61506357	0.66	-	.	ID=52_200074I03;cluster=52;Name=52_200074I03;
chr10	QTclust_250	cluster_member	77755374	77755445	0.33	-	.	ID=21_200074M24;cluster=21;Name=21_200074M24;
chr10	QTclust_250	cluster_member	83963806	83963838	0.66	-	.	ID=38_200074O20;cluster=38;Name=38_200074O20;
chr10	QTclust_250	cluster_member	75376190	75376208	0.66	-	.	ID=70_200078C17;cluster=70;Name=70_200078C17;
chr10	QTclust_250	cluster_member	80948139	80948196	1	-	.	ID=5_200078D01;cluster=5;Name=5_200078D01;
chr10	QTclust_250	cluster_member	93019410	93019438	0.33	-	.	ID=60_200078D05;cluster=60;Name=60_200078D05;
chr10	QTclust_250	cluster_member	78953530	78953530	0.66	-	.	ID=274_200078F24;cluster=274;Name=274_200078F24;
chr10	QTclust_250	cluster_member	90553507	90553744	1	-	.	ID=23_200078H19;cluster=23;Name=23_200078H19;
chr10	QTclust_250	cluster_member	59346838	59347147	0.66	-	.	ID=10_200078K01;cluster=10;Name=10_200078K01;
chr10	QTclust_250	cluster_member	80899442	80899467	0.33	-	.	ID=90_200078N12;cluster=90;Name=90_200078N12;
chr10	QTclust_250	cluster_member	80215668	80215668	0.66	-	.	ID=62_200078N16;cluster=62;Name=62_200078N16;
chr10	QTclust_250	cluster_member	80753479	80753487	0.66	-	.	ID=26_200079C11;cluster=26;Name=26_200079C11;
chr10	QTclust_250	cluster_member	79664040	79664063	1	-	.	ID=17_200079F16;cluster=17;Name=17_200079F16;
chr10	QTclust_250	cluster_member	120754517	120754581	0.66	-	.	ID=158_200079F18;cluster=158;Name=158_200079F18;
chr10	QTclust_250	cluster_member	90553744	90553773	1	-	.	ID=23_200079G09;cluster=23;Name=23_200079G09;
chr10	QTclust_250	cluster_member	6979893	6979986	0.66	-	.	ID=154_200079G15;cluster=154;Name=154_200079G15;
chr10	QTclust_250	cluster_member	41965043	41965089	1	-	.	ID=113_200079H21;cluster=113;Name=113_200079H21;
chr10	QTclust_250	cluster_member	112333061	112333100	0.66	-	.	ID=14_200079K09;cluster=14;Name=14_200079K09;
chr10	QTclust_250	cluster_member	90601341	90601362	0.33	-	.	ID=18_200079L21;cluster=18;Name=18_200079L21;
chr10	QTclust_250	cluster_member	90553744	90553751	1	-	.	ID=23_200079M23;cluster=23;Name=23_200079M23;
chr10	QTclust_250	cluster_member	94993819	94993868	1	-	.	ID=49_200080B18;cluster=49;Name=49_200080B18;
chr10	QTclust_250	cluster_member	83963773	83963806	0.66	-	.	ID=38_200080E03;cluster=38;Name=38_200080E03;
chr10	QTclust_250	cluster_member	12654452	12654572	0.33	-	.	ID=96_200080F22;cluster=96;Name=96_200080F22;
chr10	QTclust_250	cluster_member	80201555	80201643	0.33	-	.	ID=6_200080H15;cluster=6;Name=6_200080H15;
chr10	QTclust_250	cluster_member	78936890	78936895	0.33	-	.	ID=24_200080I17;cluster=24;Name=24_200080I17;
chr10	QTclust_250	cluster_member	90601341	90601353	0.33	-	.	ID=18_200080P12;cluster=18;Name=18_200080P12;
chr10	QTclust_250	cluster_member	126937420	126937423	0.66	-	.	ID=2_200081A05;cluster=2;Name=2_200081A05;
chr10	QTclust_250	cluster_member	59347147	59347170	0.66	-	.	ID=10_200081A12;cluster=10;Name=10_200081A12;
chr10	QTclust_250	cluster_member	79802547	79802560	0.66	-	.	ID=8_200081F24;cluster=8;Name=8_200081F24;
chr10	QTclust_250	cluster_member	79664063	79664085	1	-	.	ID=17_200081G06;cluster=17;Name=17_200081G06;
chr10	QTclust_250	cluster_member	10248357	10248378	0.33	-	.	ID=45_200081G09;cluster=45;Name=45_200081G09;
chr10	QTclust_250	cluster_member	77755445	77755610	0.33	-	.	ID=21_200081H04;cluster=21;Name=21_200081H04;
chr10	QTclust_250	cluster_member	90601341	90601379	0.33	-	.	ID=18_200081H13;cluster=18;Name=18_200081H13;
chr10	QTclust_250	cluster_member	77572864	77572868	0.66	-	.	ID=32_200081J13;cluster=32;Name=32_200081J13;
chr10	QTclust_250	cluster_member	83963804	83963806	0.66	-	.	ID=38_200082A12;cluster=38;Name=38_200082A12;
chr10	QTclust_250	cluster_member	80071770	80071770	1	-	.	ID=275_200082B17;cluster=275;Name=275_200082B17;
chr10	QTclust_250	cluster_member	80927224	80927228	1	-	.	ID=163_200082G07;cluster=163;Name=163_200082G07;
chr10	QTclust_250	cluster_member	126459820	126459820	0.33	-	.	ID=276_200082J03;cluster=276;Name=276_200082J03;
chr10	QTclust_250	cluster_member	59398444	59398478	1	-	.	ID=13_200082K20;cluster=13;Name=13_200082K20;
chr10	QTclust_250	cluster_member	79381946	79382073	0.33	-	.	ID=75_200082N15;cluster=75;Name=75_200082N15;
chr10	QTclust_250	cluster_member	59398409	59398444	1	-	.	ID=13_200082P21;cluster=13;Name=13_200082P21;
chr10	QTclust_250	cluster_member	116628575	116628586	0.33	-	.	ID=27_200083D20;cluster=27;Name=27_200083D20;
chr10	QTclust_250	cluster_member	79149679	79149683	0.33	-	.	ID=114_200083D22;cluster=114;Name=114_200083D22;
chr10	QTclust_250	cluster_member	74995385	74995385	1	-	.	ID=277_200083I21;cluster=277;Name=277_200083I21;
chr10	QTclust_250	cluster_member	79751534	79751640	1	-	.	ID=145_200083J18;cluster=145;Name=145_200083J18;
chr10	QTclust_250	cluster_member	66680582	66680605	1	-	.	ID=77_200083K10;cluster=77;Name=77_200083K10;
chr10	QTclust_250	cluster_member	126304288	126304311	0.33	-	.	ID=54_200084B19;cluster=54;Name=54_200084B19;
chr10	QTclust_250	cluster_member	90601341	90601342	0.33	-	.	ID=18_200084D16;cluster=18;Name=18_200084D16;
chr10	QTclust_250	cluster_member	77572846	77572868	0.66	-	.	ID=32_200084E16;cluster=32;Name=32_200084E16;
chr10	QTclust_250	cluster_member	90553744	90553755	1	-	.	ID=23_200084E21;cluster=23;Name=23_200084E21;
chr10	QTclust_250	cluster_member	59398444	59398457	1	-	.	ID=13_200084F11;cluster=13;Name=13_200084F11;
chr10	QTclust_250	cluster_member	79169961	79169995	0.33	-	.	ID=12_200084H19;cluster=12;Name=12_200084H19;
chr10	QTclust_250	cluster_member	43747298	43747298	0.66	-	.	ID=134_200084J20;cluster=134;Name=134_200084J20;
chr10	QTclust_250	cluster_member	75365288	75365306	1	-	.	ID=43_200084K16;cluster=43;Name=43_200084K16;
chr10	QTclust_250	cluster_member	80455382	80455382	0.33	-	.	ID=72_200084L07;cluster=72;Name=72_200084L07;
chr10	QTclust_250	cluster_member	61845022	61845057	0.33	-	.	ID=81_200085B06;cluster=81;Name=81_200085B06;
chr10	QTclust_250	cluster_member	79169961	79169995	0.33	-	.	ID=12_200085C20;cluster=12;Name=12_200085C20;
chr10	QTclust_250	cluster_member	59398435	59398444	1	-	.	ID=13_200085D15;cluster=13;Name=13_200085D15;
chr10	QTclust_250	cluster_member	75365278	75365288	1	-	.	ID=43_200085F23;cluster=43;Name=43_200085F23;
chr10	QTclust_250	cluster_member	79751534	79751640	1	-	.	ID=145_200085G19;cluster=145;Name=145_200085G19;
chr10	QTclust_250	cluster_member	126937420	126937426	0.66	-	.	ID=2_200085I02;cluster=2;Name=2_200085I02;
chr10	QTclust_250	cluster_member	90601188	90601341	0.33	-	.	ID=18_200085O23;cluster=18;Name=18_200085O23;
chr10	QTclust_250	cluster_member	90553744	90553756	1	-	.	ID=23_200086B03;cluster=23;Name=23_200086B03;
chr10	QTclust_250	cluster_member	80215668	80215668	0.66	-	.	ID=62_200086F09;cluster=62;Name=62_200086F09;
chr10	QTclust_250	cluster_member	70740139	70740142	0.66	-	.	ID=92_200086F12;cluster=92;Name=92_200086F12;
chr10	QTclust_250	cluster_member	90601341	90601375	0.33	-	.	ID=18_200086G06;cluster=18;Name=18_200086G06;
chr10	QTclust_250	cluster_member	94846462	94846479	1	-	.	ID=79_200086I16;cluster=79;Name=79_200086I16;
chr10	QTclust_250	cluster_member	76040438	76040494	0.66	-	.	ID=74_200086I21;cluster=74;Name=74_200086I21;
chr10	QTclust_250	cluster_member	76959469	76959474	0.33	-	.	ID=39_200086J18;cluster=39;Name=39_200086J18;
chr10	QTclust_250	cluster_member	79664063	79664078	1	-	.	ID=17_200086J21;cluster=17;Name=17_200086J21;
chr10	QTclust_250	cluster_member	116781076	116781076	0.66	-	.	ID=278_200086M21;cluster=278;Name=278_200086M21;
chr10	QTclust_250	cluster_member	80201555	80201626	0.33	-	.	ID=6_200086O21;cluster=6;Name=6_200086O21;
chr10	QTclust_250	cluster_member	127812755	127812762	0.33	-	.	ID=36_200086P18;cluster=36;Name=36_200086P18;
chr10	QTclust_250	cluster_member	90601341	90601365	0.33	-	.	ID=18_200087A23;cluster=18;Name=18_200087A23;
chr10	QTclust_250	cluster_member	12613288	12613291	0.66	-	.	ID=128_200087C05;cluster=128;Name=128_200087C05;
chr10	QTclust_250	cluster_member	127812762	127812774	0.33	-	.	ID=36_200087C17;cluster=36;Name=36_200087C17;
chr10	QTclust_250	cluster_member	78936889	78936890	0.33	-	.	ID=24_200087I11;cluster=24;Name=24_200087I11;
chr10	QTclust_250	cluster_member	19597056	19597096	1	-	.	ID=19_200087J06;cluster=19;Name=19_200087J06;
chr10	QTclust_250	cluster_member	90553744	90553754	1	-	.	ID=23_200087J21;cluster=23;Name=23_200087J21;
chr10	QTclust_250	cluster_member	77572868	77572918	0.66	-	.	ID=32_200087P17;cluster=32;Name=32_200087P17;
chr10	QTclust_250	cluster_member	76047699	76047814	0.66	-	.	ID=22_200088B23;cluster=22;Name=22_200088B23;
chr10	QTclust_250	cluster_member	80753487	80753547	0.66	-	.	ID=26_200088G21;cluster=26;Name=26_200088G21;
chr10	QTclust_250	cluster_member	59347147	59347168	0.66	-	.	ID=10_200088H18;cluster=10;Name=10_200088H18;
chr10	QTclust_250	cluster_member	90553738	90553744	1	-	.	ID=23_200088K18;cluster=23;Name=23_200088K18;
chr10	QTclust_250	cluster_member	90601341	90601360	0.33	-	.	ID=18_200089A14;cluster=18;Name=18_200089A14;
chr10	QTclust_250	cluster_member	80753449	80753487	0.66	-	.	ID=26_200089B05;cluster=26;Name=26_200089B05;
chr10	QTclust_250	cluster_member	80570860	80570873	0.66	-	.	ID=110_200089D06;cluster=110;Name=110_200089D06;
chr10	QTclust_250	cluster_member	80215668	80215947	0.66	-	.	ID=62_200089G09;cluster=62;Name=62_200089G09;
chr10	QTclust_250	cluster_member	14395677	14395689	1	-	.	ID=59_200089K18;cluster=59;Name=59_200089K18;
chr10	QTclust_250	cluster_member	121226233	121226233	0.33	-	.	ID=279_200090C17;cluster=279;Name=279_200090C17;
chr10	QTclust_250	cluster_member	90601309	90601341	0.33	-	.	ID=18_200090F19;cluster=18;Name=18_200090F19;
chr10	QTclust_250	cluster_member	10248378	10248422	0.33	-	.	ID=45_200090L19;cluster=45;Name=45_200090L19;
chr10	QTclust_250	cluster_member	39831654	39831662	1	-	.	ID=1_200090O06;cluster=1;Name=1_200090O06;
chr10	QTclust_250	cluster_member	59398444	59398459	1	-	.	ID=13_200091B14;cluster=13;Name=13_200091B14;
chr10	QTclust_250	cluster_member	127928806	127928806	0.66	-	.	ID=280_200091D19;cluster=280;Name=280_200091D19;
chr10	QTclust_250	cluster_member	80570845	80570860	0.66	-	.	ID=110_200091E18;cluster=110;Name=110_200091E18;
chr10	QTclust_250	cluster_member	90553744	90553758	1	-	.	ID=23_200091F23;cluster=23;Name=23_200091F23;
chr10	QTclust_250	cluster_member	61179274	61179280	0.33	-	.	ID=48_200091G04;cluster=48;Name=48_200091G04;
chr10	QTclust_250	cluster_member	90553744	90553755	1	-	.	ID=23_200091G19;cluster=23;Name=23_200091G19;
chr10	QTclust_250	cluster_member	61506320	61506353	0.66	-	.	ID=52_200091K16;cluster=52;Name=52_200091K16;
chr10	QTclust_250	cluster_member	121044948	121044948	1	-	.	ID=281_200091K20;cluster=281;Name=281_200091K20;
chr10	QTclust_250	cluster_member	41965089	41965090	1	-	.	ID=113_200091N17;cluster=113;Name=113_200091N17;
chr10	QTclust_250	cluster_member	77572865	77572868	0.66	-	.	ID=32_200091P22;cluster=32;Name=32_200091P22;
chr10	QTclust_250	cluster_member	79993416	79993430	1	-	.	ID=25_200092G14;cluster=25;Name=25_200092G14;
chr10	QTclust_250	cluster_member	90553744	90553754	1	-	.	ID=23_200092M09;cluster=23;Name=23_200092M09;
chr10	QTclust_250	cluster_member	90601341	90601341	0.33	-	.	ID=18_200092N16;cluster=18;Name=18_200092N16;
chr10	QTclust_250	cluster_member	80201555	80201619	0.33	-	.	ID=6_200093C12;cluster=6;Name=6_200093C12;
chr10	QTclust_250	cluster_member	79993415	79993430	1	-	.	ID=25_200093G16;cluster=25;Name=25_200093G16;
chr10	QTclust_250	cluster_member	76959469	76959489	0.33	-	.	ID=39_200093G22;cluster=39;Name=39_200093G22;
chr10	QTclust_250	cluster_member	59398416	59398444	1	-	.	ID=13_200093K08;cluster=13;Name=13_200093K08;
chr10	QTclust_250	cluster_member	79381865	79381946	0.33	-	.	ID=75_200093L05;cluster=75;Name=75_200093L05;
chr10	QTclust_250	cluster_member	79535190	79535284	0.66	-	.	ID=58_200093N03;cluster=58;Name=58_200093N03;
chr10	QTclust_250	cluster_member	90553744	90553795	1	-	.	ID=23_200094B15;cluster=23;Name=23_200094B15;
chr10	QTclust_250	cluster_member	90553744	90553756	1	-	.	ID=23_200094G19;cluster=23;Name=23_200094G19;
chr10	QTclust_250	cluster_member	10248350	10248378	0.33	-	.	ID=45_200094G23;cluster=45;Name=45_200094G23;
chr10	QTclust_250	cluster_member	79836727	79836767	0.66	-	.	ID=34_200094L16;cluster=34;Name=34_200094L16;
chr10	QTclust_250	cluster_member	19597036	19597056	1	-	.	ID=19_200095A22;cluster=19;Name=19_200095A22;
chr10	QTclust_250	cluster_member	61179233	61179280	0.33	-	.	ID=48_200095D01;cluster=48;Name=48_200095D01;
chr10	QTclust_250	cluster_member	61506306	61506320	0.66	-	.	ID=52_200095D13;cluster=52;Name=52_200095D13;
chr10	QTclust_250	cluster_member	80688912	80688918	0.66	-	.	ID=160_200095E15;cluster=160;Name=160_200095E15;
chr10	QTclust_250	cluster_member	80215668	80215668	0.66	-	.	ID=62_200095E16;cluster=62;Name=62_200095E16;
chr10	QTclust_250	cluster_member	90553744	90553828	1	-	.	ID=23_200095G24;cluster=23;Name=23_200095G24;
chr10	QTclust_250	cluster_member	80440395	80440418	1	-	.	ID=103_200095K15;cluster=103;Name=103_200095K15;
chr10	QTclust_250	cluster_member	90553476	90553744	1	-	.	ID=23_200095L02;cluster=23;Name=23_200095L02;
chr10	QTclust_250	cluster_member	121500138	121500181	1	-	.	ID=35_200095M03;cluster=35;Name=35_200095M03;
chr10	QTclust_250	cluster_member	19597055	19597056	1	-	.	ID=19_200096A20;cluster=19;Name=19_200096A20;
chr10	QTclust_250	cluster_member	90553744	90553797	1	-	.	ID=23_200096H22;cluster=23;Name=23_200096H22;
chr10	QTclust_250	cluster_member	7353774	7353781	0.66	-	.	ID=122_200096I05;cluster=122;Name=122_200096I05;
chr10	QTclust_250	cluster_member	127812762	127812793	0.33	-	.	ID=36_200096I12;cluster=36;Name=36_200096I12;
chr10	QTclust_250	cluster_member	90553595	90553744	1	-	.	ID=23_200096I14;cluster=23;Name=23_200096I14;
chr10	QTclust_250	cluster_member	90601341	90601362	0.33	-	.	ID=18_200096J04;cluster=18;Name=18_200096J04;
chr10	QTclust_250	cluster_member	61626560	61626561	1	-	.	ID=29_200096M11;cluster=29;Name=29_200096M11;
chr10	QTclust_250	cluster_member	61506320	61506349	0.66	-	.	ID=52_200096O10;cluster=52;Name=52_200096O10;
chr10	QTclust_250	cluster_member	68748255	68748255	0.33	-	.	ID=282_200097E18;cluster=282;Name=282_200097E18;
chr10	QTclust_250	cluster_member	13559124	13559351	0.33	-	.	ID=15_200097E22;cluster=15;Name=15_200097E22;
chr10	QTclust_250	cluster_member	75111756	75111756	1	-	.	ID=283_200097F14;cluster=283;Name=283_200097F14;
chr10	QTclust_250	cluster_member	80680427	80680440	1	-	.	ID=85_200097G21;cluster=85;Name=85_200097G21;
chr10	QTclust_250	cluster_member	83957256	83957256	0.66	-	.	ID=284_200097H09;cluster=284;Name=284_200097H09;
chr10	QTclust_250	cluster_member	90601341	90601360	0.33	-	.	ID=18_200097H19;cluster=18;Name=18_200097H19;
chr10	QTclust_250	cluster_member	70680507	70680531	1	-	.	ID=91_200097J12;cluster=91;Name=91_200097J12;
chr10	QTclust_250	cluster_member	79664052	79664063	1	-	.	ID=17_200097K21;cluster=17;Name=17_200097K21;
chr10	QTclust_250	cluster_member	76067030	76067038	0.33	-	.	ID=69_200097N18;cluster=69;Name=69_200097N18;
chr10	QTclust_250	cluster_member	77572868	77572874	0.66	-	.	ID=32_200098A07;cluster=32;Name=32_200098A07;
chr10	QTclust_250	cluster_member	39831654	39831656	1	-	.	ID=1_200098D16;cluster=1;Name=1_200098D16;
chr10	QTclust_250	cluster_member	79380726	79380737	0.33	-	.	ID=66_200098D22;cluster=66;Name=66_200098D22;
chr10	QTclust_250	cluster_member	7465551	7465551	0.33	-	.	ID=285_200098E07;cluster=285;Name=285_200098E07;
chr10	QTclust_250	cluster_member	90553744	90553755	1	-	.	ID=23_200098E19;cluster=23;Name=23_200098E19;
chr10	QTclust_250	cluster_member	80968021	80968165	1	-	.	ID=157_200098K21;cluster=157;Name=157_200098K21;
chr10	QTclust_250	cluster_member	78936885	78936890	0.33	-	.	ID=24_200098L09;cluster=24;Name=24_200098L09;
chr10	QTclust_250	cluster_member	14395677	14395681	1	-	.	ID=59_200099B03;cluster=59;Name=59_200099B03;
chr10	QTclust_250	cluster_member	90601341	90601357	0.33	-	.	ID=18_200099C17;cluster=18;Name=18_200099C17;
chr10	QTclust_250	cluster_member	115985923	115985923	0.66	-	.	ID=286_200099E05;cluster=286;Name=286_200099E05;
chr10	QTclust_250	cluster_member	80753479	80753487	0.66	-	.	ID=26_200099F04;cluster=26;Name=26_200099F04;
chr10	QTclust_250	cluster_member	61179280	61179293	0.33	-	.	ID=48_200099K10;cluster=48;Name=48_200099K10;
chr10	QTclust_250	cluster_member	59347147	59347180	0.66	-	.	ID=10_200099M14;cluster=10;Name=10_200099M14;
chr10	QTclust_250	cluster_member	79664063	79664142	1	-	.	ID=17_200099N14;cluster=17;Name=17_200099N14;
chr10	QTclust_250	cluster_member	79664063	79664084	1	-	.	ID=17_200099N18;cluster=17;Name=17_200099N18;
chr10	QTclust_250	cluster_member	79664029	79664063	1	-	.	ID=17_200100B07;cluster=17;Name=17_200100B07;
chr10	QTclust_250	cluster_member	90601341	90601530	0.33	-	.	ID=18_200100B08;cluster=18;Name=18_200100B08;
chr10	QTclust_250	cluster_member	85346739	85346739	1	-	.	ID=287_200100D12;cluster=287;Name=287_200100D12;
chr10	QTclust_250	cluster_member	116628575	116628585	0.33	-	.	ID=27_200100E21;cluster=27;Name=27_200100E21;
chr10	QTclust_250	cluster_member	90553744	90553748	1	-	.	ID=23_200100G20;cluster=23;Name=23_200100G20;
chr10	QTclust_250	cluster_member	79990138	79990160	0.33	-	.	ID=33_200100H06;cluster=33;Name=33_200100H06;
chr10	QTclust_250	cluster_member	76049542	76049542	0.33	-	.	ID=288_200100H14;cluster=288;Name=288_200100H14;
chr10	QTclust_250	cluster_member	59347147	59347243	0.66	-	.	ID=10_200100H15;cluster=10;Name=10_200100H15;
chr10	QTclust_250	cluster_member	100018885	100018885	1	-	.	ID=289_200100I16;cluster=289;Name=289_200100I16;
chr10	QTclust_250	cluster_member	79664063	79664082	1	-	.	ID=17_200101B19;cluster=17;Name=17_200101B19;
chr10	QTclust_250	cluster_member	79980414	79980415	0.66	-	.	ID=50_200101D03;cluster=50;Name=50_200101D03;
chr10	QTclust_250	cluster_member	76959469	76959501	0.33	-	.	ID=39_200101G10;cluster=39;Name=39_200101G10;
chr10	QTclust_250	cluster_member	112333061	112333101	0.66	-	.	ID=14_200101H15;cluster=14;Name=14_200101H15;
chr10	QTclust_250	cluster_member	79169961	79169995	0.33	-	.	ID=12_200101O12;cluster=12;Name=12_200101O12;
chr10	QTclust_250	cluster_member	53765028	53765033	0.33	-	.	ID=138_200101O19;cluster=138;Name=138_200101O19;
chr10	QTclust_250	cluster_member	116628567	116628575	0.33	-	.	ID=27_200102B02;cluster=27;Name=27_200102B02;
chr10	QTclust_250	cluster_member	90553728	90553744	1	-	.	ID=23_200102C14;cluster=23;Name=23_200102C14;
chr10	QTclust_250	cluster_member	19597056	19597063	1	-	.	ID=19_200102D09;cluster=19;Name=19_200102D09;
chr10	QTclust_250	cluster_member	90601341	90601348	0.33	-	.	ID=18_200102J02;cluster=18;Name=18_200102J02;
chr10	QTclust_250	cluster_member	90553744	90553754	1	-	.	ID=23_200102K15;cluster=23;Name=23_200102K15;
chr10	QTclust_250	cluster_member	127900328	127900380	0.66	-	.	ID=68_200102N09;cluster=68;Name=68_200102N09;
chr10	QTclust_250	cluster_member	90601341	90601344	0.33	-	.	ID=18_200102P07;cluster=18;Name=18_200102P07;
chr10	QTclust_250	cluster_member	126463132	126463148	0.33	-	.	ID=42_200103E14;cluster=42;Name=42_200103E14;
chr10	QTclust_250	cluster_member	79790632	79790632	1	-	.	ID=167_200103G04;cluster=167;Name=167_200103G04;
chr10	QTclust_250	cluster_member	44755909	44755939	0.66	-	.	ID=112_200103G08;cluster=112;Name=112_200103G08;
chr10	QTclust_250	cluster_member	78936885	78936890	0.33	-	.	ID=24_200103J03;cluster=24;Name=24_200103J03;
chr10	QTclust_250	cluster_member	61845022	61845057	0.33	-	.	ID=81_200103J23;cluster=81;Name=81_200103J23;
chr10	QTclust_250	cluster_member	90553744	90553756	1	-	.	ID=23_200103M08;cluster=23;Name=23_200103M08;
chr10	QTclust_250	cluster_member	79149679	79149683	0.33	-	.	ID=114_200103N23;cluster=114;Name=114_200103N23;
chr10	QTclust_250	cluster_member	90601332	90601341	0.33	-	.	ID=18_200103O07;cluster=18;Name=18_200103O07;
chr10	QTclust_250	cluster_member	83963787	83963806	0.66	-	.	ID=38_200103O14;cluster=38;Name=38_200103O14;
chr10	QTclust_250	cluster_member	59347147	59347193	0.66	-	.	ID=10_200104B06;cluster=10;Name=10_200104B06;
chr10	QTclust_250	cluster_member	78936890	78936903	0.33	-	.	ID=24_200104B16;cluster=24;Name=24_200104B16;
chr10	QTclust_250	cluster_member	117248952	117248967	0.33	-	.	ID=9_200104D01;cluster=9;Name=9_200104D01;
chr10	QTclust_250	cluster_member	79993415	79993430	1	-	.	ID=25_200104E06;cluster=25;Name=25_200104E06;
chr10	QTclust_250	cluster_member	79664063	79664078	1	-	.	ID=17_200105C02;cluster=17;Name=17_200105C02;
chr10	QTclust_250	cluster_member	90553744	90553758	1	-	.	ID=23_200105D07;cluster=23;Name=23_200105D07;
chr10	QTclust_250	cluster_member	78936890	78936897	0.33	-	.	ID=24_200105D12;cluster=24;Name=24_200105D12;
chr10	QTclust_250	cluster_member	79993428	79993430	1	-	.	ID=25_200105I08;cluster=25;Name=25_200105I08;
chr10	QTclust_250	cluster_member	59347147	59347170	0.66	-	.	ID=10_200105M19;cluster=10;Name=10_200105M19;
chr10	QTclust_250	cluster_member	70740136	70740142	0.66	-	.	ID=92_200105O04;cluster=92;Name=92_200105O04;
chr10	QTclust_250	cluster_member	80753382	80753487	0.66	-	.	ID=26_200106C05;cluster=26;Name=26_200106C05;
chr10	QTclust_250	cluster_member	79664063	79664119	1	-	.	ID=17_200106C11;cluster=17;Name=17_200106C11;
chr10	QTclust_250	cluster_member	36828197	36828294	0.33	-	.	ID=57_200106G03;cluster=57;Name=57_200106G03;
chr10	QTclust_250	cluster_member	90553744	90553756	1	-	.	ID=23_200106I22;cluster=23;Name=23_200106I22;
chr10	QTclust_250	cluster_member	80201555	80201621	0.33	-	.	ID=6_200107C09;cluster=6;Name=6_200107C09;
chr10	QTclust_250	cluster_member	90553737	90553744	1	-	.	ID=23_200107F01;cluster=23;Name=23_200107F01;
chr10	QTclust_250	cluster_member	90601341	90601350	0.33	-	.	ID=18_200107F07;cluster=18;Name=18_200107F07;
chr10	QTclust_250	cluster_member	90553744	90553762	1	-	.	ID=23_200107I19;cluster=23;Name=23_200107I19;
chr10	QTclust_250	cluster_member	90601341	90601352	0.33	-	.	ID=18_200107L07;cluster=18;Name=18_200107L07;
chr10	QTclust_250	cluster_member	90553744	90553750	1	-	.	ID=23_200107M09;cluster=23;Name=23_200107M09;
chr10	QTclust_250	cluster_member	19596944	19597056	1	-	.	ID=19_200107N04;cluster=19;Name=19_200107N04;
chr10	QTclust_250	cluster_member	31135335	31135337	0.66	-	.	ID=4_200107O01;cluster=4;Name=4_200107O01;
chr10	QTclust_250	cluster_member	79802560	79802803	0.66	-	.	ID=8_200108A13;cluster=8;Name=8_200108A13;
chr10	QTclust_250	cluster_member	79169961	79169995	0.33	-	.	ID=12_200108D10;cluster=12;Name=12_200108D10;
chr10	QTclust_250	cluster_member	121500164	121500181	1	-	.	ID=35_200108E09;cluster=35;Name=35_200108E09;
chr10	QTclust_250	cluster_member	114719651	114719666	1	-	.	ID=31_200108E13;cluster=31;Name=31_200108E13;
chr10	QTclust_250	cluster_member	93019438	93019462	0.33	-	.	ID=60_200108E22;cluster=60;Name=60_200108E22;
chr10	QTclust_250	cluster_member	121500181	121500203	1	-	.	ID=35_200108H06;cluster=35;Name=35_200108H06;
chr10	QTclust_250	cluster_member	76047627	76047699	0.66	-	.	ID=22_200108J17;cluster=22;Name=22_200108J17;
chr10	QTclust_250	cluster_member	79664032	79664063	1	-	.	ID=17_200109C24;cluster=17;Name=17_200109C24;
chr10	QTclust_250	cluster_member	79664063	79664078	1	-	.	ID=17_200109E07;cluster=17;Name=17_200109E07;
chr10	QTclust_250	cluster_member	29225107	29225176	0.33	-	.	ID=111_200109G15;cluster=111;Name=111_200109G15;
chr10	QTclust_250	cluster_member	93019437	93019438	0.33	-	.	ID=60_200109H07;cluster=60;Name=60_200109H07;
chr10	QTclust_250	cluster_member	7471074	7471081	1	-	.	ID=107_200109I14;cluster=107;Name=107_200109I14;
chr10	QTclust_250	cluster_member	80069626	80069690	0.33	-	.	ID=162_200109M05;cluster=162;Name=162_200109M05;
chr10	QTclust_250	cluster_member	90601341	90601342	0.33	-	.	ID=18_200110D13;cluster=18;Name=18_200110D13;
chr10	QTclust_250	cluster_member	90553744	90553798	1	-	.	ID=23_200110E10;cluster=23;Name=23_200110E10;
chr10	QTclust_250	cluster_member	79802560	79802585	0.66	-	.	ID=8_200110G10;cluster=8;Name=8_200110G10;
chr10	QTclust_250	cluster_member	90553520	90553744	1	-	.	ID=23_200110I05;cluster=23;Name=23_200110I05;
chr10	QTclust_250	cluster_member	70680531	70680573	1	-	.	ID=91_200110J21;cluster=91;Name=91_200110J21;
chr10	QTclust_250	cluster_member	79664063	79664078	1	-	.	ID=17_200111A08;cluster=17;Name=17_200111A08;
chr10	QTclust_250	cluster_member	41965089	41965090	1	-	.	ID=113_200111B03;cluster=113;Name=113_200111B03;
chr10	QTclust_250	cluster_member	90601303	90601341	0.33	-	.	ID=18_200111B13;cluster=18;Name=18_200111B13;
chr10	QTclust_250	cluster_member	90553742	90553744	1	-	.	ID=23_200111C16;cluster=23;Name=23_200111C16;
chr10	QTclust_250	cluster_member	77755374	77755445	0.33	-	.	ID=21_200111D04;cluster=21;Name=21_200111D04;
chr10	QTclust_250	cluster_member	117248952	117248974	0.33	-	.	ID=9_200111E03;cluster=9;Name=9_200111E03;
chr10	QTclust_250	cluster_member	43229414	43229414	0.66	-	.	ID=290_200111E17;cluster=290;Name=290_200111E17;
chr10	QTclust_250	cluster_member	77755374	77755445	0.33	-	.	ID=21_200111E21;cluster=21;Name=21_200111E21;
chr10	QTclust_250	cluster_member	94993868	94994204	1	-	.	ID=49_200111F13;cluster=49;Name=49_200111F13;
chr10	QTclust_250	cluster_member	77572860	77572868	0.66	-	.	ID=32_200111F16;cluster=32;Name=32_200111F16;
chr10	QTclust_250	cluster_member	36828197	36828318	0.33	-	.	ID=57_200111P07;cluster=57;Name=57_200111P07;
chr10	QTclust_250	cluster_member	77572855	77572868	0.66	-	.	ID=32_200112B05;cluster=32;Name=32_200112B05;
chr10	QTclust_250	cluster_member	80927221	80927224	1	-	.	ID=163_200112B13;cluster=163;Name=163_200112B13;
chr10	QTclust_250	cluster_member	41965089	41965100	1	-	.	ID=113_200112C15;cluster=113;Name=113_200112C15;
chr10	QTclust_250	cluster_member	90601341	90601362	0.33	-	.	ID=18_200112C20;cluster=18;Name=18_200112C20;
chr10	QTclust_250	cluster_member	77572868	77572876	0.66	-	.	ID=32_200112G13;cluster=32;Name=32_200112G13;
chr10	QTclust_250	cluster_member	115877716	115877855	1	-	.	ID=55_200112H22;cluster=55;Name=55_200112H22;
chr10	QTclust_250	cluster_member	13559025	13559124	0.33	-	.	ID=15_200112J03;cluster=15;Name=15_200112J03;
chr10	QTclust_250	cluster_member	90553518	90553744	1	-	.	ID=23_200112L14;cluster=23;Name=23_200112L14;
chr10	QTclust_250	cluster_member	126925321	126925321	0.33	-	.	ID=291_200112M09;cluster=291;Name=291_200112M09;
chr10	QTclust_250	cluster_member	90553744	90553761	1	-	.	ID=23_200112O11;cluster=23;Name=23_200112O11;
chr10	QTclust_250	cluster_member	13559030	13559124	0.33	-	.	ID=15_200112P11;cluster=15;Name=15_200112P11;
chr10	QTclust_250	cluster_member	90553744	90553777	1	-	.	ID=23_200113E09;cluster=23;Name=23_200113E09;
chr10	QTclust_250	cluster_member	93019435	93019438	0.33	-	.	ID=60_200113E20;cluster=60;Name=60_200113E20;
chr10	QTclust_250	cluster_member	127812762	127812785	0.33	-	.	ID=36_200113H04;cluster=36;Name=36_200113H04;
chr10	QTclust_250	cluster_member	19597056	19597078	1	-	.	ID=19_200113J13;cluster=19;Name=19_200113J13;
chr10	QTclust_250	cluster_member	127812739	127812762	0.33	-	.	ID=36_200113J17;cluster=36;Name=36_200113J17;
chr10	QTclust_250	cluster_member	90553744	90553762	1	-	.	ID=23_200113P14;cluster=23;Name=23_200113P14;
chr10	QTclust_250	cluster_member	90553744	90553756	1	-	.	ID=23_200114C03;cluster=23;Name=23_200114C03;
chr10	QTclust_250	cluster_member	79664040	79664063	1	-	.	ID=17_200114E01;cluster=17;Name=17_200114E01;
chr10	QTclust_250	cluster_member	83963781	83963806	0.66	-	.	ID=38_200114F06;cluster=38;Name=38_200114F06;
chr10	QTclust_250	cluster_member	90553744	90553777	1	-	.	ID=23_200114G05;cluster=23;Name=23_200114G05;
chr10	QTclust_250	cluster_member	127772112	127772116	0.66	-	.	ID=106_200114H02;cluster=106;Name=106_200114H02;
chr10	QTclust_250	cluster_member	79664047	79664063	1	-	.	ID=17_200114H05;cluster=17;Name=17_200114H05;
chr10	QTclust_250	cluster_member	79664038	79664063	1	-	.	ID=17_200114I15;cluster=17;Name=17_200114I15;
chr10	QTclust_250	cluster_member	41965089	41965092	1	-	.	ID=113_200114K07;cluster=113;Name=113_200114K07;
chr10	QTclust_250	cluster_member	90553744	90553752	1	-	.	ID=23_200114L02;cluster=23;Name=23_200114L02;
chr10	QTclust_250	cluster_member	90553744	90553756	1	-	.	ID=23_200114M09;cluster=23;Name=23_200114M09;
chr10	QTclust_250	cluster_member	76058361	76058361	0.66	-	.	ID=292_200114P02;cluster=292;Name=292_200114P02;
chr10	QTclust_250	cluster_member	90553450	90553744	1	-	.	ID=23_200115E08;cluster=23;Name=23_200115E08;
chr10	QTclust_250	cluster_member	61626549	61626560	1	-	.	ID=29_200115E11;cluster=29;Name=29_200115E11;
chr10	QTclust_250	cluster_member	112333061	112333100	0.66	-	.	ID=14_200115E16;cluster=14;Name=14_200115E16;
chr10	QTclust_250	cluster_member	79664063	79664079	1	-	.	ID=17_200115H03;cluster=17;Name=17_200115H03;
chr10	QTclust_250	cluster_member	90553744	90553756	1	-	.	ID=23_200115P14;cluster=23;Name=23_200115P14;
chr10	QTclust_250	cluster_member	80781559	80781567	0.66	-	.	ID=56_200115P18;cluster=56;Name=56_200115P18;
chr10	QTclust_250	cluster_member	90553744	90553752	1	-	.	ID=23_200116F22;cluster=23;Name=23_200116F22;
chr10	QTclust_250	cluster_member	61506262	61506320	0.66	-	.	ID=52_200116G20;cluster=52;Name=52_200116G20;
chr10	QTclust_250	cluster_member	12654416	12654572	0.33	-	.	ID=96_200116I21;cluster=96;Name=96_200116I21;
chr10	QTclust_250	cluster_member	66680592	66680605	1	-	.	ID=77_200116J10;cluster=77;Name=77_200116J10;
chr10	QTclust_250	cluster_member	80215533	80215668	0.66	-	.	ID=62_200117A08;cluster=62;Name=62_200117A08;
chr10	QTclust_250	cluster_member	90553744	90553777	1	-	.	ID=23_200117J22;cluster=23;Name=23_200117J22;
chr10	QTclust_250	cluster_member	10248339	10248378	0.33	-	.	ID=45_200117L04;cluster=45;Name=45_200117L04;
chr10	QTclust_250	cluster_member	59386266	59386266	0.66	-	.	ID=152_200117N24;cluster=152;Name=152_200117N24;
chr10	QTclust_250	cluster_member	17637446	17637466	1	-	.	ID=125_200120B14;cluster=125;Name=125_200120B14;
chr10	QTclust_250	cluster_member	126937420	126937426	0.66	-	.	ID=2_200120C10;cluster=2;Name=2_200120C10;
chr10	QTclust_250	cluster_member	77572807	77572868	0.66	-	.	ID=32_200120C13;cluster=32;Name=32_200120C13;
chr10	QTclust_250	cluster_member	117248913	117248952	0.33	-	.	ID=9_200120F14;cluster=9;Name=9_200120F14;
chr10	QTclust_250	cluster_member	7371299	7371551	0.33	-	.	ID=165_200120H20;cluster=165;Name=165_200120H20;
chr10	QTclust_250	cluster_member	79802527	79802560	0.66	-	.	ID=8_200120K09;cluster=8;Name=8_200120K09;
chr10	QTclust_250	cluster_member	70680499	70680531	1	-	.	ID=91_200121B20;cluster=91;Name=91_200121B20;
chr10	QTclust_250	cluster_member	80753470	80753487	0.66	-	.	ID=26_200121J23;cluster=26;Name=26_200121J23;
chr10	QTclust_250	cluster_member	90553742	90553744	1	-	.	ID=23_200121M22;cluster=23;Name=23_200121M22;
chr10	QTclust_250	cluster_member	90601323	90601341	0.33	-	.	ID=18_200121N16;cluster=18;Name=18_200121N16;
chr10	QTclust_250	cluster_member	79836727	79836749	0.66	-	.	ID=34_200121P08;cluster=34;Name=34_200121P08;
chr10	QTclust_250	cluster_member	80739505	80739505	1	-	.	ID=293_200122D18;cluster=293;Name=293_200122D18;
chr10	QTclust_250	cluster_member	62419586	62419586	0.33	-	.	ID=294_200122E11;cluster=294;Name=294_200122E11;
chr10	QTclust_250	cluster_member	127919746	127919838	1	-	.	ID=133_200122G18;cluster=133;Name=133_200122G18;
chr10	QTclust_250	cluster_member	121450807	121450807	1	-	.	ID=295_200122G22;cluster=295;Name=295_200122G22;
chr10	QTclust_250	cluster_member	83963806	83963807	0.66	-	.	ID=38_200122I04;cluster=38;Name=38_200122I04;
chr10	QTclust_250	cluster_member	7471068	7471074	1	-	.	ID=107_200122O06;cluster=107;Name=107_200122O06;
chr10	QTclust_250	cluster_member	90601341	90601362	0.33	-	.	ID=18_200125N06;cluster=18;Name=18_200125N06;
chr10	QTclust_250	cluster_member	90553735	90553744	1	-	.	ID=23_200125O03;cluster=23;Name=23_200125O03;
chr10	QTclust_250	cluster_member	19597056	19597078	1	-	.	ID=19_200125P02;cluster=19;Name=19_200125P02;
chr10	QTclust_250	cluster_member	79169961	79169995	0.33	-	.	ID=12_200126B09;cluster=12;Name=12_200126B09;
chr10	QTclust_250	cluster_member	79993413	79993430	1	-	.	ID=25_200126H12;cluster=25;Name=25_200126H12;
chr10	QTclust_250	cluster_member	59346295	59346295	0.66	-	.	ID=296_200127E20;cluster=296;Name=296_200127E20;
chr10	QTclust_250	cluster_member	94993721	94993868	1	-	.	ID=49_200127L03;cluster=49;Name=49_200127L03;
chr10	QTclust_250	cluster_member	61845022	61845060	0.33	-	.	ID=81_200127L06;cluster=81;Name=81_200127L06;
chr10	QTclust_250	cluster_member	90601341	90601365	0.33	-	.	ID=18_200127O17;cluster=18;Name=18_200127O17;
chr10	QTclust_250	cluster_member	121500163	121500181	1	-	.	ID=35_200128B14;cluster=35;Name=35_200128B14;
chr10	QTclust_250	cluster_member	90553744	90553748	1	-	.	ID=23_200128G24;cluster=23;Name=23_200128G24;
chr10	QTclust_250	cluster_member	80899421	80899467	0.33	-	.	ID=90_200128L03;cluster=90;Name=90_200128L03;
chr10	QTclust_250	cluster_member	78936890	78936893	0.33	-	.	ID=24_200128O15;cluster=24;Name=24_200128O15;
chr10	QTclust_250	cluster_member	79442918	79442942	0.66	-	.	ID=142_200131A11;cluster=142;Name=142_200131A11;
chr10	QTclust_250	cluster_member	126304269	126304288	0.33	-	.	ID=54_200131B12;cluster=54;Name=54_200131B12;
chr10	QTclust_250	cluster_member	115877855	115877882	1	-	.	ID=55_200131B16;cluster=55;Name=55_200131B16;
chr10	QTclust_250	cluster_member	90601341	90601379	0.33	-	.	ID=18_200131D14;cluster=18;Name=18_200131D14;
chr10	QTclust_250	cluster_member	127772116	127772123	0.66	-	.	ID=106_200131E03;cluster=106;Name=106_200131E03;
chr10	QTclust_250	cluster_member	80823862	80823862	0.33	-	.	ID=297_200131E22;cluster=297;Name=297_200131E22;
chr10	QTclust_250	cluster_member	79990138	79990160	0.33	-	.	ID=33_200131F09;cluster=33;Name=33_200131F09;
chr10	QTclust_250	cluster_member	90553744	90553756	1	-	.	ID=23_200131M04;cluster=23;Name=23_200131M04;
chr10	QTclust_250	cluster_member	80560434	80560434	0.66	-	.	ID=298_200131O19;cluster=298;Name=298_200131O19;
chr10	QTclust_250	cluster_member	90553744	90553750	1	-	.	ID=23_200131P17;cluster=23;Name=23_200131P17;
chr10	QTclust_250	cluster_member	59398444	59398452	1	-	.	ID=13_200132D10;cluster=13;Name=13_200132D10;
chr10	QTclust_250	cluster_member	127812762	127812773	0.33	-	.	ID=36_200132D21;cluster=36;Name=36_200132D21;
chr10	QTclust_250	cluster_member	83963778	83963806	0.66	-	.	ID=38_200132P03;cluster=38;Name=38_200132P03;
chr10	QTclust_250	cluster_member	80570860	80570873	0.66	-	.	ID=110_200132P20;cluster=110;Name=110_200132P20;
chr10	QTclust_250	cluster_member	13559015	13559124	0.33	-	.	ID=15_200133B22;cluster=15;Name=15_200133B22;
chr10	QTclust_250	cluster_member	90551822	90551844	0.33	-	.	ID=123_200133H08;cluster=123;Name=123_200133H08;
chr10	QTclust_250	cluster_member	61179280	61179388	0.33	-	.	ID=48_200133H17;cluster=48;Name=48_200133H17;
chr10	QTclust_250	cluster_member	90553493	90553744	1	-	.	ID=23_200133I01;cluster=23;Name=23_200133I01;
chr10	QTclust_250	cluster_member	59347147	59347166	0.66	-	.	ID=10_200133K21;cluster=10;Name=10_200133K21;
chr10	QTclust_250	cluster_member	127069549	127069582	1	-	.	ID=101_200133M16;cluster=101;Name=101_200133M16;
chr10	QTclust_250	cluster_member	90553435	90553744	1	-	.	ID=23_200133P24;cluster=23;Name=23_200133P24;
chr10	QTclust_250	cluster_member	90601333	90601341	0.33	-	.	ID=18_200134A05;cluster=18;Name=18_200134A05;
chr10	QTclust_250	cluster_member	77572867	77572868	0.66	-	.	ID=32_200134B07;cluster=32;Name=32_200134B07;
chr10	QTclust_250	cluster_member	44755868	44755939	0.66	-	.	ID=112_200134C07;cluster=112;Name=112_200134C07;
chr10	QTclust_250	cluster_member	79169961	79169995	0.33	-	.	ID=12_200134D01;cluster=12;Name=12_200134D01;
chr10	QTclust_250	cluster_member	124792483	124792483	0.33	-	.	ID=129_200134D02;cluster=129;Name=129_200134D02;
chr10	QTclust_250	cluster_member	78936890	78936903	0.33	-	.	ID=24_200134D06;cluster=24;Name=24_200134D06;
chr10	QTclust_250	cluster_member	83963789	83963806	0.66	-	.	ID=38_200134E02;cluster=38;Name=38_200134E02;
chr10	QTclust_250	cluster_member	79169995	79170045	0.33	-	.	ID=12_200134I06;cluster=12;Name=12_200134I06;
chr10	QTclust_250	cluster_member	77572868	77572871	0.66	-	.	ID=32_200134I21;cluster=32;Name=32_200134I21;
chr10	QTclust_250	cluster_member	79836679	79836727	0.66	-	.	ID=34_200134J13;cluster=34;Name=34_200134J13;
chr10	QTclust_250	cluster_member	70740142	70740143	0.66	-	.	ID=92_200134K09;cluster=92;Name=92_200134K09;
chr10	QTclust_250	cluster_member	79169961	79169995	0.33	-	.	ID=12_200134O18;cluster=12;Name=12_200134O18;
chr10	QTclust_250	cluster_member	5636268	5636268	1	-	.	ID=299_200135A07;cluster=299;Name=299_200135A07;
chr10	QTclust_250	cluster_member	79993430	79993445	1	-	.	ID=25_200135C04;cluster=25;Name=25_200135C04;
chr10	QTclust_250	cluster_member	70740142	70740148	0.66	-	.	ID=92_200135H03;cluster=92;Name=92_200135H03;
chr10	QTclust_250	cluster_member	90553744	90553756	1	-	.	ID=23_200135I15;cluster=23;Name=23_200135I15;
chr10	QTclust_250	cluster_member	77572847	77572868	0.66	-	.	ID=32_200135J05;cluster=32;Name=32_200135J05;
chr10	QTclust_250	cluster_member	112332995	112333061	0.66	-	.	ID=14_200135J07;cluster=14;Name=14_200135J07;
chr10	QTclust_250	cluster_member	90551822	90551822	0.33	-	.	ID=123_200135J15;cluster=123;Name=123_200135J15;
chr10	QTclust_250	cluster_member	90551812	90551822	0.33	-	.	ID=123_200135K18;cluster=123;Name=123_200135K18;
chr10	QTclust_250	cluster_member	80948139	80948196	1	-	.	ID=5_200135M16;cluster=5;Name=5_200135M16;
chr10	QTclust_250	cluster_member	79164029	79164184	1	-	.	ID=71_200135N18;cluster=71;Name=71_200135N18;
chr10	QTclust_250	cluster_member	90601333	90601341	0.33	-	.	ID=18_200135P17;cluster=18;Name=18_200135P17;
chr10	QTclust_250	cluster_member	80969293	80969396	0.66	-	.	ID=40_300001D02;cluster=40;Name=40_300001D02;
chr10	QTclust_250	cluster_member	117248952	117248974	0.33	-	.	ID=9_300001E08;cluster=9;Name=9_300001E08;
chr10	QTclust_250	cluster_member	117248952	117248970	0.33	-	.	ID=9_300001E14;cluster=9;Name=9_300001E14;
chr10	QTclust_250	cluster_member	80753487	80753548	0.66	-	.	ID=26_300001F04;cluster=26;Name=26_300001F04;
chr10	QTclust_250	cluster_member	117227654	117227669	0.66	-	.	ID=16_300001F23;cluster=16;Name=16_300001F23;
chr10	QTclust_250	cluster_member	79993413	79993430	1	-	.	ID=25_300001K05;cluster=25;Name=25_300001K05;
chr10	QTclust_250	cluster_member	79993428	79993430	1	-	.	ID=25_300001L07;cluster=25;Name=25_300001L07;
chr10	QTclust_250	cluster_member	79993430	79993433	1	-	.	ID=25_300001O19;cluster=25;Name=25_300001O19;
chr10	QTclust_250	cluster_member	117248952	117248984	0.33	-	.	ID=9_300002D16;cluster=9;Name=9_300002D16;
chr10	QTclust_250	cluster_member	79836727	79836749	0.66	-	.	ID=34_300002E07;cluster=34;Name=34_300002E07;
chr10	QTclust_250	cluster_member	79993416	79993430	1	-	.	ID=25_300002F05;cluster=25;Name=25_300002F05;
chr10	QTclust_250	cluster_member	70680531	70680533	1	-	.	ID=91_300002G17;cluster=91;Name=91_300002G17;
chr10	QTclust_250	cluster_member	126463118	126463148	0.33	-	.	ID=42_300002I16;cluster=42;Name=42_300002I16;
chr10	QTclust_250	cluster_member	79989951	79990138	0.33	-	.	ID=33_300002K04;cluster=33;Name=33_300002K04;
chr10	QTclust_250	cluster_member	79993423	79993430	1	-	.	ID=25_300002M18;cluster=25;Name=25_300002M18;
chr10	QTclust_250	cluster_member	117248952	117248968	0.33	-	.	ID=9_300002O09;cluster=9;Name=9_300002O09;
chr10	QTclust_250	cluster_member	79990138	79990160	0.33	-	.	ID=33_300002O16;cluster=33;Name=33_300002O16;
chr10	QTclust_250	cluster_member	117248913	117248952	0.33	-	.	ID=9_300003F03;cluster=9;Name=9_300003F03;
chr10	QTclust_250	cluster_member	53286961	53287026	0.33	-	.	ID=105_300003G08;cluster=105;Name=105_300003G08;
chr10	QTclust_250	cluster_member	36828106	36828197	0.33	-	.	ID=57_300003H13;cluster=57;Name=57_300003H13;
chr10	QTclust_250	cluster_member	61626560	61626573	1	-	.	ID=29_300003I08;cluster=29;Name=29_300003I08;
chr10	QTclust_250	cluster_member	79993414	79993430	1	-	.	ID=25_300003I16;cluster=25;Name=25_300003I16;
chr10	QTclust_250	cluster_member	79993430	79993431	1	-	.	ID=25_300004A04;cluster=25;Name=25_300004A04;
chr10	QTclust_250	cluster_member	116467882	116467885	0.66	-	.	ID=20_300004G05;cluster=20;Name=20_300004G05;
chr10	QTclust_250	cluster_member	96049163	96049313	1	-	.	ID=11_300004I15;cluster=11;Name=11_300004I15;
chr10	QTclust_250	cluster_member	79802541	79802560	0.66	-	.	ID=8_300004J07;cluster=8;Name=8_300004J07;
chr10	QTclust_250	cluster_member	80201555	80201659	0.33	-	.	ID=6_300005E03;cluster=6;Name=6_300005E03;
chr10	QTclust_250	cluster_member	80526866	80526991	0.66	-	.	ID=80_300005H03;cluster=80;Name=80_300005H03;
chr10	QTclust_250	cluster_member	17415050	17415072	0.66	-	.	ID=166_300005L08;cluster=166;Name=166_300005L08;
chr10	QTclust_250	cluster_member	79169995	79170035	0.33	-	.	ID=12_300005M05;cluster=12;Name=12_300005M05;
chr10	QTclust_250	cluster_member	19597056	19597061	1	-	.	ID=19_300006A04;cluster=19;Name=19_300006A04;
chr10	QTclust_250	cluster_member	79169961	79169995	0.33	-	.	ID=12_300006C24;cluster=12;Name=12_300006C24;
chr10	QTclust_250	cluster_member	79993413	79993430	1	-	.	ID=25_300006M21;cluster=25;Name=25_300006M21;
chr10	QTclust_250	cluster_member	98537536	98537727	1	-	.	ID=169_300007E18;cluster=169;Name=169_300007E18;
chr10	QTclust_250	cluster_member	116686365	116686365	0.33	-	.	ID=300_300007E19;cluster=300;Name=300_300007E19;
chr10	QTclust_250	cluster_member	79836679	79836727	0.66	-	.	ID=34_300007F21;cluster=34;Name=34_300007F21;
chr10	QTclust_250	cluster_member	80526991	80527012	0.66	-	.	ID=80_300007L20;cluster=80;Name=80_300007L20;
chr10	QTclust_250	cluster_member	117248913	117248952	0.33	-	.	ID=9_300007N21;cluster=9;Name=9_300007N21;
chr10	QTclust_250	cluster_member	79993414	79993430	1	-	.	ID=25_300008C13;cluster=25;Name=25_300008C13;
chr10	QTclust_250	cluster_member	115877855	115878020	1	-	.	ID=55_300008D16;cluster=55;Name=55_300008D16;
chr10	QTclust_250	cluster_member	120879316	120879327	0.66	-	.	ID=140_300008F20;cluster=140;Name=140_300008F20;
chr10	QTclust_250	cluster_member	70680531	70680573	1	-	.	ID=91_300008H06;cluster=91;Name=91_300008H06;
chr10	QTclust_250	cluster_member	79169961	79169995	0.33	-	.	ID=12_300008L01;cluster=12;Name=12_300008L01;
chr10	QTclust_250	cluster_member	79169961	79169995	0.33	-	.	ID=12_300008L09;cluster=12;Name=12_300008L09;
chr10	QTclust_250	cluster_member	43272674	43272674	1	-	.	ID=301_300008L11;cluster=301;Name=301_300008L11;
chr10	QTclust_250	cluster_member	79169995	79170035	0.33	-	.	ID=12_300008M20;cluster=12;Name=12_300008M20;
chr10	QTclust_250	cluster_member	110897680	110897680	1	-	.	ID=143_300008N09_0;cluster=143;Name=143_300008N09_0;
chr10	QTclust_250	cluster_member	80969396	80969490	0.66	-	.	ID=40_300008O13;cluster=40;Name=40_300008O13;
chr10	QTclust_250	cluster_member	110899115	110899157	0.33	-	.	ID=63_300009A18_0;cluster=63;Name=63_300009A18_0;
chr10	QTclust_250	cluster_member	79802548	79802560	0.66	-	.	ID=8_300009D20;cluster=8;Name=8_300009D20;
chr10	QTclust_250	cluster_member	8208964	8208983	0.33	-	.	ID=87_300009G02;cluster=87;Name=87_300009G02;
chr10	QTclust_250	cluster_member	117248952	117248974	0.33	-	.	ID=9_300009K02;cluster=9;Name=9_300009K02;
chr10	QTclust_250	cluster_member	117248913	117248952	0.33	-	.	ID=9_300009O12;cluster=9;Name=9_300009O12;
chr10	QTclust_250	cluster_member	80526991	80527008	0.66	-	.	ID=80_300010E11;cluster=80;Name=80_300010E11;
chr10	QTclust_250	cluster_member	79993414	79993430	1	-	.	ID=25_300010E16;cluster=25;Name=25_300010E16;
chr10	QTclust_250	cluster_member	79836727	79836732	0.66	-	.	ID=34_300010H07;cluster=34;Name=34_300010H07;
chr10	QTclust_250	cluster_member	79980414	79980415	0.66	-	.	ID=50_300010H16;cluster=50;Name=50_300010H16;
chr10	QTclust_250	cluster_member	79802559	79802560	0.66	-	.	ID=8_300010M20;cluster=8;Name=8_300010M20;
chr10	QTclust_250	cluster_member	79802549	79802560	0.66	-	.	ID=8_300010P07;cluster=8;Name=8_300010P07;
chr10	QTclust_250	cluster_member	117248952	117248978	0.33	-	.	ID=9_300011A01;cluster=9;Name=9_300011A01;
chr10	QTclust_250	cluster_member	80551276	80551308	1	-	.	ID=97_300011B14;cluster=97;Name=97_300011B14;
chr10	QTclust_250	cluster_member	79993430	79993433	1	-	.	ID=25_300011E16;cluster=25;Name=25_300011E16;
chr10	QTclust_250	cluster_member	80079295	80079331	1	-	.	ID=95_300011I03;cluster=95;Name=95_300011I03;
chr10	QTclust_250	cluster_member	117248952	117248970	0.33	-	.	ID=9_300011J13;cluster=9;Name=9_300011J13;
chr10	QTclust_250	cluster_member	80526991	80527010	0.66	-	.	ID=80_300011L06;cluster=80;Name=80_300011L06;
chr10	QTclust_250	cluster_member	79169995	79170043	0.33	-	.	ID=12_300011O02;cluster=12;Name=12_300011O02;
chr10	QTclust_250	cluster_member	117248952	117248980	0.33	-	.	ID=9_300011O08;cluster=9;Name=9_300011O08;
chr10	QTclust_250	cluster_member	79802541	79802560	0.66	-	.	ID=8_300012A10;cluster=8;Name=8_300012A10;
chr10	QTclust_250	cluster_member	79993430	79993430	1	-	.	ID=25_300012C22;cluster=25;Name=25_300012C22;
chr10	QTclust_250	cluster_member	79802560	79802657	0.66	-	.	ID=8_300012D09;cluster=8;Name=8_300012D09;
chr10	QTclust_250	cluster_member	117248952	117249019	0.33	-	.	ID=9_300012H04;cluster=9;Name=9_300012H04;
chr10	QTclust_250	cluster_member	61973767	61973768	0.66	-	.	ID=28_300012H20;cluster=28;Name=28_300012H20;
chr10	QTclust_250	cluster_member	36828158	36828197	0.33	-	.	ID=57_300012K21;cluster=57;Name=57_300012K21;
chr10	QTclust_250	cluster_member	117248913	117248952	0.33	-	.	ID=9_300012L03;cluster=9;Name=9_300012L03;
chr10	QTclust_250	cluster_member	79169995	79170034	0.33	-	.	ID=12_300013C04;cluster=12;Name=12_300013C04;
chr10	QTclust_250	cluster_member	79169995	79170035	0.33	-	.	ID=12_300013D18;cluster=12;Name=12_300013D18;
chr10	QTclust_250	cluster_member	79802543	79802560	0.66	-	.	ID=8_300013K13;cluster=8;Name=8_300013K13;
chr10	QTclust_250	cluster_member	117248952	117248972	0.33	-	.	ID=9_300013M05;cluster=9;Name=9_300013M05;
chr10	QTclust_250	cluster_member	19597056	19597121	1	-	.	ID=19_300013P08;cluster=19;Name=19_300013P08;
chr10	QTclust_250	cluster_member	117248913	117248952	0.33	-	.	ID=9_300013P15;cluster=9;Name=9_300013P15;
chr10	QTclust_250	cluster_member	39831654	39831661	1	-	.	ID=1_300013P23;cluster=1;Name=1_300013P23;
chr10	QTclust_250	cluster_member	79948650	79948650	0.66	-	.	ID=302_300014A15;cluster=302;Name=302_300014A15;
chr10	QTclust_250	cluster_member	110900987	110900992	0.33	-	.	ID=30_300014E15;cluster=30;Name=30_300014E15;
chr10	QTclust_250	cluster_member	79169995	79170035	0.33	-	.	ID=12_300014K07;cluster=12;Name=12_300014K07;
chr10	QTclust_250	cluster_member	117248952	117248974	0.33	-	.	ID=9_300014K14;cluster=9;Name=9_300014K14;
chr10	QTclust_250	cluster_member	79993428	79993430	1	-	.	ID=25_300014N05;cluster=25;Name=25_300014N05;
chr10	QTclust_250	cluster_member	117248952	117248965	0.33	-	.	ID=9_300014O18;cluster=9;Name=9_300014O18;
chr10	QTclust_250	cluster_member	96049163	96049315	1	-	.	ID=11_300014P22;cluster=11;Name=11_300014P22;
chr10	QTclust_250	cluster_member	80969396	80969488	0.66	-	.	ID=40_300015A09;cluster=40;Name=40_300015A09;
chr10	QTclust_250	cluster_member	117248952	117248967	0.33	-	.	ID=9_300015D08;cluster=9;Name=9_300015D08;
chr10	QTclust_250	cluster_member	117248952	117248977	0.33	-	.	ID=9_300015F23;cluster=9;Name=9_300015F23;
chr10	QTclust_250	cluster_member	79169995	79170033	0.33	-	.	ID=12_300015J09;cluster=12;Name=12_300015J09;
chr10	QTclust_250	cluster_member	79802560	79802590	0.66	-	.	ID=8_300015K01;cluster=8;Name=8_300015K01;
chr10	QTclust_250	cluster_member	117248952	117248980	0.33	-	.	ID=9_300015L04;cluster=9;Name=9_300015L04;
chr10	QTclust_250	cluster_member	79169995	79170057	0.33	-	.	ID=12_300015N07;cluster=12;Name=12_300015N07;
chr10	QTclust_250	cluster_member	117248952	117248974	0.33	-	.	ID=9_300015O09;cluster=9;Name=9_300015O09;
chr10	QTclust_250	cluster_member	80526991	80527009	0.66	-	.	ID=80_300016A05;cluster=80;Name=80_300016A05;
chr10	QTclust_250	cluster_member	117248952	117248965	0.33	-	.	ID=9_300016F20;cluster=9;Name=9_300016F20;
chr10	QTclust_250	cluster_member	79993428	79993430	1	-	.	ID=25_300016H07;cluster=25;Name=25_300016H07;
chr10	QTclust_250	cluster_member	117248913	117248952	0.33	-	.	ID=9_300016J06;cluster=9;Name=9_300016J06;
chr10	QTclust_250	cluster_member	117248952	117248972	0.33	-	.	ID=9_300016J17;cluster=9;Name=9_300016J17;
chr10	QTclust_250	cluster_member	80781559	80781566	0.66	-	.	ID=56_300016O06;cluster=56;Name=56_300016O06;
chr10	QTclust_250	cluster_member	117248952	117248967	0.33	-	.	ID=9_300017C04;cluster=9;Name=9_300017C04;
chr10	QTclust_250	cluster_member	79993430	79993431	1	-	.	ID=25_300017D24;cluster=25;Name=25_300017D24;
chr10	QTclust_250	cluster_member	79802560	79802582	0.66	-	.	ID=8_300017G09;cluster=8;Name=8_300017G09;
chr10	QTclust_250	cluster_member	69583433	69583433	0.33	-	.	ID=303_300017M02_0;cluster=303;Name=303_300017M02_0;
chr10	QTclust_250	cluster_member	117248952	117248973	0.33	-	.	ID=9_300017M17;cluster=9;Name=9_300017M17;
chr10	QTclust_250	cluster_member	117248952	117248974	0.33	-	.	ID=9_300017N12;cluster=9;Name=9_300017N12;
chr10	QTclust_250	cluster_member	79993413	79993430	1	-	.	ID=25_300017P04;cluster=25;Name=25_300017P04;
chr10	QTclust_250	cluster_member	117248952	117248969	0.33	-	.	ID=9_300018A18;cluster=9;Name=9_300018A18;
chr10	QTclust_250	cluster_member	12654572	12654677	0.33	-	.	ID=96_300018C10;cluster=96;Name=96_300018C10;
chr10	QTclust_250	cluster_member	79169961	79169995	0.33	-	.	ID=12_300018E15;cluster=12;Name=12_300018E15;
chr10	QTclust_250	cluster_member	79993428	79993430	1	-	.	ID=25_300018G04;cluster=25;Name=25_300018G04;
chr10	QTclust_250	cluster_member	79993430	79993433	1	-	.	ID=25_300018H17;cluster=25;Name=25_300018H17;
chr10	QTclust_250	cluster_member	117248913	117248952	0.33	-	.	ID=9_300018L09;cluster=9;Name=9_300018L09;
chr10	QTclust_250	cluster_member	19597034	19597056	1	-	.	ID=19_300019A13;cluster=19;Name=19_300019A13;
chr10	QTclust_250	cluster_member	117248952	117248966	0.33	-	.	ID=9_300019C18;cluster=9;Name=9_300019C18;
chr10	QTclust_250	cluster_member	117248952	117248967	0.33	-	.	ID=9_300019E11;cluster=9;Name=9_300019E11;
chr10	QTclust_250	cluster_member	117248913	117248952	0.33	-	.	ID=9_300019E23;cluster=9;Name=9_300019E23;
chr10	QTclust_250	cluster_member	79802541	79802560	0.66	-	.	ID=8_300019E24;cluster=8;Name=8_300019E24;
chr10	QTclust_250	cluster_member	79664063	79664083	1	-	.	ID=17_300019G06;cluster=17;Name=17_300019G06;
chr10	QTclust_250	cluster_member	19597046	19597056	1	-	.	ID=19_300019G12;cluster=19;Name=19_300019G12;
chr10	QTclust_250	cluster_member	110900992	110900994	0.33	-	.	ID=30_300019I10;cluster=30;Name=30_300019I10;
chr10	QTclust_250	cluster_member	19597056	19597065	1	-	.	ID=19_300019J12;cluster=19;Name=19_300019J12;
chr10	QTclust_250	cluster_member	80079295	80079331	1	-	.	ID=95_300019J18;cluster=95;Name=95_300019J18;
chr10	QTclust_250	cluster_member	117248952	117248974	0.33	-	.	ID=9_300019L07;cluster=9;Name=9_300019L07;
chr10	QTclust_250	cluster_member	80781559	80781573	0.66	-	.	ID=56_300019P19;cluster=56;Name=56_300019P19;
chr10	QTclust_250	cluster_member	79802560	79802561	0.66	-	.	ID=8_300020I14;cluster=8;Name=8_300020I14;
chr10	QTclust_250	cluster_member	79993423	79993430	1	-	.	ID=25_300020J19;cluster=25;Name=25_300020J19;
chr10	QTclust_250	cluster_member	79802541	79802560	0.66	-	.	ID=8_300020K03;cluster=8;Name=8_300020K03;
chr10	QTclust_250	cluster_member	114719666	114719671	1	-	.	ID=31_300020N02;cluster=31;Name=31_300020N02;
chr10	QTclust_250	cluster_member	114719597	114719666	1	-	.	ID=31_300021B17;cluster=31;Name=31_300021B17;
chr10	QTclust_250	cluster_member	36828101	36828197	0.33	-	.	ID=57_300021C19;cluster=57;Name=57_300021C19;
chr10	QTclust_250	cluster_member	117248952	117248974	0.33	-	.	ID=9_300021E18;cluster=9;Name=9_300021E18;
chr10	QTclust_250	cluster_member	79802549	79802560	0.66	-	.	ID=8_300021G01;cluster=8;Name=8_300021G01;
chr10	QTclust_250	cluster_member	117248952	117248970	0.33	-	.	ID=9_300021G13;cluster=9;Name=9_300021G13;
chr10	QTclust_250	cluster_member	79990138	79990160	0.33	-	.	ID=33_300021J23;cluster=33;Name=33_300021J23;
chr10	QTclust_250	cluster_member	117248952	117248976	0.33	-	.	ID=9_300022G10;cluster=9;Name=9_300022G10;
chr10	QTclust_250	cluster_member	117248913	117248952	0.33	-	.	ID=9_300022K03;cluster=9;Name=9_300022K03;
chr10	QTclust_250	cluster_member	116467161	116467161	0.66	-	.	ID=304_300022L24;cluster=304;Name=304_300022L24;
chr10	QTclust_250	cluster_member	79993415	79993430	1	-	.	ID=25_300022M02;cluster=25;Name=25_300022M02;
chr10	QTclust_250	cluster_member	79169961	79169995	0.33	-	.	ID=12_300022O10;cluster=12;Name=12_300022O10;
chr10	QTclust_250	cluster_member	79990138	79990160	0.33	-	.	ID=33_300022P08;cluster=33;Name=33_300022P08;
chr10	QTclust_250	cluster_member	79993917	79993917	0.33	-	.	ID=51_300023C05;cluster=51;Name=51_300023C05;
chr10	QTclust_250	cluster_member	24986479	24986480	1	-	.	ID=83_300023D22;cluster=83;Name=83_300023D22;
chr10	QTclust_250	cluster_member	110900987	110900992	0.33	-	.	ID=30_300023E16;cluster=30;Name=30_300023E16;
chr10	QTclust_250	cluster_member	117248952	117248974	0.33	-	.	ID=9_300023F09;cluster=9;Name=9_300023F09;
chr10	QTclust_250	cluster_member	79802548	79802560	0.66	-	.	ID=8_300023F19;cluster=8;Name=8_300023F19;
chr10	QTclust_250	cluster_member	79169995	79170045	0.33	-	.	ID=12_300023K07;cluster=12;Name=12_300023K07;
chr10	QTclust_250	cluster_member	79802560	79802561	0.66	-	.	ID=8_300023K22;cluster=8;Name=8_300023K22;
chr10	QTclust_250	cluster_member	117248952	117248978	0.33	-	.	ID=9_300023O14;cluster=9;Name=9_300023O14;
chr10	QTclust_250	cluster_member	117248913	117248952	0.33	-	.	ID=9_300024D05;cluster=9;Name=9_300024D05;
chr10	QTclust_250	cluster_member	70680531	70680544	1	-	.	ID=91_300024G10;cluster=91;Name=91_300024G10;
chr10	QTclust_250	cluster_member	117248952	117248976	0.33	-	.	ID=9_300024H20;cluster=9;Name=9_300024H20;
chr10	QTclust_250	cluster_member	39831654	39831655	1	-	.	ID=1_300024I13;cluster=1;Name=1_300024I13;
chr10	QTclust_250	cluster_member	79802560	79802593	0.66	-	.	ID=8_300024L09;cluster=8;Name=8_300024L09;
chr10	QTclust_250	cluster_member	79993430	79993430	1	-	.	ID=25_300024P14;cluster=25;Name=25_300024P14;
chr10	QTclust_250	cluster_member	12654572	12654678	0.33	-	.	ID=96_300025A14;cluster=96;Name=96_300025A14;
chr10	QTclust_250	cluster_member	80079331	80079407	1	-	.	ID=95_300025B03;cluster=95;Name=95_300025B03;
chr10	QTclust_250	cluster_member	79169995	79170035	0.33	-	.	ID=12_300025G20;cluster=12;Name=12_300025G20;
chr10	QTclust_250	cluster_member	79169961	79169995	0.33	-	.	ID=12_300025N08;cluster=12;Name=12_300025N08;
chr10	QTclust_250	cluster_member	117248913	117248952	0.33	-	.	ID=9_300025P03;cluster=9;Name=9_300025P03;
chr10	QTclust_250	cluster_member	17415050	17415072	0.66	-	.	ID=166_300025P20;cluster=166;Name=166_300025P20;
chr10	QTclust_250	cluster_member	110899157	110899485	0.33	-	.	ID=63_300026B22;cluster=63;Name=63_300026B22;
chr10	QTclust_250	cluster_member	79802548	79802560	0.66	-	.	ID=8_300026C05;cluster=8;Name=8_300026C05;
chr10	QTclust_250	cluster_member	79993428	79993430	1	-	.	ID=25_300026C07;cluster=25;Name=25_300026C07;
chr10	QTclust_250	cluster_member	110900992	110900994	0.33	-	.	ID=30_300026C20;cluster=30;Name=30_300026C20;
chr10	QTclust_250	cluster_member	79802541	79802560	0.66	-	.	ID=8_300026F12;cluster=8;Name=8_300026F12;
chr10	QTclust_250	cluster_member	79169961	79169995	0.33	-	.	ID=12_300026H16;cluster=12;Name=12_300026H16;
chr10	QTclust_250	cluster_member	117248913	117248952	0.33	-	.	ID=9_300026H22;cluster=9;Name=9_300026H22;
chr10	QTclust_250	cluster_member	79802541	79802560	0.66	-	.	ID=8_300026J06;cluster=8;Name=8_300026J06;
chr10	QTclust_250	cluster_member	80079295	80079331	1	-	.	ID=95_300026K15;cluster=95;Name=95_300026K15;
chr10	QTclust_250	cluster_member	79169961	79169995	0.33	-	.	ID=12_300026L21;cluster=12;Name=12_300026L21;
chr10	QTclust_250	cluster_member	80969396	80969489	0.66	-	.	ID=40_300028A17;cluster=40;Name=40_300028A17;
chr10	QTclust_250	cluster_member	80774133	80774241	1	-	.	ID=137_300028C08;cluster=137;Name=137_300028C08;
chr10	QTclust_250	cluster_member	79993430	79993432	1	-	.	ID=25_300028D14;cluster=25;Name=25_300028D14;
chr10	QTclust_250	cluster_member	79836727	79836740	0.66	-	.	ID=34_300028F19;cluster=34;Name=34_300028F19;
chr10	QTclust_250	cluster_member	110899115	110899157	0.33	-	.	ID=63_300028J16_0;cluster=63;Name=63_300028J16_0;
chr10	QTclust_250	cluster_member	96048869	96049163	1	-	.	ID=11_300028K12;cluster=11;Name=11_300028K12;
chr10	QTclust_250	cluster_member	117248952	117248970	0.33	-	.	ID=9_300028N10;cluster=9;Name=9_300028N10;
chr10	QTclust_250	cluster_member	79802560	79802580	0.66	-	.	ID=8_300029B05;cluster=8;Name=8_300029B05;
chr10	QTclust_250	cluster_member	80969396	80969489	0.66	-	.	ID=40_300029D09;cluster=40;Name=40_300029D09;
chr10	QTclust_250	cluster_member	79993917	79993917	0.33	-	.	ID=51_300029E08;cluster=51;Name=51_300029E08;
chr10	QTclust_250	cluster_member	110900991	110900992	0.33	-	.	ID=30_300029F24;cluster=30;Name=30_300029F24;
chr10	QTclust_250	cluster_member	79802523	79802560	0.66	-	.	ID=8_300029G09;cluster=8;Name=8_300029G09;
chr10	QTclust_250	cluster_member	82415210	82415457	0.33	-	.	ID=171_300029H03;cluster=171;Name=171_300029H03;
chr10	QTclust_250	cluster_member	84614825	84614894	0.66	-	.	ID=64_300029H20;cluster=64;Name=64_300029H20;
chr10	QTclust_250	cluster_member	117248913	117248952	0.33	-	.	ID=9_300029M12;cluster=9;Name=9_300029M12;
chr10	QTclust_250	cluster_member	79990138	79990160	0.33	-	.	ID=33_300030D18;cluster=33;Name=33_300030D18;
chr10	QTclust_250	cluster_member	79802543	79802560	0.66	-	.	ID=8_300030E19;cluster=8;Name=8_300030E19;
chr10	QTclust_250	cluster_member	82193461	82193588	0.33	-	.	ID=156_300030I23;cluster=156;Name=156_300030I23;
chr10	QTclust_250	cluster_member	79993430	79993433	1	-	.	ID=25_300030L17;cluster=25;Name=25_300030L17;
chr10	QTclust_250	cluster_member	19597056	19597079	1	-	.	ID=19_300030P14;cluster=19;Name=19_300030P14;
chr10	QTclust_250	cluster_member	79802551	79802560	0.66	-	.	ID=8_300031B23;cluster=8;Name=8_300031B23;
chr10	QTclust_250	cluster_member	117248952	117248964	0.33	-	.	ID=9_300031E18;cluster=9;Name=9_300031E18;
chr10	QTclust_250	cluster_member	117248952	117248970	0.33	-	.	ID=9_300031G06;cluster=9;Name=9_300031G06;
chr10	QTclust_250	cluster_member	117248913	117248952	0.33	-	.	ID=9_300031H10;cluster=9;Name=9_300031H10;
chr10	QTclust_250	cluster_member	80526991	80527008	0.66	-	.	ID=80_300031J12;cluster=80;Name=80_300031J12;
chr10	QTclust_250	cluster_member	117248913	117248952	0.33	-	.	ID=9_300031K05;cluster=9;Name=9_300031K05;
chr10	QTclust_250	cluster_member	117248952	117248977	0.33	-	.	ID=9_300031L02;cluster=9;Name=9_300031L02;
chr10	QTclust_250	cluster_member	79993430	79993430	1	-	.	ID=25_300031N03;cluster=25;Name=25_300031N03;
chr10	QTclust_250	cluster_member	61845022	61845050	0.33	-	.	ID=81_300031N10;cluster=81;Name=81_300031N10;
chr10	QTclust_250	cluster_member	80079295	80079331	1	-	.	ID=95_300031O14;cluster=95;Name=95_300031O14;
chr10	QTclust_250	cluster_member	117248899	117248952	0.33	-	.	ID=9_300032B02;cluster=9;Name=9_300032B02;
chr10	QTclust_250	cluster_member	117248952	117248972	0.33	-	.	ID=9_300032E02;cluster=9;Name=9_300032E02;
chr10	QTclust_250	cluster_member	77061136	77061136	1	-	.	ID=305_300032E14;cluster=305;Name=305_300032E14;
chr10	QTclust_250	cluster_member	80201555	80201619	0.33	-	.	ID=6_300032G20;cluster=6;Name=6_300032G20;
chr10	QTclust_250	cluster_member	79990138	79990160	0.33	-	.	ID=33_300032M06;cluster=33;Name=33_300032M06;
chr10	QTclust_250	cluster_member	120796096	120796096	0.66	-	.	ID=86_300032O11;cluster=86;Name=86_300032O11;
chr10	QTclust_250	cluster_member	117248952	117248979	0.33	-	.	ID=9_300033B19;cluster=9;Name=9_300033B19;
chr10	QTclust_250	cluster_member	80969396	80969479	0.66	-	.	ID=40_300033D02;cluster=40;Name=40_300033D02;
chr10	QTclust_250	cluster_member	79993430	79993431	1	-	.	ID=25_300033I18;cluster=25;Name=25_300033I18;
chr10	QTclust_250	cluster_member	79169961	79169995	0.33	-	.	ID=12_300033L04;cluster=12;Name=12_300033L04;
chr10	QTclust_250	cluster_member	79802560	79802679	0.66	-	.	ID=8_300033L17;cluster=8;Name=8_300033L17;
chr10	QTclust_250	cluster_member	79993424	79993430	1	-	.	ID=25_300033N20;cluster=25;Name=25_300033N20;
chr10	QTclust_250	cluster_member	117248952	117248976	0.33	-	.	ID=9_300034A04;cluster=9;Name=9_300034A04;
chr10	QTclust_250	cluster_member	80947993	80948196	1	-	.	ID=5_300034H03;cluster=5;Name=5_300034H03;
chr10	QTclust_250	cluster_member	13559124	13559164	0.33	-	.	ID=15_300034L12;cluster=15;Name=15_300034L12;
chr10	QTclust_250	cluster_member	19597042	19597056	1	-	.	ID=19_300035A07;cluster=19;Name=19_300035A07;
chr10	QTclust_250	cluster_member	79990138	79990160	0.33	-	.	ID=33_300035B01;cluster=33;Name=33_300035B01;
chr10	QTclust_250	cluster_member	79993421	79993430	1	-	.	ID=25_300035F11;cluster=25;Name=25_300035F11;
chr10	QTclust_250	cluster_member	80899467	80899488	0.33	-	.	ID=90_300035F16;cluster=90;Name=90_300035F16;
chr10	QTclust_250	cluster_member	79802543	79802560	0.66	-	.	ID=8_300035G03;cluster=8;Name=8_300035G03;
chr10	QTclust_250	cluster_member	79169995	79170041	0.33	-	.	ID=12_300035K13;cluster=12;Name=12_300035K13;
chr10	QTclust_250	cluster_member	80969293	80969396	0.66	-	.	ID=40_300035M23;cluster=40;Name=40_300035M23;
chr10	QTclust_250	cluster_member	117248952	117248974	0.33	-	.	ID=9_300036B06;cluster=9;Name=9_300036B06;
chr10	QTclust_250	cluster_member	117248913	117248952	0.33	-	.	ID=9_300036D15;cluster=9;Name=9_300036D15;
chr10	QTclust_250	cluster_member	117248911	117248952	0.33	-	.	ID=9_300036E05;cluster=9;Name=9_300036E05;
chr10	QTclust_250	cluster_member	79802545	79802560	0.66	-	.	ID=8_300036G01;cluster=8;Name=8_300036G01;
chr10	QTclust_250	cluster_member	79169961	79169995	0.33	-	.	ID=12_300036H09;cluster=12;Name=12_300036H09;
chr10	QTclust_250	cluster_member	80526991	80527008	0.66	-	.	ID=80_300036I01;cluster=80;Name=80_300036I01;
chr10	QTclust_250	cluster_member	66492296	66492306	1	-	.	ID=41_300036I17;cluster=41;Name=41_300036I17;
chr10	QTclust_250	cluster_member	80201555	80201636	0.33	-	.	ID=6_300036L10;cluster=6;Name=6_300036L10;
chr10	QTclust_250	cluster_member	117248913	117248952	0.33	-	.	ID=9_300036O24;cluster=9;Name=9_300036O24;
chr10	QTclust_250	cluster_member	79993430	79993433	1	-	.	ID=25_300037D01;cluster=25;Name=25_300037D01;
chr10	QTclust_250	cluster_member	87933620	87933667	1	-	.	ID=7_300037D16;cluster=7;Name=7_300037D16;
chr10	QTclust_250	cluster_member	80551308	80551319	1	-	.	ID=97_300037F12;cluster=97;Name=97_300037F12;
chr10	QTclust_250	cluster_member	96049163	96049315	1	-	.	ID=11_300037I03;cluster=11;Name=11_300037I03;
chr10	QTclust_250	cluster_member	80595788	80595788	0.33	-	.	ID=306_300037J12;cluster=306;Name=306_300037J12;
chr10	QTclust_250	cluster_member	39831640	39831654	1	-	.	ID=1_300037J13;cluster=1;Name=1_300037J13;
chr10	QTclust_250	cluster_member	110900990	110900992	0.33	-	.	ID=30_300037K06;cluster=30;Name=30_300037K06;
chr10	QTclust_250	cluster_member	13559124	13559129	0.33	-	.	ID=15_300037L17;cluster=15;Name=15_300037L17;
chr10	QTclust_250	cluster_member	80969293	80969396	0.66	-	.	ID=40_300037L24;cluster=40;Name=40_300037L24;
chr10	QTclust_250	cluster_member	79993428	79993430	1	-	.	ID=25_300037M21;cluster=25;Name=25_300037M21;
chr10	QTclust_250	cluster_member	117248952	117248978	0.33	-	.	ID=9_300037P19;cluster=9;Name=9_300037P19;
chr10	QTclust_250	cluster_member	19597056	19597063	1	-	.	ID=19_300038C10;cluster=19;Name=19_300038C10;
chr10	QTclust_250	cluster_member	117248952	117248970	0.33	-	.	ID=9_300038H18;cluster=9;Name=9_300038H18;
chr10	QTclust_250	cluster_member	79993430	79993433	1	-	.	ID=25_300038I09;cluster=25;Name=25_300038I09;
chr10	QTclust_250	cluster_member	39831654	39831657	1	-	.	ID=1_300038L16;cluster=1;Name=1_300038L16;
chr10	QTclust_250	cluster_member	79802560	79802561	0.66	-	.	ID=8_300038P03;cluster=8;Name=8_300038P03;
chr10	QTclust_250	cluster_member	117221546	117221546	1	-	.	ID=307_300039A19;cluster=307;Name=307_300039A19;
chr10	QTclust_250	cluster_member	17637466	17637487	1	-	.	ID=125_300039E10;cluster=125;Name=125_300039E10;
chr10	QTclust_250	cluster_member	126569934	126569934	0.66	-	.	ID=308_300039E16;cluster=308;Name=308_300039E16;
chr10	QTclust_250	cluster_member	79993430	79993431	1	-	.	ID=25_300039H12;cluster=25;Name=25_300039H12;
chr10	QTclust_250	cluster_member	79802560	79802612	0.66	-	.	ID=8_300039H21;cluster=8;Name=8_300039H21;
chr10	QTclust_250	cluster_member	117248952	117248967	0.33	-	.	ID=9_300039H22;cluster=9;Name=9_300039H22;
chr10	QTclust_250	cluster_member	117248913	117248952	0.33	-	.	ID=9_300039K04;cluster=9;Name=9_300039K04;
chr10	QTclust_250	cluster_member	79802560	79802561	0.66	-	.	ID=8_300039K11;cluster=8;Name=8_300039K11;
chr10	QTclust_250	cluster_member	19597031	19597056	1	-	.	ID=19_300039K16;cluster=19;Name=19_300039K16;
chr10	QTclust_250	cluster_member	117248913	117248952	0.33	-	.	ID=9_300039L17;cluster=9;Name=9_300039L17;
chr10	QTclust_250	cluster_member	117248952	117248974	0.33	-	.	ID=9_300039N15;cluster=9;Name=9_300039N15;
chr10	QTclust_250	cluster_member	79993430	79993430	1	-	.	ID=25_300039P03;cluster=25;Name=25_300039P03;
chr10	QTclust_250	cluster_member	84614825	84614894	0.66	-	.	ID=64_300041B06;cluster=64;Name=64_300041B06;
chr10	QTclust_250	cluster_member	117248952	117248976	0.33	-	.	ID=9_300041D07;cluster=9;Name=9_300041D07;
chr10	QTclust_250	cluster_member	117248913	117248952	0.33	-	.	ID=9_300041F09;cluster=9;Name=9_300041F09;
chr10	QTclust_250	cluster_member	80201355	80201555	0.33	-	.	ID=6_300041F23;cluster=6;Name=6_300041F23;
chr10	QTclust_250	cluster_member	79993430	79993431	1	-	.	ID=25_300041M16;cluster=25;Name=25_300041M16;
chr10	QTclust_250	cluster_member	120796096	120796096	0.66	-	.	ID=86_300041M18;cluster=86;Name=86_300041M18;
chr10	QTclust_250	cluster_member	117248952	117248978	0.33	-	.	ID=9_300041M19;cluster=9;Name=9_300041M19;
chr10	QTclust_250	cluster_member	12654572	12654639	0.33	-	.	ID=96_300041O11;cluster=96;Name=96_300041O11;
chr10	QTclust_250	cluster_member	80079331	80079412	1	-	.	ID=95_300042D11;cluster=95;Name=95_300042D11;
chr10	QTclust_250	cluster_member	79993414	79993430	1	-	.	ID=25_300042I23;cluster=25;Name=25_300042I23;
chr10	QTclust_250	cluster_member	110900992	110900994	0.33	-	.	ID=30_300042M16;cluster=30;Name=30_300042M16;
chr10	QTclust_250	cluster_member	79836727	79836767	0.66	-	.	ID=34_300042P13;cluster=34;Name=34_300042P13;
chr10	QTclust_250	cluster_member	79993414	79993430	1	-	.	ID=25_300042P20;cluster=25;Name=25_300042P20;
chr10	QTclust_250	cluster_member	116467885	116467890	0.66	-	.	ID=20_300043B02;cluster=20;Name=20_300043B02;
chr10	QTclust_250	cluster_member	110900992	110900994	0.33	-	.	ID=30_300043G02;cluster=30;Name=30_300043G02;
chr10	QTclust_250	cluster_member	79993426	79993430	1	-	.	ID=25_300043H04;cluster=25;Name=25_300043H04;
chr10	QTclust_250	cluster_member	79802534	79802560	0.66	-	.	ID=8_300043I08;cluster=8;Name=8_300043I08;
chr10	QTclust_250	cluster_member	110900247	110900247	1	-	.	ID=37_300043K09;cluster=37;Name=37_300043K09;
chr10	QTclust_250	cluster_member	117248913	117248952	0.33	-	.	ID=9_300043M07;cluster=9;Name=9_300043M07;
chr10	QTclust_250	cluster_member	117248952	117248962	0.33	-	.	ID=9_300047F17;cluster=9;Name=9_300047F17;
chr10	QTclust_250	cluster_member	70633321	70633334	0.33	-	.	ID=120_300047L07;cluster=120;Name=120_300047L07;
chr10	QTclust_250	cluster_member	79169995	79170035	0.33	-	.	ID=12_300047L21;cluster=12;Name=12_300047L21;
chr10	QTclust_250	cluster_member	117248913	117248952	0.33	-	.	ID=9_300047N18;cluster=9;Name=9_300047N18;
chr10	QTclust_250	cluster_member	79091475	79091501	0.66	-	.	ID=88_300047O17;cluster=88;Name=88_300047O17;
chr10	QTclust_250	cluster_member	19597032	19597056	1	-	.	ID=19_300047P11;cluster=19;Name=19_300047P11;
chr10	QTclust_250	cluster_member	79993430	79993430	1	-	.	ID=25_300049I22;cluster=25;Name=25_300049I22;
chr10	QTclust_250	cluster_member	79836679	79836727	0.66	-	.	ID=34_300049J02;cluster=34;Name=34_300049J02;
chr10	QTclust_250	cluster_member	61973764	61973768	0.66	-	.	ID=28_300049K16;cluster=28;Name=28_300049K16;
chr10	QTclust_250	cluster_member	120786868	120786868	0.33	-	.	ID=309_300049M20;cluster=309;Name=309_300049M20;
chr10	QTclust_250	cluster_member	117248913	117248952	0.33	-	.	ID=9_300049O15;cluster=9;Name=9_300049O15;
chr10	QTclust_250	cluster_member	80201379	80201555	0.33	-	.	ID=6_300050O03;cluster=6;Name=6_300050O03;
chr10	QTclust_250	cluster_member	117248952	117248970	0.33	-	.	ID=9_300051G20;cluster=9;Name=9_300051G20;
chr10	QTclust_250	cluster_member	79802560	79802590	0.66	-	.	ID=8_300052F24;cluster=8;Name=8_300052F24;
chr10	QTclust_250	cluster_member	79993413	79993430	1	-	.	ID=25_300052H11;cluster=25;Name=25_300052H11;
chr10	QTclust_250	cluster_member	117248952	117248967	0.33	-	.	ID=9_300052H17;cluster=9;Name=9_300052H17;
chr10	QTclust_250	cluster_member	79802560	79802590	0.66	-	.	ID=8_300052J01;cluster=8;Name=8_300052J01;
chr10	QTclust_250	cluster_member	79990138	79990160	0.33	-	.	ID=33_300052L13;cluster=33;Name=33_300052L13;
chr10	QTclust_250	cluster_member	79990138	79990160	0.33	-	.	ID=33_300052M11;cluster=33;Name=33_300052M11;
chr10	QTclust_250	cluster_member	117248952	117248972	0.33	-	.	ID=9_300052O18;cluster=9;Name=9_300052O18;
chr10	QTclust_250	cluster_member	79990138	79990160	0.33	-	.	ID=33_300053I24;cluster=33;Name=33_300053I24;
chr10	QTclust_250	cluster_member	79802556	79802560	0.66	-	.	ID=8_300053K11;cluster=8;Name=8_300053K11;
chr10	QTclust_250	cluster_member	79993416	79993430	1	-	.	ID=25_300053L10;cluster=25;Name=25_300053L10;
chr10	QTclust_250	cluster_member	70680531	70680531	1	-	.	ID=91_300054C17;cluster=91;Name=91_300054C17;
chr10	QTclust_250	cluster_member	117248952	117248967	0.33	-	.	ID=9_300054E08;cluster=9;Name=9_300054E08;
chr10	QTclust_250	cluster_member	80969396	80969488	0.66	-	.	ID=40_300054F06;cluster=40;Name=40_300054F06;
chr10	QTclust_250	cluster_member	117248913	117248952	0.33	-	.	ID=9_300054H10;cluster=9;Name=9_300054H10;
chr10	QTclust_250	cluster_member	79169995	79170035	0.33	-	.	ID=12_300055A08;cluster=12;Name=12_300055A08;
chr10	QTclust_250	cluster_member	110900992	110900994	0.33	-	.	ID=30_300055B06;cluster=30;Name=30_300055B06;
chr10	QTclust_250	cluster_member	80079295	80079331	1	-	.	ID=95_300055E20;cluster=95;Name=95_300055E20;
chr10	QTclust_250	cluster_member	117248952	117249020	0.33	-	.	ID=9_300055L10;cluster=9;Name=9_300055L10;
chr10	QTclust_250	cluster_member	80969396	80969489	0.66	-	.	ID=40_300055M05;cluster=40;Name=40_300055M05;
chr10	QTclust_250	cluster_member	79993411	79993430	1	-	.	ID=25_300055N24;cluster=25;Name=25_300055N24;
chr10	QTclust_250	cluster_member	117248913	117248952	0.33	-	.	ID=9_300055P18;cluster=9;Name=9_300055P18;
chr10	QTclust_250	cluster_member	39831654	39831660	1	-	.	ID=1_300056B10;cluster=1;Name=1_300056B10;
chr10	QTclust_250	cluster_member	79802560	79802561	0.66	-	.	ID=8_300056D17;cluster=8;Name=8_300056D17;
chr10	QTclust_250	cluster_member	96049163	96049315	1	-	.	ID=11_300056F15;cluster=11;Name=11_300056F15;
chr10	QTclust_250	cluster_member	120796096	120796096	0.66	-	.	ID=86_300056G11;cluster=86;Name=86_300056G11;
chr10	QTclust_250	cluster_member	39831654	39831655	1	-	.	ID=1_300056K10;cluster=1;Name=1_300056K10;
chr10	QTclust_250	cluster_member	79802560	79802612	0.66	-	.	ID=8_300056N13;cluster=8;Name=8_300056N13;
chr10	QTclust_250	cluster_member	79169995	79170025	0.33	-	.	ID=12_300057B17;cluster=12;Name=12_300057B17;
chr10	QTclust_250	cluster_member	117248913	117248952	0.33	-	.	ID=9_300057E05;cluster=9;Name=9_300057E05;
chr10	QTclust_250	cluster_member	79836727	79836767	0.66	-	.	ID=34_300057F18;cluster=34;Name=34_300057F18;
chr10	QTclust_250	cluster_member	79993428	79993430	1	-	.	ID=25_300057J13;cluster=25;Name=25_300057J13;
chr10	QTclust_250	cluster_member	79802529	79802560	0.66	-	.	ID=8_300058B23;cluster=8;Name=8_300058B23;
chr10	QTclust_250	cluster_member	110897680	110897680	1	-	.	ID=143_300058G20;cluster=143;Name=143_300058G20;
chr10	QTclust_250	cluster_member	79802533	79802560	0.66	-	.	ID=8_300058H05;cluster=8;Name=8_300058H05;
chr10	QTclust_250	cluster_member	80969396	80969490	0.66	-	.	ID=40_300058J05;cluster=40;Name=40_300058J05;
chr10	QTclust_250	cluster_member	79802560	79802589	0.66	-	.	ID=8_300058L12;cluster=8;Name=8_300058L12;
chr10	QTclust_250	cluster_member	80201355	80201555	0.33	-	.	ID=6_300058M21;cluster=6;Name=6_300058M21;
chr10	QTclust_250	cluster_member	20850243	20850248	0.66	-	.	ID=104_300058N23;cluster=104;Name=104_300058N23;
chr10	QTclust_250	cluster_member	79993430	79993432	1	-	.	ID=25_300058O08;cluster=25;Name=25_300058O08;
chr10	QTclust_250	cluster_member	79802543	79802560	0.66	-	.	ID=8_300059E16;cluster=8;Name=8_300059E16;
chr10	QTclust_250	cluster_member	79836727	79836744	0.66	-	.	ID=34_300059K02;cluster=34;Name=34_300059K02;
chr10	QTclust_250	cluster_member	70633321	70633334	0.33	-	.	ID=120_300059N20;cluster=120;Name=120_300059N20;
chr10	QTclust_250	cluster_member	79990138	79990160	0.33	-	.	ID=33_300059P12;cluster=33;Name=33_300059P12;
chr10	QTclust_250	cluster_member	79169995	79170034	0.33	-	.	ID=12_300060J12;cluster=12;Name=12_300060J12;
chr10	QTclust_250	cluster_member	70633295	70633321	0.33	-	.	ID=120_300060O12;cluster=120;Name=120_300060O12;
chr10	QTclust_250	cluster_member	80781559	80781578	0.66	-	.	ID=56_300060P22;cluster=56;Name=56_300060P22;
chr10	QTclust_250	cluster_member	117248952	117248974	0.33	-	.	ID=9_300061B15;cluster=9;Name=9_300061B15;
chr10	QTclust_250	cluster_member	80969396	80969490	0.66	-	.	ID=40_300061D04;cluster=40;Name=40_300061D04;
chr10	QTclust_250	cluster_member	61844818	61845022	0.33	-	.	ID=81_300061F09;cluster=81;Name=81_300061F09;
chr10	QTclust_250	cluster_member	117248952	117248969	0.33	-	.	ID=9_300061I13;cluster=9;Name=9_300061I13;
chr10	QTclust_250	cluster_member	116467882	116467885	0.66	-	.	ID=20_300061I20;cluster=20;Name=20_300061I20;
chr10	QTclust_250	cluster_member	79802560	79802590	0.66	-	.	ID=8_300061J23;cluster=8;Name=8_300061J23;
chr10	QTclust_250	cluster_member	110900992	110900994	0.33	-	.	ID=30_300061M24;cluster=30;Name=30_300061M24;
chr10	QTclust_250	cluster_member	117248952	117248974	0.33	-	.	ID=9_300061O01;cluster=9;Name=9_300061O01;
chr10	QTclust_250	cluster_member	80105022	80105095	0.66	-	.	ID=146_300062B07;cluster=146;Name=146_300062B07;
chr10	QTclust_250	cluster_member	79165733	79165835	0.33	-	.	ID=93_300062C04;cluster=93;Name=93_300062C04;
chr10	QTclust_250	cluster_member	79993430	79993433	1	-	.	ID=25_300062D20;cluster=25;Name=25_300062D20;
chr10	QTclust_250	cluster_member	79802542	79802560	0.66	-	.	ID=8_300062F15;cluster=8;Name=8_300062F15;
chr10	QTclust_250	cluster_member	80969396	80969491	0.66	-	.	ID=40_300062G23;cluster=40;Name=40_300062G23;
chr10	QTclust_250	cluster_member	96049163	96049315	1	-	.	ID=11_300062J03;cluster=11;Name=11_300062J03;
chr10	QTclust_250	cluster_member	117248913	117248952	0.33	-	.	ID=9_300062M02;cluster=9;Name=9_300062M02;
chr10	QTclust_250	cluster_member	92740891	92740891	1	-	.	ID=161_300062P19;cluster=161;Name=161_300062P19;
chr10	QTclust_250	cluster_member	96049163	96049315	1	-	.	ID=11_300063A02;cluster=11;Name=11_300063A02;
chr10	QTclust_250	cluster_member	79802560	79802562	0.66	-	.	ID=8_300063F12;cluster=8;Name=8_300063F12;
chr10	QTclust_250	cluster_member	121017463	121017463	0.66	-	.	ID=310_300063G18;cluster=310;Name=310_300063G18;
chr10	QTclust_250	cluster_member	80782024	80782024	1	-	.	ID=311_300063G23;cluster=311;Name=311_300063G23;
chr10	QTclust_250	cluster_member	79169995	79170035	0.33	-	.	ID=12_300063J13;cluster=12;Name=12_300063J13;
chr10	QTclust_250	cluster_member	79993430	79993430	1	-	.	ID=25_300064A16;cluster=25;Name=25_300064A16;
chr10	QTclust_250	cluster_member	79990138	79990160	0.33	-	.	ID=33_300064E03;cluster=33;Name=33_300064E03;
chr10	QTclust_250	cluster_member	80899467	80899472	0.33	-	.	ID=90_300064F16;cluster=90;Name=90_300064F16;
chr10	QTclust_250	cluster_member	70680531	70680534	1	-	.	ID=91_300064I05;cluster=91;Name=91_300064I05;
chr10	QTclust_250	cluster_member	79169961	79169995	0.33	-	.	ID=12_300064K05;cluster=12;Name=12_300064K05;
chr10	QTclust_250	cluster_member	80781559	80781569	0.66	-	.	ID=56_300064L18;cluster=56;Name=56_300064L18;
chr10	QTclust_250	cluster_member	80201555	80201628	0.33	-	.	ID=6_300064M04;cluster=6;Name=6_300064M04;
chr10	QTclust_250	cluster_member	79993421	79993430	1	-	.	ID=25_300064N15;cluster=25;Name=25_300064N15;
chr10	QTclust_250	cluster_member	79836727	79836762	0.66	-	.	ID=34_300064P02;cluster=34;Name=34_300064P02;
chr10	QTclust_250	cluster_member	117248952	117248965	0.33	-	.	ID=9_300064P05;cluster=9;Name=9_300064P05;
chr10	QTclust_250	cluster_member	70680531	70680542	1	-	.	ID=91_300064P09;cluster=91;Name=91_300064P09;
chr10	QTclust_250	cluster_member	117248913	117248952	0.33	-	.	ID=9_300064P23;cluster=9;Name=9_300064P23;
chr10	QTclust_250	cluster_member	117248952	117248975	0.33	-	.	ID=9_300065C22;cluster=9;Name=9_300065C22;
chr10	QTclust_250	cluster_member	117225846	117225846	0.33	-	.	ID=312_300065F15;cluster=312;Name=312_300065F15;
chr10	QTclust_250	cluster_member	117248913	117248952	0.33	-	.	ID=9_300065H11;cluster=9;Name=9_300065H11;
chr10	QTclust_250	cluster_member	79802548	79802560	0.66	-	.	ID=8_300065I11;cluster=8;Name=8_300065I11;
chr10	QTclust_250	cluster_member	117248913	117248952	0.33	-	.	ID=9_300065K05;cluster=9;Name=9_300065K05;
chr10	QTclust_250	cluster_member	114719609	114719666	1	-	.	ID=31_300065K19;cluster=31;Name=31_300065K19;
chr10	QTclust_250	cluster_member	79993413	79993430	1	-	.	ID=25_300065M17;cluster=25;Name=25_300065M17;
chr10	QTclust_250	cluster_member	80201355	80201555	0.33	-	.	ID=6_300065O07;cluster=6;Name=6_300065O07;
chr10	QTclust_250	cluster_member	114719666	114719707	1	-	.	ID=31_300066B03;cluster=31;Name=31_300066B03;
chr10	QTclust_250	cluster_member	79993414	79993430	1	-	.	ID=25_300066B12;cluster=25;Name=25_300066B12;
chr10	QTclust_250	cluster_member	79802560	79802587	0.66	-	.	ID=8_300066F22;cluster=8;Name=8_300066F22;
chr10	QTclust_250	cluster_member	79169995	79170091	0.33	-	.	ID=12_300066I22;cluster=12;Name=12_300066I22;
chr10	QTclust_250	cluster_member	79802544	79802560	0.66	-	.	ID=8_300066J12;cluster=8;Name=8_300066J12;
chr10	QTclust_250	cluster_member	79802534	79802560	0.66	-	.	ID=8_300066J16;cluster=8;Name=8_300066J16;
chr10	QTclust_250	cluster_member	79169995	79170035	0.33	-	.	ID=12_300067D03;cluster=12;Name=12_300067D03;
chr10	QTclust_250	cluster_member	79802548	79802560	0.66	-	.	ID=8_300067J04;cluster=8;Name=8_300067J04;
chr10	QTclust_250	cluster_member	96049014	96049163	1	-	.	ID=11_300067L12;cluster=11;Name=11_300067L12;
chr10	QTclust_250	cluster_member	115877855	115878019	1	-	.	ID=55_300067M16;cluster=55;Name=55_300067M16;
chr10	QTclust_250	cluster_member	96049014	96049163	1	-	.	ID=11_300067O19;cluster=11;Name=11_300067O19;
chr10	QTclust_250	cluster_member	96049012	96049163	1	-	.	ID=11_300067P04;cluster=11;Name=11_300067P04;
chr10	QTclust_250	cluster_member	79802534	79802560	0.66	-	.	ID=8_300068A13;cluster=8;Name=8_300068A13;
chr10	QTclust_250	cluster_member	117248952	117248970	0.33	-	.	ID=9_300068B06;cluster=9;Name=9_300068B06;
chr10	QTclust_250	cluster_member	79169955	79169995	0.33	-	.	ID=12_300068G01;cluster=12;Name=12_300068G01;
chr10	QTclust_250	cluster_member	79993430	79993431	1	-	.	ID=25_300068I22;cluster=25;Name=25_300068I22;
chr10	QTclust_250	cluster_member	110900992	110900994	0.33	-	.	ID=30_300068J03;cluster=30;Name=30_300068J03;
chr10	QTclust_250	cluster_member	117248952	117248972	0.33	-	.	ID=9_300068L09;cluster=9;Name=9_300068L09;
chr10	QTclust_250	cluster_member	89175598	89175598	1	-	.	ID=313_300068N02;cluster=313;Name=313_300068N02;
chr10	QTclust_250	cluster_member	79797785	79797785	0.66	-	.	ID=314_300069A06;cluster=314;Name=314_300069A06;
chr10	QTclust_250	cluster_member	79993413	79993430	1	-	.	ID=25_300069D06;cluster=25;Name=25_300069D06;
chr10	QTclust_250	cluster_member	117248911	117248952	0.33	-	.	ID=9_300069H06;cluster=9;Name=9_300069H06;
chr10	QTclust_250	cluster_member	96049163	96049315	1	-	.	ID=11_300069M10;cluster=11;Name=11_300069M10;
chr10	QTclust_250	cluster_member	79993414	79993430	1	-	.	ID=25_300069M12;cluster=25;Name=25_300069M12;
chr10	QTclust_250	cluster_member	79993409	79993430	1	-	.	ID=25_300069N03;cluster=25;Name=25_300069N03;
chr10	QTclust_250	cluster_member	79802560	79802562	0.66	-	.	ID=8_300069N12;cluster=8;Name=8_300069N12;
chr10	QTclust_250	cluster_member	79802560	79802612	0.66	-	.	ID=8_300069P19;cluster=8;Name=8_300069P19;
chr10	QTclust_250	cluster_member	36825688	36825946	0.66	-	.	ID=82_300070B12;cluster=82;Name=82_300070B12;
chr10	QTclust_250	cluster_member	96049163	96049315	1	-	.	ID=11_300070D16;cluster=11;Name=11_300070D16;
chr10	QTclust_250	cluster_member	110900987	110900992	0.33	-	.	ID=30_300070E07;cluster=30;Name=30_300070E07;
chr10	QTclust_250	cluster_member	79169995	79170027	0.33	-	.	ID=12_300070F21;cluster=12;Name=12_300070F21;
chr10	QTclust_250	cluster_member	117248952	117248984	0.33	-	.	ID=9_300070G18;cluster=9;Name=9_300070G18;
chr10	QTclust_250	cluster_member	79802560	79802565	0.66	-	.	ID=8_300070I04;cluster=8;Name=8_300070I04;
chr10	QTclust_250	cluster_member	79802543	79802560	0.66	-	.	ID=8_300070J08;cluster=8;Name=8_300070J08;
chr10	QTclust_250	cluster_member	79802543	79802560	0.66	-	.	ID=8_300070J10;cluster=8;Name=8_300070J10;
chr10	QTclust_250	cluster_member	79993430	79993433	1	-	.	ID=25_300070J20;cluster=25;Name=25_300070J20;
chr10	QTclust_250	cluster_member	66492296	66492306	1	-	.	ID=41_300070P13;cluster=41;Name=41_300070P13;
chr10	QTclust_250	cluster_member	117248952	117248970	0.33	-	.	ID=9_300071I24;cluster=9;Name=9_300071I24;
chr10	QTclust_250	cluster_member	96049015	96049163	1	-	.	ID=11_300072C18;cluster=11;Name=11_300072C18;
chr10	QTclust_250	cluster_member	96049163	96049215	1	-	.	ID=11_300072D11_0;cluster=11;Name=11_300072D11_0;
chr10	QTclust_250	cluster_member	79990138	79990160	0.33	-	.	ID=33_300072D15;cluster=33;Name=33_300072D15;
chr10	QTclust_250	cluster_member	79993430	79993445	1	-	.	ID=25_300072E14;cluster=25;Name=25_300072E14;
chr10	QTclust_250	cluster_member	79169995	79170085	0.33	-	.	ID=12_300072J08;cluster=12;Name=12_300072J08;
chr10	QTclust_250	cluster_member	79169995	79170056	0.33	-	.	ID=12_300072K03;cluster=12;Name=12_300072K03;
chr10	QTclust_250	cluster_member	79802560	79802671	0.66	-	.	ID=8_300072N23;cluster=8;Name=8_300072N23;
chr10	QTclust_250	cluster_member	98537346	98537536	1	-	.	ID=169_300072O14;cluster=169;Name=169_300072O14;
chr10	QTclust_250	cluster_member	110900992	110900993	0.33	-	.	ID=30_300073A11;cluster=30;Name=30_300073A11;
chr10	QTclust_250	cluster_member	61843095	61843095	0.33	-	.	ID=315_300073A13;cluster=315;Name=315_300073A13;
chr10	QTclust_250	cluster_member	79802560	79802561	0.66	-	.	ID=8_300073A22;cluster=8;Name=8_300073A22;
chr10	QTclust_250	cluster_member	117227618	117227654	0.66	-	.	ID=16_300073H03;cluster=16;Name=16_300073H03;
chr10	QTclust_250	cluster_member	79993430	79993885	1	-	.	ID=25_300073H20;cluster=25;Name=25_300073H20;
chr10	QTclust_250	cluster_member	117248952	117249020	0.33	-	.	ID=9_300073I08;cluster=9;Name=9_300073I08;
chr10	QTclust_250	cluster_member	80948196	80948236	1	-	.	ID=5_300073N17;cluster=5;Name=5_300073N17;
chr10	QTclust_250	cluster_member	79802548	79802560	0.66	-	.	ID=8_300073P12;cluster=8;Name=8_300073P12;
chr10	QTclust_250	cluster_member	80899467	80899470	0.33	-	.	ID=90_300074A07;cluster=90;Name=90_300074A07;
chr10	QTclust_250	cluster_member	79802560	79802561	0.66	-	.	ID=8_300074C17;cluster=8;Name=8_300074C17;
chr10	QTclust_250	cluster_member	79990138	79990160	0.33	-	.	ID=33_300074F02;cluster=33;Name=33_300074F02;
chr10	QTclust_250	cluster_member	70680529	70680531	1	-	.	ID=91_300074G17;cluster=91;Name=91_300074G17;
chr10	QTclust_250	cluster_member	66680586	66680605	1	-	.	ID=77_300074G21;cluster=77;Name=77_300074G21;
chr10	QTclust_250	cluster_member	117248913	117248952	0.33	-	.	ID=9_300074I01;cluster=9;Name=9_300074I01;
chr10	QTclust_250	cluster_member	79993413	79993430	1	-	.	ID=25_300074J03;cluster=25;Name=25_300074J03;
chr10	QTclust_250	cluster_member	79993917	79993917	0.33	-	.	ID=51_300074J19;cluster=51;Name=51_300074J19;
chr10	QTclust_250	cluster_member	61626560	61626566	1	-	.	ID=29_300074N15;cluster=29;Name=29_300074N15;
chr10	QTclust_250	cluster_member	79990138	79990160	0.33	-	.	ID=33_300075F24;cluster=33;Name=33_300075F24;
chr10	QTclust_250	cluster_member	117248913	117248952	0.33	-	.	ID=9_300075H22;cluster=9;Name=9_300075H22;
chr10	QTclust_250	cluster_member	80551308	80551319	1	-	.	ID=97_300075I16;cluster=97;Name=97_300075I16;
chr10	QTclust_250	cluster_member	110900989	110900992	0.33	-	.	ID=30_300075O20;cluster=30;Name=30_300075O20;
chr10	QTclust_250	cluster_member	19597043	19597056	1	-	.	ID=19_300076E10;cluster=19;Name=19_300076E10;
[truncated: 104,862 more rows]
