# Supplementary material for: Identification of 34 Novel Proinflammatory Proteins in a Genome-Wide Macrophage Functional Screen
Source: PLoS One. 2012 Jul 31;7(7):e42388. doi: 10.1371/journal.pone.0042388 (PMC3409161; doi:10.1371/journal.pone.0042388)
Supplement: File S5 — Annotated list of library clones and contents. Identities of clones obtained from the two-stage library construction process are shown. (CSV) [file pone.0042388.s005.csv]

## tab separated file with 11 columns follows:
	FrozenStockLocn	Name	Description	GeneName	strand	hit_length	length_aln	gaps	frac_alignedquery	frac_identical	score
1	400001A01	NM_009800	Mus musculus carbonic anhydrase 11 (Car11), mRNA.	Car11	1	1456	385	0	0.710	0.995	739.00
2	400001A02	NM_010091	Mus musculus dishevelled, dsh homolog 1 (Drosophila) (Dvl1), mRNA.	Dvl1	-1	3365	585	0	1.000	0.998	1152.00
3	400001A03	NM_028118	Mus musculus WD repeat, SAM and U-box domain containing 1 (Wdsub1), mRNA.	Wdsub1	1	2130	304	0	1.000	0.984	406.00
4	400001A05	NM_016680	Mus musculus splicing factor, arginine/serine-rich 16 (suppressor-of-white-apricot homolog, Drosophila) (Sfrs16), transcript variant L, mRNA.	Sfrs16	1	2173	564	0	0.990	1.000	1118.00
5	400001A07	NM_019749	Mus musculus gamma-aminobutyric acid receptor associated protein (Gabarap), mRNA.	Gabarap	1	1152	175	0	0.830	0.977	315.00
6	400001A08	NM_198618	Mus musculus discs, large (Drosophila) homolog-associated protein 3 (Dlgap3), mRNA.	Dlgap3	1	4207	585	0	0.950	0.998	729.00
7	400001A09	NM_008913	Mus musculus protein phosphatase 3, catalytic subunit, alpha isoform (Ppp3ca), mRNA.	Ppp3ca	1	2194	520	0	0.900	0.971	940.00
8	400001A10	NM_011532	Mus musculus T-box 1 (Tbx1), mRNA.	Tbx1	1	1777	232	0	0.600	0.996	238.00
9	400001A11	NM_025991	Mus musculus kelch repeat and BTB (POZ) domain containing 4 (Kbtbd4), mRNA.	Kbtbd4	-1	2395	124	0	0.390	1.000	246.00
10	400001A13	XM_985051	PREDICTED: Mus musculus similar to dachsous 2 isoform 2 (LOC627094), mRNA.	LOC627094	-1	2025	488	0	1.000	0.992	928.00
11	400001A15	NM_007906	Mus musculus eukaryotic translation elongation factor 1 alpha 2 (Eef1a2), mRNA.	Eef1a2	1	2111	497	0	0.900	0.998	977.00
12	400001A16	NM_010723	Mus musculus LIM domain only 4 (Lmo4), mRNA.	Lmo4	1	1512	454	0	0.840	0.996	884.00
13	400001A18	NM_178623	Mus musculus RIKEN cDNA 2010005J08 gene (2010005J08Rik), transcript variant 1, mRNA.	2010005J08Rik	1	5115	652	0	1.000	1.000	1292.00
14	400001A19	NM_007984	Mus musculus fascin homolog 1, actin bundling protein (Strongylocentrotus purpuratus) (Fscn1), mRNA.	Fscn1	1	2667	504	0	0.890	1.000	515.00
15	400001A20	NM_007506	Mus musculus ATP synthase, H+ transporting, mitochondrial F0 complex, subunit c (subunit 9), isoform 1 (Atp5g1), mRNA.	Atp5g1	1	4696	612	0	0.960	1.000	1005.00
16	400001A21	NM_001033314	Mus musculus RIKEN cDNA C530028I08 gene (C530028I08Rik), mRNA.	C530028I08Rik	1	2012	367	0	0.620	1.000	476.00
17	400001A22	NM_197991	Mus musculus RIKEN cDNA 2310044H10 gene (2310044H10Rik), mRNA.	2310044H10Rik	1	1609	561	0	0.970	0.996	1096.00
18	400001A24	NM_011563	Mus musculus peroxiredoxin 2 (Prdx2), mRNA.	Prdx2	1	1464	327	1	0.750	0.945	492.00
19	400001B02	NM_175274	Mus musculus tweety homolog 3 (Drosophila) (Ttyh3), mRNA.	Ttyh3	1	4590	617	0	0.990	0.984	1158.00
20	400001B03	NM_027591	Mus musculus DMRT-like family C1a (Dmrtc1a), transcript variant 1, mRNA.	Dmrtc1a	1	1249	435	0	0.650	1.000	862.00
21	400001B04	XM_982765	PREDICTED: Mus musculus arginine decarboxylase (Adc), mRNA.	Adc	1	1966	320	0	0.810	0.966	553.00
22	400001B05	NM_010368	Mus musculus glucuronidase, beta (Gusb), mRNA.	Gusb	1	2456	581	0	0.940	1.000	1152.00
23	400001B06	NM_001038635	Mus musculus serine/threonine kinase 35 (Stk35), transcript variant 2, mRNA.	Stk35	-1	5401	58	0	0.090	1.000	115.00
24	400001B07	NM_198618	Mus musculus discs, large (Drosophila) homolog-associated protein 3 (Dlgap3), mRNA.	Dlgap3	1	4207	642	0	1.000	0.988	1223.00
25	400001B08	NM_028771	Mus musculus coiled-coil domain containing 97 (Ccdc97), mRNA.	Ccdc97	1	2987	669	0	1.000	0.999	1318.00
26	400001B09	XM_983126	PREDICTED: Mus musculus aristaless related homeobox gene (Drosophila) (Arx), mRNA.	Arx	1	2471	461	0	0.870	0.998	906.00
27	400001B10	NM_013671	Mus musculus superoxide dismutase 2, mitochondrial (Sod2), mRNA.	Sod2	1	3824	692	0	1.000	0.999	1364.00
28	400001B11	NM_008898	Mus musculus P450 (cytochrome) oxidoreductase (Por), mRNA.	Por	1	2457	552	0	0.860	0.998	789.00
29	400001B12	NM_133195	Mus musculus bruno-like 4, RNA binding protein (Drosophila) (Brunol4), mRNA.	Brunol4	1	2629	637	3	1.000	1.000	1241.00
30	400001B13	NM_008713	Mus musculus nitric oxide synthase 3, endothelial cell (Nos3), mRNA.	Nos3	1	4120	426	1	0.760	0.998	670.00
31	400001B14	XM_924921	PREDICTED: Mus musculus ankyrin repeat and sterile alpha motif domain containing 1B, transcript variant 10 (Anks1b), mRNA.	Anks1b	1	5232	680	0	1.000	0.999	1340.00
32	400001B15	XM_984858	PREDICTED: Mus musculus E3 ubiquitin protein ligase, HECT domain containing, 1 (Edd1), mRNA.	Edd1	1	10026	294	0	0.470	1.000	583.00
33	400001B16	NM_053199	Mus musculus immunoglobulin superfamily, member 4B (Igsf4b), mRNA.	Igsf4b	1	4159	672	0	1.000	0.999	1324.00
34	400001B17	NM_022417	Mus musculus integral membrane protein 2C (Itm2c), mRNA.	Itm2c	1	1969	665	0	1.000	0.989	1261.00
35	400001B19	NM_133771	Mus musculus RIKEN cDNA 0610016J10 gene (0610016J10Rik), mRNA.	0610016J10Rik	-1	1555	310	0	0.840	0.997	498.00
36	400001B20	XM_001001104	PREDICTED: Mus musculus guanine nucleotide binding protein, alpha 12 (Gna12), mRNA.	Gna12	-1	3113	614	1	1.000	0.998	1195.00
37	400001B21	XM_898536	PREDICTED: Mus musculus transmembrane protein 16H, transcript variant 2 (Tmem16h), mRNA.	Tmem16h	1	7202	498	0	1.000	0.988	940.00
38	400001B22	NM_054044	Mus musculus G protein-coupled receptor 124 (Gpr124), mRNA.	Gpr124	1	5520	526	0	0.910	1.000	841.00
39	400001B23	NM_009871	Mus musculus cyclin-dependent kinase 5, regulatory subunit (p35) 1 (Cdk5r1), mRNA.	Cdk5r1	1	4166	356	0	1.000	1.000	706.00
40	400001C01	NM_011837	Mus musculus lymphocyte antigen 6 complex, locus H (Ly6h), mRNA.	Ly6h	1	934	428	0	0.750	1.000	739.00
41	400001C02	NM_001033336	Mus musculus ATP-binding cassette, sub-family C (CFTR/MRP), member 4 (Abcc4), mRNA.	Abcc4	-1	5716	143	0	0.340	1.000	157.00
42	400001C04	XM_980256	PREDICTED: Mus musculus hypothetical protein LOC665908 (LOC665908), mRNA.	LOC665908	1	903	68	0	0.720	0.985	127.00
43	400001C05	XM_992312	PREDICTED: Mus musculus serine/arginine repetitive matrix 2 (Srrm2), mRNA.	Srrm2	1	8486	165	0	0.300	1.000	188.00
44	400001C06	XM_906219	PREDICTED: Mus musculus kelch repeat and BTB (POZ) domain containing 9 (Kbtbd9), mRNA.	Kbtbd9	-1	7030	140	0	0.260	1.000	278.00
45	400001C07	NM_009200	Mus musculus solute carrier family 1 (high affinity aspartate/glutamate transporter), member 6 (Slc1a6), mRNA.	Slc1a6	1	2023	313	0	1.000	1.000	620.00
46	400001C08	NM_001033134	Mus musculus RIKEN cDNA 2610002J02 gene (2610002J02Rik), mRNA.	2610002J02Rik	1	1486	589	0	0.990	0.997	668.00
47	400001C09	NM_008172	Mus musculus glutamate receptor, ionotropic, NMDA2D (epsilon 4) (Grin2d), mRNA.	Grin2d	-1	3972	242	0	1.000	1.000	480.00
48	400001C10	NM_032610	Mus musculus spectrin beta 4 (Spnb4), mRNA.	Spnb4	1	8737	371	0	1.000	0.992	712.00
49	400001C11	XM_888176	PREDICTED: Mus musculus RIKEN cDNA 4933424A20 gene (4933424A20Rik), mRNA.	4933424A20Rik	-1	2521	415	0	0.830	1.000	702.00
50	400001C12	NM_130880	Mus musculus OTU domain containing 7A (Otud7a), mRNA.	Otud7a	1	3461	519	0	1.000	0.998	1021.00
51	400001C13	NM_013711	Mus musculus thioredoxin reductase 2 (Txnrd2), mRNA.	Txnrd2	1	1902	86	0	1.000	0.965	147.00
52	400001C14	NM_008991	Mus musculus ATP-binding cassette, sub-family D (ALD), member 3 (Abcd3), mRNA.	Abcd3	-1	3399	200	0	0.650	0.995	389.00
53	400001C15	NM_013603	Mus musculus metallothionein 3 (Mt3), mRNA.	Mt3	1	386	298	3	0.810	1.000	569.00
54	400001C16	XM_918770	PREDICTED: Mus musculus similar to Protein C21orf63 homolog precursor, transcript variant 3 (LOC630876), mRNA.	LOC630876	1	2136	424	0	0.860	0.995	825.00
55	400001C17	NM_145387	Mus musculus ATH1, acid trehalase-like 1 (yeast) (Athl1), mRNA.	Athl1	1	2976	576	0	1.000	1.000	1076.00
56	400001C18	NM_198885	Mus musculus scleraxis (Scx), mRNA.	Scx	1	1140	351	0	1.000	0.991	672.00
57	400001C20	NM_021432	Mus musculus nucleosome assembly protein 1-like 5 (Nap1l5), mRNA.	Nap1l5	1	1857	628	1	0.910	0.998	841.00
58	400001C21	NM_009513	Mus musculus neurensin 1 (Nrsn1), mRNA.	Nrsn1	1	2103	554	0	0.920	0.998	948.00
59	400001C22	XM_924927	PREDICTED: Mus musculus ankyrin repeat and sterile alpha motif domain containing 1B, transcript variant 13 (Anks1b), mRNA.	Anks1b	1	7565	115	0	0.880	0.948	180.00
60	400001C23	NM_134050	Mus musculus RAB15, member RAS oncogene family (Rab15), mRNA.	Rab15	-1	3139	536	0	0.970	0.998	813.00
61	400001C24	NM_028965	Mus musculus sorting nexin 11 (Snx11), mRNA.	Snx11	1	2553	591	0	1.000	1.000	1172.00
62	400001D01	XM_914405	PREDICTED: Mus musculus calcium/calmodulin-dependent protein kinase II inhibitor 2 (Camk2n2), mRNA.	Camk2n2	1	1277	275	0	1.000	1.000	545.00
63	400001D03	NM_177263	Mus musculus zinc fingers and homeoboxes 3 (Zhx3), mRNA.	Zhx3	1	4499	127	0	0.460	1.000	145.00
64	400001D04	NM_010091	Mus musculus dishevelled, dsh homolog 1 (Drosophila) (Dvl1), mRNA.	Dvl1	-1	3365	590	0	1.000	0.998	1162.00
65	400001D06	NM_010223	Mus musculus FK506 binding protein 8 (Fkbp8), mRNA.	Fkbp8	1	1514	400	0	0.690	0.998	575.00
66	400001D07	NM_205769	Mus musculus corticotropin releasing hormone (Crh), mRNA.	Crh	1	1240	554	0	0.890	1.000	1098.00
67	400001D08	XM_922913	PREDICTED: Mus musculus potassium channel tetramerisation domain containing 17, transcript variant 7 (Kctd17), mRNA.	Kctd17	-1	1574	543	0	0.830	1.000	819.00
68	400001D09	XM_126489	PREDICTED: Mus musculus forkhead box K2 (Foxk2), mRNA.	Foxk2	-1	5362	418	0	1.000	1.000	829.00
69	400001D10	NM_001025427	Mus musculus high mobility group AT-hook 1 (Hmga1), transcript variant 2, mRNA.	Hmga1	-1	1670	666	0	1.000	1.000	1320.00
70	400001D11	NM_008960	Mus musculus phosphatase and tensin homolog (Pten), mRNA.	Pten	1	8229	241	0	0.740	1.000	254.00
71	400001D12	NM_173184	Mus musculus relaxin 3 (Rln3), mRNA.	Rln3	1	475	391	0	0.560	0.997	767.00
72	400001D13	NM_201359	Mus musculus transmembrane protein 106C (Tmem106c), mRNA.	Tmem106c	1	1630	700	0	0.970	0.990	1346.00
73	400001D14	XM_905990	PREDICTED: Mus musculus gamma-aminobutyric acid (GABA) B receptor 2 (Gabbr2), mRNA.	Gabbr2	1	3021	69	0	0.180	0.986	129.00
74	400001D15	NM_009750	Mus musculus nerve growth factor receptor (TNFRSF16) associated protein 1 (Ngfrap1), mRNA.	Ngfrap1	1	854	138	0	0.950	0.993	266.00
75	400001D16	XM_987720	PREDICTED: Mus musculus purine rich element binding protein A, transcript variant 3 (Pura), mRNA.	Pura	1	5560	231	0	0.360	0.996	442.00
76	400001D17	NM_011861	Mus musculus protein kinase C and casein kinase substrate in neurons 1 (Pacsin1), mRNA.	Pacsin1	1	4091	639	0	0.960	0.981	803.00
77	400001D18	NM_001025359	Mus musculus kinesin 2 (Kns2), transcript variant c, mRNA.	Kns2	1	2361	601	0	1.000	0.998	1176.00
78	400001D19	NM_026187	Mus musculus DNA segment, Chr 1, ERATO Doi 161, expressed (D1Ertd161e), mRNA.	D1Ertd161e	1	2777	520	0	1.000	1.000	1031.00
79	400001D20	NM_016860	Mus musculus ARP1 actin-related protein 1 homolog A (yeast) (Actr1a), mRNA.	Actr1a	1	2742	716	0	1.000	0.996	1396.00
80	400001D21	NM_198618	Mus musculus discs, large (Drosophila) homolog-associated protein 3 (Dlgap3), mRNA.	Dlgap3	1	4207	606	0	1.000	0.980	1112.00
81	400001D22	NM_130880	Mus musculus OTU domain containing 7A (Otud7a), mRNA.	Otud7a	1	3461	530	0	0.990	0.992	1019.00
82	400001D23	NM_144932	Mus musculus cDNA sequence BC021611 (BC021611), mRNA.	BC021611	1	2236	556	0	0.870	1.000	1102.00
83	400001D24	NM_023742	Mus musculus deltex 2 homolog (Drosophila) (Dtx2), mRNA.	Dtx2	1	2562	712	0	1.000	1.000	1411.00
84	400001E01	NM_130893	Mus musculus scratch homolog 1, zinc finger protein (Drosophila) (Scrt1), mRNA.	Scrt1	1	3498	518	0	0.980	0.998	1019.00
85	400001E02	NM_010929	Mus musculus Notch gene homolog 4 (Drosophila) (Notch4), mRNA.	Notch4	1	6604	162	0	1.000	1.000	321.00
86	400001E03	XM_887477	PREDICTED: Mus musculus similar to Small inducible cytokine A19 precursor (CCL19) (Epstein-Barr virus-induced molecule 1 ligand chemokine) (EBI1-ligand chemokine) (ELC) (LOC623040), mRNA.	LOC623040	1	748	410	0	0.650	0.983	757.00
87	400001E05	NM_030702	Mus musculus SUMO/sentrin specific peptidase 3 (Senp3), mRNA.	Senp3	-1	2311	616	0	1.000	1.000	1221.00
88	400001E06	NM_023622	Mus musculus ral guanine nucleotide dissociation stimulator-like 3 (Rgl3), mRNA.	Rgl3	1	2636	310	0	0.430	0.997	523.00
89	400001E07	NM_173402	Mus musculus regulator of G-protein signaling 12 (Rgs12), mRNA.	Rgs12	1	5480	601	0	1.000	0.997	1176.00
90	400001E08	NM_153169	Mus musculus paraneoplastic antigen MA3 (Pnma3), mRNA.	Pnma3	1	3481	554	1	1.000	1.000	1084.00
91	400001E09	NM_001038015	Mus musculus glucosamine-6-phosphate deaminase 2 (Gnpda2), mRNA.	Gnpda2	1	1867	224	0	0.850	1.000	444.00
92	400001E10	NM_008169	Mus musculus glutamate receptor, ionotropic, NMDA1 (zeta 1) (Grin1), mRNA.	Grin1	1	3031	501	0	1.000	0.998	985.00
93	400001E11	NM_021273	Mus musculus creatine kinase, brain (Ckb), mRNA.	Ckb	1	1402	338	0	0.650	0.994	385.00
94	400001E12	XM_888290	PREDICTED: Mus musculus microtubule associated serine/threonine kinase 3, transcript variant 2 (Mast3), mRNA.	Mast3	1	4425	411	0	0.720	0.968	735.00
95	400001E13	NM_011356	Mus musculus frizzled-related protein (Frzb), mRNA.	Frzb	1	2922	626	0	1.000	1.000	1241.00
96	400001E14	NM_153459	Mus musculus dual specificity phosphatase 7 (Dusp7), mRNA.	Dusp7	-1	3211	163	0	0.310	0.988	307.00
97	400001E15	NM_010065	Mus musculus dynamin 1 (Dnm1), mRNA.	Dnm1	1	3843	505	0	0.960	1.000	579.00
98	400001E16	NM_182993	Mus musculus solute carrier family 17 (sodium-dependent inorganic phosphate cotransporter), member 7 (Slc17a7), mRNA.	Slc17a7	-1	2799	237	0	0.400	1.000	470.00
99	400001E17	NM_018825	Mus musculus SH2B adaptor protein 2 (Sh2b2), mRNA.	Sh2b2	1	2848	626	0	0.990	1.000	1241.00
100	400001E18	NM_029861	Mus musculus RIKEN cDNA 1500041B16 gene (1500041B16Rik), mRNA.	1500041B16Rik	1	1575	598	0	0.890	0.997	1170.00
101	400001E19	NM_016974	Mus musculus D site albumin promoter binding protein (Dbp), mRNA.	Dbp	1	1638	157	0	0.290	0.987	295.00
102	400001E23	NM_178116	Mus musculus calmodulin binding transcription activator 2 (Camta2), mRNA.	Camta2	1	4473	593	0	1.000	1.000	1176.00
103	400001F01	NM_028228	Mus musculus RIKEN cDNA 2610028A01 gene (2610028A01Rik), mRNA.	2610028A01Rik	1	1244	239	0	0.350	1.000	295.00
104	400001F02	NM_011467	Mus musculus sepiapterin reductase (Spr), mRNA.	Spr	1	1273	668	0	0.950	0.999	1316.00
105	400001F03	NM_009215	Mus musculus somatostatin (Sst), mRNA.	Sst	1	599	539	0	0.940	1.000	1068.00
106	400001F04	NM_001025358	Mus musculus kinesin 2 (Kns2), transcript variant b, mRNA.	Kns2	1	1821	293	3	1.000	0.980	502.00
107	400001F05	NM_001001985	Mus musculus N-acetyltransferase 8-like (Nat8l), mRNA.	Nat8l	1	6527	686	0	0.980	1.000	694.00
108	400001F07	NM_019958	Mus musculus regulator of G-protein signaling 17 (Rgs17), mRNA.	Rgs17	1	1469	471	0	0.920	1.000	474.00
109	400001F08	NM_008321	Mus musculus inhibitor of DNA binding 3 (Id3), mRNA.	Id3	1	969	417	0	0.650	1.000	827.00
110	400001F09	NM_181074	Mus musculus leucine rich repeat neuronal 6A (Lrrn6a), mRNA.	Lrrn6a	-1	3321	69	0	0.190	1.000	137.00
111	400001F10	XM_990025	PREDICTED: Mus musculus secreted acidic cysteine rich glycoprotein (Sparc), mRNA.	Sparc	1	2315	628	0	0.980	0.990	866.00
112	400001F11	NM_008422	Mus musculus potassium voltage gated channel, Shaw-related subfamily, member 3 (Kcnc3), mRNA.	Kcnc3	-1	2040	74	0	0.810	0.932	107.00
113	400001F12	NM_010065	Mus musculus dynamin 1 (Dnm1), mRNA.	Dnm1	1	3843	115	0	0.620	0.991	129.00
114	400001F13	NM_008302	Mus musculus heat shock protein 90kDa alpha (cytosolic), class B member 1 (Hsp90ab1), mRNA.	Hsp90ab1	1	2507	47	0	0.170	0.936	70.00
115	400001F14	XM_001001710	PREDICTED: Mus musculus similar to transmembrane protein 46 (LOC435145), mRNA.	LOC435145	1	2013	593	0	0.920	1.000	1106.00
116	400001F15	NM_011379	Mus musculus signal-induced proliferation associated gene 1 (Sipa1), mRNA.	Sipa1	1	3741	595	0	1.000	0.998	1172.00
117	400001F16	NM_001039086	Mus musculus Rap guanine nucleotide exchange factor (GEF) 1 (Rapgef1), transcript variant 2, mRNA.	Rapgef1	-1	6233	203	0	1.000	1.000	402.00
118	400001F17	NM_021539	Mus musculus WD repeat and SOCS box-containing 2 (Wsb2), mRNA.	Wsb2	-1	2439	640	0	1.000	0.998	1261.00
119	400001F18	NM_008614	Mus musculus myelin-associated oligodendrocytic basic protein (Mobp), transcript variant 1, mRNA.	Mobp	1	3286	545	0	0.770	0.994	1057.00
120	400001F20	NM_213614	Mus musculus septin 5 (Sept5), mRNA.	Sept5	1	2158	665	3	1.000	1.000	864.00
121	400001F21	XM_924933	PREDICTED: Mus musculus ankyrin repeat and sterile alpha motif domain containing 1B, transcript variant 17 (Anks1b), mRNA.	Anks1b	1	5052	361	0	0.870	1.000	716.00
122	400001F22	NM_181074	Mus musculus leucine rich repeat neuronal 6A (Lrrn6a), mRNA.	Lrrn6a	-1	3321	666	0	1.000	0.997	1304.00
123	400001F23	NM_007414	Mus musculus ADP-ribosylarginine hydrolase (Adprh), mRNA.	Adprh	1	1583	736	0	1.000	0.999	1443.00
124	400001F24	XM_922127	PREDICTED: Mus musculus mitogen activated protein kinase kinase kinase 10, transcript variant 8 (Map3k10), mRNA.	Map3k10	1	3686	531	0	0.910	1.000	686.00
125	400001G01	NM_001039252	Mus musculus hypothetical protein LOC639653 (LOC639653), mRNA.	LOC639653	1	2097	575	0	0.970	0.998	1132.00
126	400001G02	NM_181074	Mus musculus leucine rich repeat neuronal 6A (Lrrn6a), mRNA.	Lrrn6a	-1	3321	218	0	0.440	1.000	432.00
127	400001G03	NM_009647	Mus musculus adenylate kinase 3 alpha-like 1 (Ak3l1), mRNA.	Ak3l1	1	4114	483	0	0.770	0.998	950.00
128	400001G04	NM_001033221	Mus musculus expressed sequence AU023871 (AU023871), mRNA.	AU023871	1	2254	483	0	0.990	0.992	926.00
129	400001G05	NM_008363	Mus musculus interleukin-1 receptor-associated kinase 1 (Irak1), mRNA.	Irak1	1	3831	338	0	0.590	1.000	555.00
130	400001G06	NM_001005511	Mus musculus lemur tyrosine kinase 3 (Lmtk3), mRNA.	Lmtk3	1	5022	520	0	0.910	0.983	882.00
131	400001G07	NM_010485	Mus musculus ELAV (embryonic lethal, abnormal vision, Drosophila)-like 1 (Hu antigen R) (Elavl1), mRNA.	Elavl1	1	2475	189	0	0.860	0.984	351.00
132	400001G08	NM_001005424	Mus musculus gene model 996, (NCBI) (Gm996), mRNA.	Gm996	1	4589	583	0	0.890	1.000	1047.00
133	400001G09	NM_183020	Mus musculus ataxin 2-like (Atxn2l), mRNA.	Atxn2l	1	3764	631	0	1.000	1.000	1251.00
134	400001G10	NM_177056	Mus musculus RIKEN cDNA A230078I05 gene (A230078I05Rik), mRNA.	A230078I05Rik	1	2457	622	0	1.000	1.000	672.00
135	400001G11	NM_009800	Mus musculus carbonic anhydrase 11 (Car11), mRNA.	Car11	1	1456	654	0	0.990	0.997	1281.00
136	400001G12	NM_145602	Mus musculus N-myc downstream regulated gene 4 (Ndrg4), mRNA.	Ndrg4	1	2738	517	0	0.920	0.990	835.00
137	400001G13	NM_023872	Mus musculus potassium voltage-gated channel, subfamily Q, member 5 (Kcnq5), mRNA.	Kcnq5	-1	2802	604	0	0.990	1.000	1197.00
138	400001G14	NM_020253	Mus musculus neurexin II (Nrxn2), mRNA.	Nrxn2	-1	5656	476	0	0.870	1.000	864.00
139	400001G15	NM_028188	Mus musculus RUN and SH3 domain containing 1 (Rusc1), mRNA.	Rusc1	1	3707	631	0	1.000	0.998	846.00
140	400001G16	NM_008429	Mus musculus potassium inwardly-rectifying channel, subfamily J, member 9 (Kcnj9), mRNA.	Kcnj9	-1	3270	153	0	1.000	1.000	303.00
141	400001G17	NM_145444	Mus musculus acyl-CoA thioesterase 5 (Acot5), mRNA.	Acot5	1	1518	576	0	1.000	0.998	1134.00
142	400001G18	NM_009168	Mus musculus src homology 2 domain-containing transforming protein D (Shd), mRNA.	Shd	1	1529	557	0	0.990	0.995	1076.00
143	400001G19	NM_010347	Mus musculus amino-terminal enhancer of split (Aes), mRNA.	Aes	1	1348	599	0	1.000	1.000	1187.00
144	400001G20	XM_980051	PREDICTED: Mus musculus RIKEN cDNA 4930546H06 gene (4930546H06Rik), mRNA.	4930546H06Rik	1	873	207	0	0.340	1.000	410.00
145	400001G21	XM_905228	PREDICTED: Mus musculus echinoderm microtubule associated protein like 2, transcript variant 5 (Eml2), mRNA.	Eml2	1	3003	336	0	0.660	1.000	287.00
146	400001G22	NM_172259	Mus musculus myosin, light polypeptide 6B (Myl6b), mRNA.	Myl6b	1	1053	703	0	1.000	0.999	1386.00
147	400001G24	NM_009783	Mus musculus calcium channel, voltage-dependent, T type, alpha 1G subunit (Cacna1g), mRNA.	Cacna1g	1	7625	601	0	1.000	0.992	1136.00
148	400001H02	NM_026660	Mus musculus RIKEN cDNA 0610009O03 gene (0610009O03Rik), mRNA.	0610009O03Rik	1	1903	670	0	0.960	0.985	1243.00
149	400001H03	NM_019719	Mus musculus STIP1 homology and U-Box containing protein 1 (Stub1), mRNA.	Stub1	1	1672	195	0	1.000	0.974	347.00
150	400001H04	NM_010598	Mus musculus potassium voltage-gated channel, shaker-related subfamily, beta member 2 (Kcnab2), mRNA.	Kcnab2	1	3571	700	0	0.990	0.997	1372.00
151	400001H05	NM_026883	Mus musculus RIKEN cDNA 1500011H22 gene (1500011H22Rik), mRNA.	1500011H22Rik	1	1373	464	0	1.000	0.983	856.00
152	400001H06	NM_011592	Mus musculus translocase of inner mitochondrial membrane 44 (Timm44), mRNA.	Timm44	1	1764	647	0	0.990	1.000	1283.00
153	400001H07	NM_134078	Mus musculus CHMP family, member 7 (Chmp7), mRNA.	Chmp7	1	2687	600	0	0.990	1.000	1189.00
154	400001H08	NM_033613	Mus musculus DOM-3 homolog Z (C. elegans) (Dom3z), mRNA.	Dom3z	-1	1476	382	0	0.610	1.000	379.00
155	400001H09	NM_019674	Mus musculus protein phosphatase 4, catalytic subunit (Ppp4c), mRNA.	Ppp4c	1	1332	566	0	0.890	0.988	1080.00
156	400001H10	NM_010312	Mus musculus guanine nucleotide binding protein, beta 2 (Gnb2), mRNA.	Gnb2	1	1619	421	0	0.660	1.000	835.00
157	400001H11	XM_972794	PREDICTED: Mus musculus RIKEN cDNA C030037D09 gene (C030037D09Rik), mRNA.	C030037D09Rik	1	1334	130	0	1.000	0.977	234.00
158	400001H13	XM_980536	PREDICTED: Mus musculus expressed sequence AI854517 (AI854517), mRNA.	AI854517	1	1905	189	0	0.350	0.995	262.00
159	400001H14	NM_027460	Mus musculus solute carrier family 25, member 33 (Slc25a33), mRNA.	Slc25a33	1	1877	119	0	0.980	0.983	220.00
160	400001H15	NM_008923	Mus musculus protein kinase, cAMP dependent regulatory, type I beta (Prkar1b), mRNA.	Prkar1b	1	2583	565	0	0.990	0.993	1088.00
161	400001H16	NM_028809	Mus musculus actin related protein 2/3 complex, subunit 5-like (Arpc5l), mRNA.	Arpc5l	1	1271	632	0	0.980	0.986	835.00
162	400001H17	NM_008927	Mus musculus mitogen activated protein kinase kinase 1 (Map2k1), mRNA.	Map2k1	1	2388	255	0	1.000	1.000	505.00
163	400001H18	XM_898536	PREDICTED: Mus musculus transmembrane protein 16H, transcript variant 2 (Tmem16h), mRNA.	Tmem16h	1	7202	93	0	0.400	1.000	184.00
164	400001H19	NM_011942	Mus musculus lysophospholipase 2 (Lypla2), mRNA.	Lypla2	1	1593	710	0	1.000	0.989	1350.00
165	400001H20	NM_175374	Mus musculus mitochondrial translational release factor 1-like (Mtrf1l), mRNA.	Mtrf1l	1	2621	322	0	1.000	1.000	638.00
166	400001H21	NM_021493	Mus musculus Rho GTPase activating protein 23 (Arhgap23), mRNA.	Arhgap23	1	5450	484	0	0.950	0.996	509.00
167	400001H22	NM_001003949	Mus musculus open reading frame 61 (ORF61), mRNA.	ORF61	1	2223	702	0	0.990	1.000	1392.00
168	400001H23	NM_011322	Mus musculus sodium channel, voltage-gated, type I, beta (Scn1b), mRNA.	Scn1b	1	1568	626	0	1.000	0.997	1225.00
169	400001H24	NM_009307	Mus musculus synaptotagmin II (Syt2), mRNA.	Syt2	1	3387	588	0	0.870	0.998	553.00
170	400001I02	XM_922135	PREDICTED: Mus musculus mitogen activated protein kinase kinase kinase 10, transcript variant 10 (Map3k10), mRNA.	Map3k10	-1	1638	323	0	0.900	1.000	315.00
171	400001I03	NM_021567	Mus musculus poly(rC) binding protein 4 (Pcbp4), mRNA.	Pcbp4	-1	1984	570	1	1.000	0.995	1092.00
172	400001I04	NM_008808	Mus musculus platelet derived growth factor, alpha (Pdgfa), mRNA.	Pdgfa	1	1019	185	0	0.330	1.000	367.00
173	400001I05	NM_010748	Mus musculus lysosomal trafficking regulator (Lyst), mRNA.	Lyst	-1	11806	89	0	0.150	1.000	176.00
174	400001I06	NM_021493	Mus musculus Rho GTPase activating protein 23 (Arhgap23), mRNA.	Arhgap23	1	5450	584	0	0.990	1.000	1158.00
175	400001I08	NM_145703	Mus musculus Kv channel-interacting protein 2 (Kcnip2), transcript variant a, mRNA.	Kcnip2	1	813	415	0	0.620	1.000	823.00
176	400001I09	NM_009528	Mus musculus wingless-related MMTV integration site 7B (Wnt7b), mRNA.	Wnt7b	1	3154	291	0	0.540	0.997	569.00
177	400001I13	NM_028030	Mus musculus RNA binding protein with multiple splicing 2 (Rbpms2), mRNA.	Rbpms2	1	1956	508	1	1.000	0.978	666.00
178	400001I14	NM_009947	Mus musculus copine VI (Cpne6), mRNA.	Cpne6	1	2003	110	0	0.280	1.000	218.00
179	400001I15	NM_019875	Mus musculus ATP-binding cassette, sub-family B (MDR/TAP), member 9 (Abcb9), mRNA.	Abcb9	1	3334	590	0	1.000	1.000	1170.00
180	400001I16	NM_022032	Mus musculus PERP, TP53 apoptosis effector (Perp), mRNA.	Perp	-1	1920	691	0	1.000	0.983	1259.00
181	400001I17	NM_016788	Mus musculus tyrosine kinase, non-receptor, 2 (Tnk2), mRNA.	Tnk2	1	4214	279	0	1.000	0.964	488.00
182	400001I18	NM_022419	Mus musculus abhydrolase domain containing 8 (Abhd8), mRNA.	Abhd8	1	1978	285	0	1.000	0.986	533.00
183	400001I19	NM_009942	Mus musculus cytochrome c oxidase, subunit Vb (Cox5b), mRNA.	Cox5b	-1	584	488	0	0.910	1.000	967.00
184	400001I20	NM_175150	Mus musculus RIKEN cDNA 2310047H23 gene (2310047H23Rik), mRNA.	2310047H23Rik	1	1554	456	0	0.700	0.998	896.00
185	400001I21	NM_022031	Mus musculus hyaluronan and proteoglycan link protein 2 (Hapln2), mRNA.	Hapln2	1	1736	477	0	0.740	1.000	946.00
186	400001I22	NM_021371	Mus musculus calneuron 1 (Caln1), mRNA.	Caln1	1	2123	235	0	0.980	0.983	434.00
187	400001I23	NM_026877	Mus musculus alveolar soft part sarcoma chromosome region, candidate 1 (human) (Aspscr1), transcript variant 1, mRNA.	Aspscr1	1	1816	471	0	0.890	0.998	803.00
188	400001I24	NM_007632	Mus musculus cyclin D3 (Ccnd3), mRNA.	Ccnd3	1	1899	539	0	0.790	1.000	981.00
189	400001J01	NM_010623	Mus musculus kinesin family member 17 (Kif17), mRNA.	Kif17	1	3434	612	0	0.940	0.985	1142.00
190	400001J02	NM_009668	Mus musculus bridging integrator 1 (Bin1), mRNA.	Bin1	1	2506	605	0	1.000	0.997	630.00
191	400001J03	NM_031868	Mus musculus protein phosphatase 1, catalytic subunit, alpha isoform (Ppp1ca), mRNA.	Ppp1ca	1	1364	280	0	0.490	0.996	547.00
192	400001J04	NM_013626	Mus musculus peptidylglycine alpha-amidating monooxygenase (Pam), mRNA.	Pam	1	4032	239	0	0.790	1.000	474.00
193	400001J05	NM_145819	Mus musculus myeloid zinc finger 1 (Mzf1), mRNA.	Mzf1	1	2551	574	0	1.000	0.998	1130.00
194	400001J06	NM_172923	Mus musculus expressed sequence AI118078 (AI118078), mRNA.	AI118078	-1	2408	610	0	1.000	1.000	791.00
195	400001J07	XM_992418	PREDICTED: Mus musculus similar to Activated CDC42 kinase 1 (ACK-1) (Non-receptor protein tyrosine kinase Ack) (Tyrosine kinase non-receptor protein 2) (LOC672286), mRNA.	LOC672286	1	3985	558	0	0.860	1.000	529.00
196	400001J08	NM_019456	Mus musculus amyloid beta (A4) precursor protein-binding, family B, member 1 interacting protein (Apbb1ip), mRNA.	Apbb1ip	1	2160	609	0	0.950	0.998	1011.00
197	400001J09	XM_913176	PREDICTED: Mus musculus NIPA-like domain containing 3 (Npal3), mRNA.	Npal3	1	5155	241	0	0.490	0.992	462.00
198	400001J10	NM_009142	Mus musculus chemokine (C-X3-C motif) ligand 1 (Cx3cl1), mRNA.	Cx3cl1	1	3144	631	0	0.940	1.000	1251.00
199	400001J11	NM_008237	Mus musculus hairy and enhancer of split 3 (Drosophila) (Hes3), mRNA.	Hes3	1	1831	370	0	0.620	0.997	726.00
200	400001J12	NM_024221	Mus musculus pyruvate dehydrogenase (lipoamide) beta (Pdhb), mRNA.	Pdhb	1	1485	723	0	1.000	0.999	811.00
201	400001J13	NM_010908	Mus musculus nuclear factor of kappa light chain gene enhancer in B-cells inhibitor, beta (Nfkbib), mRNA.	Nfkbib	1	1945	553	0	1.000	1.000	1096.00
202	400001J14	NM_181074	Mus musculus leucine rich repeat neuronal 6A (Lrrn6a), mRNA.	Lrrn6a	-1	3321	674	0	1.000	1.000	1336.00
203	400001J15	NM_152993	Mus musculus early B-cell factor 4 (Ebf4), mRNA.	Ebf4	1	2555	361	0	0.740	1.000	716.00
204	400001J16	XM_988276	PREDICTED: Mus musculus hypothetical protein LOC667095 (LOC667095), mRNA.	LOC667095	1	726	74	0	0.490	0.986	139.00
205	400001J17	NM_138306	Mus musculus diacylglycerol kinase zeta (Dgkz), mRNA.	Dgkz	-1	3550	72	0	0.420	1.000	143.00
206	400001J19	XM_989545	PREDICTED: Mus musculus Rap1, GTPase-activating protein 1 (Rap1ga1), mRNA.	Rap1ga1	1	3212	396	0	1.000	1.000	785.00
207	400001J20	NM_178774	Mus musculus RIKEN cDNA 9630019K15 gene (9630019K15Rik), mRNA.	9630019K15Rik	1	3433	354	0	0.630	0.994	486.00
208	400001J21	NM_054041	Mus musculus anthrax toxin receptor 1 (Antxr1), mRNA.	Antxr1	1	5220	451	0	1.000	0.993	870.00
209	400001J22	NM_139229	Mus musculus component of oligomeric golgi complex 8 (Cog8), mRNA.	Cog8	1	4470	678	0	1.000	0.997	710.00
210	400001J23	NM_007889	Mus musculus dishevelled 3, dsh homolog (Drosophila) (Dvl3), mRNA.	Dvl3	1	2953	130	0	1.000	0.977	226.00
211	400001J24	NM_026769	Mus musculus dopamine receptor D1 interacting protein (Drd1ip), mRNA.	Drd1ip	1	978	548	0	0.790	1.000	999.00
212	400001K01	XM_990401	PREDICTED: Mus musculus hypothetical protein LOC671993 (LOC671993), mRNA.	LOC671993	1	1755	459	0	0.960	1.000	749.00
213	400001K02	NM_198419	Mus musculus phosphatase and actin regulator 1 (Phactr1), transcript variant 1, mRNA.	Phactr1	1	5682	119	0	1.000	0.983	212.00
214	400001K04	NM_026442	Mus musculus RIKEN cDNA 2010110K16 gene (2010110K16Rik), mRNA.	2010110K16Rik	1	499	473	0	0.700	0.998	930.00
215	400001K06	NM_175556	Mus musculus phospholipase C-like 4 (Plcl4), mRNA.	Plcl4	1	5378	568	0	0.990	0.998	1110.00
216	400001K07	NM_153160	Mus musculus zinc finger, CCHC domain containing 17 (Zcchc17), mRNA.	Zcchc17	1	1631	577	0	0.990	1.000	799.00
217	400001K08	NM_009696	Mus musculus apolipoprotein E (Apoe), mRNA.	Apoe	1	1104	626	0	0.980	1.000	1241.00
218	400001K09	NM_011532	Mus musculus T-box 1 (Tbx1), mRNA.	Tbx1	1	1777	197	0	0.730	1.000	391.00
219	400001K10	NM_001005511	Mus musculus lemur tyrosine kinase 3 (Lmtk3), mRNA.	Lmtk3	1	5022	269	0	0.530	0.974	492.00
220	400001K12	NM_199200	Mus musculus cDNA sequence BC025575 (BC025575), mRNA.	BC025575	1	3099	483	0	0.820	0.998	504.00
221	400001K13	NM_009437	Mus musculus thiosulfate sulfurtransferase, mitochondrial (Tst), mRNA.	Tst	1	1149	645	0	0.990	1.000	1279.00
222	400001K14	NM_024236	Mus musculus quinoid dihydropteridine reductase (Qdpr), mRNA.	Qdpr	1	1326	263	0	1.000	0.932	379.00
223	400001K15	NM_026669	Mus musculus testis enhanced gene transcript (Tegt), mRNA.	Tegt	1	2342	641	0	1.000	1.000	1271.00
224	400001K17	NM_008503	Mus musculus ribosomal protein S2 (Rps2), mRNA.	Rps2	1	951	106	0	0.950	0.991	194.00
225	400001K18	NM_146178	Mus musculus coiled-coil domain containing 106 (Ccdc106), mRNA.	Ccdc106	1	1548	338	1	0.880	0.982	609.00
226	400001K19	NM_172703	Mus musculus eukaryotic translation initiation factor 4 gamma, 3 (Eif4g3), mRNA.	Eif4g3	-1	5534	308	0	0.790	0.994	353.00
227	400001K20	NM_029576	Mus musculus RAB1B, member RAS oncogene family (Rab1b), mRNA.	Rab1b	1	1837	82	0	0.320	0.988	155.00
228	400001K22	XM_985626	PREDICTED: Mus musculus fibrosin 1 (Fbs1), mRNA.	Fbs1	1	4554	396	0	0.730	0.995	418.00
229	400001K23	NM_001025256	Mus musculus myelin basic protein (Mbp), transcript variant 4, mRNA.	Mbp	1	2063	654	0	1.000	1.000	1296.00
230	400001K24	NM_019686	Mus musculus calcium and integrin binding family member 2 (Cib2), mRNA.	Cib2	1	1401	181	0	0.280	1.000	359.00
231	400001L02	NM_010199	Mus musculus fibroblast growth factor 12 (Fgf12), transcript variant 2, mRNA.	Fgf12	1	3052	369	0	0.550	1.000	731.00
232	400001L03	NM_031161	Mus musculus cholecystokinin (Cck), mRNA.	Cck	1	658	601	0	1.000	1.000	1191.00
233	400001L04	NM_001015039	Mus musculus zinc finger, FYVE domain containing 28 (Zfyve28), mRNA.	Zfyve28	1	3980	665	0	1.000	1.000	1318.00
234	400001L05	NM_008718	Mus musculus neuronal PAS domain protein 1 (Npas1), mRNA.	Npas1	1	1965	474	0	0.900	0.994	916.00
235	400001L06	NM_148953	Mus musculus ankyrin repeat and SOCS box-containing 16 (Asb16), mRNA.	Asb16	1	1362	455	0	1.000	0.993	878.00
236	400001L07	NM_019734	Mus musculus N-acylsphingosine amidohydrolase 1 (Asah1), mRNA.	Asah1	1	2176	276	0	0.630	1.000	377.00
237	400001L08	NM_010722	Mus musculus lamin B2 (Lmnb2), mRNA.	Lmnb2	-1	3389	649	0	0.950	0.994	1168.00
238	400001L09	NM_148946	Mus musculus solute carrier family 8 (sodium/calcium exchanger), member 2 (Slc8a2), mRNA.	Slc8a2	1	4252	572	0	0.990	0.995	1094.00
239	400001L10	NM_021374	Mus musculus regulator of G-protein signaling 20 (Rgs20), mRNA.	Rgs20	1	1226	481	0	1.000	0.990	914.00
240	400001L12	NM_026389	Mus musculus polymerase (DNA-directed), delta interacting protein 2 (Poldip2), mRNA.	Poldip2	1	1951	667	0	0.940	1.000	1322.00
241	400001L13	NM_008822	Mus musculus peroxisome biogenesis factor 7 (Pex7), mRNA.	Pex7	1	1468	487	0	1.000	0.994	934.00
242	400001L15	NM_026948	Mus musculus cutA divalent cation tolerance homolog (E. coli) (Cuta), transcript variant 2, mRNA.	Cuta	1	597	221	0	0.390	1.000	438.00
243	400001L16	NM_025513	Mus musculus exosome component 3 (Exosc3), mRNA.	Exosc3	1	1065	632	0	0.900	0.997	1237.00
244	400001L17	NM_172434	Mus musculus trinucleotide repeat containing 4 (Tnrc4), mRNA.	Tnrc4	1	2744	178	0	0.390	0.955	270.00
245	400001L18	NM_011358	Mus musculus splicing factor, arginine/serine-rich 2 (SC-35) (Sfrs2), mRNA.	Sfrs2	-1	1900	346	0	0.560	1.000	559.00
246	400001L19	NM_010758	Mus musculus myelin-associated glycoprotein (Mag), mRNA.	Mag	1	2427	538	0	1.000	0.991	1027.00
247	400001L20	NM_016863	Mus musculus FK506 binding protein 1b (Fkbp1b), mRNA.	Fkbp1b	1	1007	702	0	1.000	1.000	1392.00
248	400001L21	NM_033398	Mus musculus phosphatidylserine receptor (Ptdsr), mRNA.	Ptdsr	1	1613	679	0	1.000	1.000	1346.00
249	400001L22	NM_032004	Mus musculus testis-specific serine kinase 6 (Tssk6), mRNA.	Tssk6	-1	1327	699	0	1.000	0.997	1370.00
250	400001L23	NM_018858	Mus musculus phosphatidylethanolamine binding protein 1 (Pebp1), mRNA.	Pebp1	1	1217	290	0	0.880	0.997	567.00
251	400001L24	XM_149500	PREDICTED: Mus musculus Rap1, GTPase-activating protein 1, transcript variant 1 (Rap1ga1), mRNA.	Rap1ga1	1	3218	575	0	0.880	0.998	642.00
252	400001M02	NM_010385	Mus musculus H2-K region expressed gene 2 (H2-Ke2), mRNA.	H2-Ke2	1	668	638	0	0.980	0.991	1217.00
253	400001M03	NM_028769	Mus musculus synovial apoptosis inhibitor 1, synoviolin (Syvn1), mRNA.	Syvn1	1	3388	579	0	1.000	0.997	1132.00
254	400001M04	NM_026280	Mus musculus matrix-remodelling associated 7 (Mxra7), mRNA.	Mxra7	1	1721	507	0	0.760	1.000	648.00
255	400001M07	NM_145362	Mus musculus asparagine-linked glycosylation 1 homolog (yeast, beta-1,4-mannosyltransferase) (Alg1), mRNA.	Alg1	1	1648	406	0	0.670	0.993	781.00
256	400001M08	NM_021485	Mus musculus ribosomal protein S6 kinase, polypeptide 2 (Rps6kb2), mRNA.	Rps6kb2	1	1491	343	0	0.520	1.000	680.00
257	400001M09	NM_013460	Mus musculus adrenergic receptor, alpha 1d (Adra1d), mRNA.	Adra1d	1	2394	631	0	0.930	1.000	827.00
258	400001M10	XM_001002658	PREDICTED: Mus musculus RIKEN cDNA 1700021P22 gene, transcript variant 7 (1700021P22Rik), mRNA.	1700021P22Rik	1	1338	553	0	0.970	0.991	1057.00
259	400001M11	NM_138647	Mus musculus longevity assurance homolog 1 (S. cerevisiae) (Lass1), mRNA.	Lass1	1	2711	528	0	1.000	0.987	983.00
260	400001M12	NM_007483	Mus musculus ras homolog gene family, member B (Rhob), mRNA.	Rhob	1	2264	662	0	1.000	0.998	1304.00
261	400001M13	NM_025768	Mus musculus GH regulated TBC protein 1 (Grtp1), mRNA.	Grtp1	1	1310	598	0	0.890	1.000	1112.00
262	400001M14	XM_976435	PREDICTED: Mus musculus protein phosphatase 1, regulatory (inhibitor) subunit 12C, transcript variant 3 (Ppp1r12c), mRNA.	Ppp1r12c	1	1871	581	0	0.990	1.000	1152.00
263	400001M15	NM_152229	Mus musculus nuclear receptor subfamily 2, group E, member 1 (Nr2e1), mRNA.	Nr2e1	1	3232	602	0	1.000	1.000	1193.00
264	400001M16	NM_198300	Mus musculus cytoplasmic polyadenylation element binding protein 3 (Cpeb3), mRNA.	Cpeb3	1	5792	183	0	0.480	0.973	206.00
265	400001M17	NM_029934	Mus musculus leukocyte receptor cluster (LRC) member 4 (Leng4), mRNA.	Leng4	1	2880	563	0	1.000	0.991	1076.00
266	400001M18	NM_008172	Mus musculus glutamate receptor, ionotropic, NMDA2D (epsilon 4) (Grin2d), mRNA.	Grin2d	-1	3972	380	0	0.690	1.000	379.00
267	400001M19	NM_020590	Mus musculus gamma-aminobutyric acid (GABA(A)) receptor-associated protein-like 1 (Gabarapl1), mRNA.	Gabarapl1	1	1774	646	1	1.000	1.000	1267.00
268	400001M20	NM_080635	Mus musculus eukaryotic translation initiation factor 3, subunit 3 (gamma) (Eif3s3), mRNA.	Eif3s3	1	1254	427	0	0.900	0.993	815.00
269	400001M21	NM_009622	Mus musculus adenylate cyclase 1 (Adcy1), mRNA.	Adcy1	1	12259	632	0	0.920	1.000	650.00
270	400001M23	XM_992883	PREDICTED: Mus musculus similar to RIKEN cDNA 9630020C08 gene (LOC667848), mRNA.	LOC667848	-1	1539	326	0	0.800	1.000	646.00
271	400001M24	NM_133796	Mus musculus Rho GDP dissociation inhibitor (GDI) alpha (Arhgdia), mRNA.	Arhgdia	1	2717	673	0	1.000	1.000	1334.00
272	400001N01	NM_011448	Mus musculus SRY-box containing gene 9 (Sox9), mRNA.	Sox9	1	4124	465	0	1.000	0.998	914.00
273	400001N03	XM_905996	PREDICTED: Mus musculus trypsin domain containing 1, transcript variant 3 (Tysnd1), mRNA.	Tysnd1	1	2286	449	0	0.930	0.991	773.00
274	400001N04	XM_913212	PREDICTED: Mus musculus RIKEN cDNA D330027H18 gene (D330027H18Rik), mRNA.	D330027H18Rik	1	3413	42	0	0.400	0.952	68.00
275	400001N05	NM_024263	Mus musculus matrix-remodelling associated 8 (Mxra8), mRNA.	Mxra8	1	2207	609	0	1.000	0.990	1158.00
276	400001N06	NM_173402	Mus musculus regulator of G-protein signaling 12 (Rgs12), mRNA.	Rgs12	1	5480	190	0	0.470	0.989	361.00
277	400001N07	NM_173430	Mus musculus fukutin related protein (Fkrp), mRNA.	Fkrp	1	2817	462	0	0.870	0.998	539.00
278	400001N08	NM_015747	Mus musculus solute carrier family 20, member 1 (Slc20a1), mRNA.	Slc20a1	-1	3272	113	0	0.180	0.991	216.00
279	400001N09	NM_025514	Mus musculus DNA segment, Chr 10, ERATO Doi 641, expressed (D10Ertd641e), mRNA.	D10Ertd641e	-1	1329	521	0	0.850	0.998	1025.00
280	400001N10	NM_028657	Mus musculus RIKEN cDNA F630110N24 gene (F630110N24Rik), mRNA.	F630110N24Rik	-1	3970	590	0	0.970	0.997	1065.00
281	400001N11	NM_028871	Mus musculus heterogeneous nuclear ribonucleoprotein R (Hnrpr), mRNA.	Hnrpr	1	2725	250	0	0.880	0.992	482.00
282	400001N12	NM_001077184	Mus musculus basigin (Bsg), transcript variant 2, mRNA.	Bsg	1	1404	580	0	1.000	0.993	1118.00
283	400001N13	NM_022029	Mus musculus neurogranin (Nrgn), mRNA.	Nrgn	1	1354	536	5	0.850	0.974	490.00
284	400001N14	XM_898544	PREDICTED: Mus musculus transmembrane protein 16H, transcript variant 3 (Tmem16h), mRNA.	Tmem16h	1	7873	169	0	1.000	1.000	335.00
285	400001N16	NM_011138	Mus musculus POU domain, class 2, transcription factor 2 (Pou2f2), mRNA.	Pou2f2	1	1761	266	0	0.480	0.992	373.00
286	400001N17	NM_010929	Mus musculus Notch gene homolog 4 (Drosophila) (Notch4), mRNA.	Notch4	1	6604	447	0	0.720	1.000	676.00
287	400001N18	NM_001048057	Mus musculus ribosomal protein L38 (Rpl38), transcript variant 1, mRNA.	Rpl38	1	387	289	0	0.650	0.997	565.00
288	400001N19	NM_206942	Mus musculus leukocyte tyrosine kinase (Ltk), transcript variant 3, mRNA.	Ltk	1	2932	194	0	0.670	0.964	242.00
289	400001N20	NM_146183	Mus musculus zinc finger protein 428 (Zfp428), mRNA.	Zfp428	1	1065	617	0	0.950	0.998	642.00
290	400001N21	NM_019740	Mus musculus forkhead box O3a (Foxo3a), mRNA.	Foxo3a	1	2889	593	0	0.890	1.000	1176.00
291	400001N22	NM_008691	Mus musculus neurofilament, medium polypeptide (Nefm), mRNA.	Nefm	-1	3244	714	0	0.970	1.000	1415.00
292	400001N23	NM_007600	Mus musculus calpain 1 (Capn1), mRNA.	Capn1	1	3077	705	0	1.000	1.000	1398.00
293	400001N24	NM_199251	Mus musculus potassium channel, subfamily K, member 12 (Kcnk12), mRNA.	Kcnk12	1	1952	323	0	0.990	0.994	624.00
294	400001O01	NM_007953	Mus musculus estrogen related receptor, alpha (Esrra), mRNA.	Esrra	1	2264	655	0	1.000	1.000	1298.00
295	400001O02	NM_007748	Mus musculus cytochrome c oxidase, subunit VI a, polypeptide 1 (Cox6a1), mRNA.	Cox6a1	1	533	259	0	0.670	0.985	305.00
296	400001O03	NM_053138	Mus musculus protocadherin beta 13 (Pcdhb13), mRNA.	Pcdhb13	1	2391	513	0	0.810	0.998	1009.00
297	400001O04	XM_912979	PREDICTED: Mus musculus RIKEN cDNA 2310040A07 gene (2310040A07Rik), mRNA.	2310040A07Rik	1	1297	324	0	0.560	0.994	434.00
298	400001O05	NM_001039391	Mus musculus protein kinase inhibitor, gamma (Pkig), transcript variant 3, mRNA.	Pkig	1	988	447	0	0.750	1.000	886.00
299	400001O06	XM_981824	PREDICTED: Mus musculus annexin A11 (Anxa11), mRNA.	Anxa11	1	2196	651	0	1.000	0.998	1283.00
300	400001O07	NM_015797	Mus musculus F-box protein 6 (Fbxo6), mRNA.	Fbxo6	1	1940	114	0	1.000	0.974	202.00
301	400001O08	NM_009499	Mus musculus vasodilator-stimulated phosphoprotein (Vasp), mRNA.	Vasp	1	1131	161	0	1.000	0.981	295.00
302	400001O09	NM_134141	Mus musculus cytokine induced apoptosis inhibitor 1 (Ciapin1), mRNA.	Ciapin1	1	4327	585	0	0.990	0.997	1144.00
303	400001O10	XM_891442	PREDICTED: Mus musculus heterogeneous nuclear ribonucleoprotein A0, transcript variant 2 (Hnrpa0), mRNA.	Hnrpa0	-1	2683	313	0	0.690	0.987	482.00
304	400001O11	NM_173863	Mus musculus CREB regulated transcription coactivator 3 (Crtc3), mRNA.	Crtc3	1	3426	459	0	1.000	0.969	797.00
305	400001O12	NM_019790	Mus musculus transmembrane protein with EGF-like and two follistatin-like domains 2 (Tmeff2), mRNA.	Tmeff2	1	3341	400	0	0.980	0.995	777.00
306	400001O13	XM_922127	PREDICTED: Mus musculus mitogen activated protein kinase kinase kinase 10, transcript variant 8 (Map3k10), mRNA.	Map3k10	1	3686	635	0	0.990	1.000	1259.00
307	400001O14	NM_172579	Mus musculus signal-induced proliferation-associated 1 like 1 (Sipa1l1), mRNA.	Sipa1l1	1	6003	340	0	0.540	1.000	674.00
308	400001O15	NM_011942	Mus musculus lysophospholipase 2 (Lypla2), mRNA.	Lypla2	1	1593	141	0	1.000	0.936	208.00
309	400001O16	NM_011865	Mus musculus poly(rC) binding protein 1 (Pcbp1), mRNA.	Pcbp1	1	1711	619	0	0.850	1.000	1227.00
310	400001O17	XM_001001504	PREDICTED: Mus musculus SRY-box containing gene 10, transcript variant 2 (Sox10), mRNA.	Sox10	1	2775	549	0	0.850	1.000	813.00
311	400001O18	NM_010573	Mus musculus Iroquois related homeobox 1 (Drosophila) (Irx1), mRNA.	Irx1	1	1443	559	0	0.900	0.991	1068.00
312	400001O19	NM_133831	Mus musculus glioma tumor suppressor candidate region gene 2 (Gltscr2), mRNA.	Gltscr2	1	1557	624	0	0.970	1.000	1035.00
313	400001O20	NM_011522	Mus musculus synaptogyrin 3 (Syngr3), mRNA.	Syngr3	1	1961	638	0	1.000	0.994	1233.00
314	400001O23	NM_027978	Mus musculus coenzyme Q2 homolog, prenyltransferase (yeast) (Coq2), mRNA.	Coq2	1	1732	361	0	0.990	0.992	511.00
315	400001O24	NM_011668	Mus musculus ubiquitin protein ligase E3A (Ube3a), transcript variant 2, mRNA.	Ube3a	-1	5097	273	0	0.870	0.996	525.00
316	400001P01	XM_974609	PREDICTED: Mus musculus hypothetical protein LOC669357 (LOC669357), mRNA.	LOC669357	-1	1639	93	0	0.980	0.978	168.00
317	400001P02	NM_019446	Mus musculus BarH-like 1 (Drosophila) (Barhl1), mRNA.	Barhl1	1	3698	537	0	0.870	1.000	775.00
318	400001P03	NM_009721	Mus musculus ATPase, Na+/K+ transporting, beta 1 polypeptide (Atp1b1), mRNA.	Atp1b1	1	2422	208	0	0.330	1.000	412.00
319	400001P04	NM_007590	Mus musculus calmodulin 3 (Calm3), mRNA.	Calm3	1	2233	653	0	1.000	1.000	1294.00
320	400001P05	NM_080708	Mus musculus BMP2 inducible kinase (Bmp2k), mRNA.	Bmp2k	1	6585	194	0	0.390	0.995	291.00
321	400001P07	NM_199200	Mus musculus cDNA sequence BC025575 (BC025575), mRNA.	BC025575	1	3099	520	0	1.000	0.998	803.00
322	400001P08	NM_001001804	Mus musculus abhydrolase domain containing 7 (Abhd7), mRNA.	Abhd7	1	1080	343	0	0.900	0.994	664.00
323	400001P09	NM_011563	Mus musculus peroxiredoxin 2 (Prdx2), mRNA.	Prdx2	1	1464	641	1	0.960	0.972	1114.00
324	400001P10	NM_009598	Mus musculus angiotensin I converting enzyme (peptidyl-dipeptidase A) 1 (Ace), transcript variant 2, mRNA.	Ace	1	2418	335	0	0.990	0.991	640.00
325	400001P11	NM_133982	Mus musculus ribonuclease P 25 subunit (human) (Rpp25), mRNA.	Rpp25	1	1361	595	0	0.910	0.998	1172.00
326	400001P12	XM_619028	PREDICTED: Mus musculus similar to Zgc:92236 (LOC544890), mRNA.	LOC544890	-1	1211	342	0	0.990	0.997	670.00
327	400001P13	NM_133777	Mus musculus ubiquitin-conjugating enzyme E2S (Ube2s), mRNA.	Ube2s	1	988	533	0	0.880	0.998	928.00
328	400001P14	NM_010218	Mus musculus four jointed box 1 (Drosophila) (Fjx1), mRNA.	Fjx1	1	2446	503	0	0.840	0.996	862.00
329	400001P15	NM_176848	Mus musculus F-box protein 2 (Fbxo2), mRNA.	Fbxo2	-1	1260	44	0	0.070	1.000	88.00
330	400001P16	XM_923987	PREDICTED: Mus musculus B-cell CLL/lymphoma 9-like, transcript variant 13 (Bcl9l), mRNA.	Bcl9l	1	5295	331	0	0.550	0.997	648.00
331	400001P17	NM_010919	Mus musculus NK2 transcription factor related, locus 2 (Drosophila) (Nkx2-2), transcript variant 1, mRNA.	Nkx2-2	1	2049	582	0	1.000	0.973	1055.00
332	400001P18	NM_176785	Mus musculus Hermansky-Pudlak syndrome 6 (Hps6), mRNA.	Hps6	1	2647	601	0	1.000	0.998	1183.00
333	400001P20	NM_133354	Mus musculus SMT3 suppressor of mif two 3 homolog 2 (yeast) (Sumo2), mRNA.	Sumo2	1	999	468	0	0.900	1.000	928.00
334	400001P21	NM_013881	Mus musculus Unc-51 like kinase 2 (C. elegans) (Ulk2), mRNA.	Ulk2	-1	5275	402	0	0.630	0.998	789.00
335	400001P22	NM_019818	Mus musculus translocase of inner mitochondrial membrane 22 homolog (yeast) (Timm22), mRNA.	Timm22	1	2771	636	1	1.000	0.998	1231.00
336	400001P23	NM_023792	Mus musculus pantothenate kinase 1 (Pank1), mRNA.	Pank1	-1	2779	368	0	0.670	1.000	729.00
337	400001P24	NM_001034908	Mus musculus similar to H-2 class I histocompatibility antigen, L-D alpha chain precursor (LOC547343), mRNA.	LOC547343	-1	1415	419	0	1.000	0.928	593.00
338	400002A01	NM_001077264	Mus musculus adaptor protein complex AP-2, alpha 1 subunit (Ap2a1), transcript variant 2, mRNA.	Ap2a1	1	3391	534	0	0.990	0.993	1019.00
339	400002A03	NM_007377	Mus musculus apoptosis-associated tyrosine kinase (Aatk), mRNA.	Aatk	1	5264	157	0	0.360	0.981	287.00
340	400002A04	NM_009496	Mus musculus vesicle-associated membrane protein 1 (Vamp1), transcript variant 1, mRNA.	Vamp1	1	2758	560	0	0.900	1.000	1007.00
341	400002A05	NM_018853	Mus musculus ribosomal protein, large, P1 (Rplp1), mRNA.	Rplp1	1	468	440	0	0.950	1.000	872.00
342	400002A06	NM_010697	Mus musculus LIM domain binding 1 (Ldb1), mRNA.	Ldb1	1	2295	410	0	0.720	1.000	486.00
343	400002A07	NM_205769	Mus musculus corticotropin releasing hormone (Crh), mRNA.	Crh	1	1240	488	0	0.860	1.000	967.00
344	400002A08	NM_001033383	Mus musculus RIKEN cDNA 6430526N21 gene (6430526N21Rik), mRNA.	6430526N21Rik	1	3959	568	0	0.990	1.000	1126.00
345	400002A11	NM_007835	Mus musculus dynactin 1 (Dctn1), mRNA.	Dctn1	1	4437	599	0	0.990	0.997	1164.00
346	400002A12	NM_010791	Mus musculus mesenchyme homeobox 1 (Meox1), mRNA.	Meox1	1	2235	595	0	0.970	0.993	1051.00
347	400002A13	NM_133718	Mus musculus transmembrane protein 30A (Tmem30a), mRNA.	Tmem30a	1	3655	472	0	0.870	1.000	511.00
348	400002A14	NM_008749	Mus musculus nucleobindin 1 (Nucb1), mRNA.	Nucb1	1	2116	423	0	1.000	0.998	831.00
349	400002A15	XM_001002582	PREDICTED: Mus musculus hypothetical protein LOC668604 (LOC668604), mRNA.	LOC668604	1	423	73	0	0.320	1.000	145.00
350	400002A16	NM_146176	Mus musculus CCR4-NOT transcription complex, subunit 3 (Cnot3), mRNA.	Cnot3	1	2849	618	0	0.990	0.998	1217.00
351	400002A18	NM_198163	Mus musculus RAB35, member RAS oncogene family (Rab35), mRNA.	Rab35	1	2181	93	0	0.480	1.000	184.00
352	400002A19	NM_001025395	Mus musculus Rous sarcoma oncogene (Src), transcript variant 2, mRNA.	Src	1	3869	403	0	0.750	0.995	783.00
353	400002A21	NM_026797	Mus musculus dysbindin (dystrobrevin binding protein 1) domain containing 2 (Dbndd2), transcript variant 2, mRNA.	Dbndd2	-1	3706	185	0	0.350	1.000	293.00
354	400002A22	NM_007590	Mus musculus calmodulin 3 (Calm3), mRNA.	Calm3	-1	2233	668	0	1.000	1.000	1324.00
355	400002A23	XM_001003584	PREDICTED: Mus musculus transmembrane protein 63b (Tmem63b), mRNA.	Tmem63b	-1	2055	584	0	0.950	0.995	634.00
356	400002B01	NM_024459	Mus musculus protein phosphatase 3, regulatory subunit B, alpha isoform (calcineurin B, type I) (Ppp3r1), mRNA.	Ppp3r1	1	2829	601	0	0.920	0.995	831.00
357	400002B03	NM_053164	Mus musculus mitochondrial ribosomal protein L43 (Mrpl43), nuclear gene encoding mitochondrial protein, mRNA.	Mrpl43	1	1213	669	0	1.000	0.999	1310.00
358	400002B04	NM_178186	Mus musculus histone cluster 1, H2ag (Hist1h2ag), mRNA.	Hist1h2ag	1	527	57	0	0.930	0.947	90.00
359	400002B05	NM_019408	Mus musculus nuclear factor of kappa light polypeptide gene enhancer in B-cells 2, p49/p100 (Nfkb2), mRNA.	Nfkb2	1	3169	667	0	0.990	1.000	1235.00
360	400002B06	NM_029565	Mus musculus transmembrane protein 59 (Tmem59), mRNA.	Tmem59	-1	1532	477	0	1.000	0.998	938.00
361	400002B07	NM_182994	Mus musculus ADP-ribosylation factor-like 5A (Arl5a), mRNA.	Arl5a	1	5212	465	0	0.940	0.991	642.00
362	400002B08	XM_901475	PREDICTED: Mus musculus RIKEN cDNA 1700021P22 gene, transcript variant 6 (1700021P22Rik), mRNA.	1700021P22Rik	1	983	520	0	1.000	0.996	999.00
363	400002B09	NM_009795	Mus musculus calpain, small subunit 1 (Capns1), mRNA.	Capns1	1	1462	255	0	0.640	0.984	319.00
364	400002B10	NM_019719	Mus musculus STIP1 homology and U-Box containing protein 1 (Stub1), mRNA.	Stub1	1	1672	377	0	1.000	0.984	692.00
365	400002B11	NM_028044	Mus musculus calponin 3, acidic (Cnn3), mRNA.	Cnn3	-1	2005	125	0	0.390	1.000	159.00
366	400002B12	NM_008427	Mus musculus potassium inwardly-rectifying channel, subfamily J, member 4 (Kcnj4), mRNA.	Kcnj4	-1	2167	413	0	0.820	0.993	795.00
367	400002B13	NM_001001881	Mus musculus RIKEN cDNA 2510009E07 gene (2510009E07Rik), mRNA.	2510009E07Rik	1	5130	352	0	0.590	1.000	698.00
368	400002B14	NM_009098	Mus musculus ribosomal protein S8 (Rps8), mRNA.	Rps8	1	740	286	0	0.460	1.000	484.00
369	400002B15	NM_013760	Mus musculus DnaJ (Hsp40) homolog, subfamily B, member 9 (Dnajb9), mRNA.	Dnajb9	1	1866	545	0	0.980	0.961	934.00
370	400002B16	NM_145121	Mus musculus calcium channel, voltage-dependent, beta 1 subunit (Cacnb1), transcript variant variant 2, mRNA.	Cacnb1	1	1794	462	0	0.830	0.996	900.00
371	400002B17	NM_013711	Mus musculus thioredoxin reductase 2 (Txnrd2), mRNA.	Txnrd2	1	1902	412	0	0.590	1.000	817.00
372	400002B18	NM_001001880	Mus musculus myelin protein zero-like 1 (Mpzl1), mRNA.	Mpzl1	-1	2205	102	0	0.490	0.980	186.00
373	400002B19	NM_145578	Mus musculus ubiquitin-conjugating enzyme E2M (UBC12 homolog, yeast) (Ube2m), mRNA.	Ube2m	1	1199	238	0	0.720	0.979	432.00
374	400002B20	NM_146104	Mus musculus anterior pharynx defective 1a homolog (C. elegans) (Aph1a), mRNA.	Aph1a	1	2851	581	0	0.980	1.000	1152.00
375	400002B21	XM_988524	PREDICTED: Mus musculus myeloid ecotropic viral integration site-related gene 2, transcript variant 2 (Mrg2), mRNA.	Mrg2	1	1555	634	0	1.000	0.998	1249.00
376	400002B22	NM_026633	Mus musculus RIKEN cDNA 9530058B02 gene (9530058B02Rik), mRNA.	9530058B02Rik	1	818	562	0	0.880	0.998	918.00
377	400002B23	NM_016876	Mus musculus eukaryotic translation initiation factor 3, subunit 4 (delta) (Eif3s4), mRNA.	Eif3s4	1	1068	273	0	0.450	1.000	375.00
378	400002B24	NM_028038	Mus musculus DEAD (Asp-Glu-Ala-Asp) box polypeptide 28 (Ddx28), mRNA.	Ddx28	1	1813	706	0	0.990	0.997	1384.00
379	400002C01	NM_138949	Mus musculus zinc finger protein 286 (Zfp286), mRNA.	Zfp286	1	3006	187	0	0.330	1.000	200.00
380	400002C02	NM_146211	Mus musculus glycosyltransferase 25 domain containing 1 (Glt25d1), mRNA.	Glt25d1	-1	3231	201	0	1.000	0.995	391.00
381	400002C03	NM_145459	Mus musculus zinc finger protein 503 (Zfp503), mRNA.	Zfp503	1	4251	333	0	0.810	0.982	613.00
382	400002C04	XM_978680	PREDICTED: Mus musculus gene model 691, (NCBI) (Gm691), mRNA.	Gm691	1	1161	322	0	0.880	0.994	426.00
383	400002C05	NM_011694	Mus musculus voltage-dependent anion channel 1 (Vdac1), mRNA.	Vdac1	-1	1767	552	0	0.880	0.987	579.00
384	400002C06	XM_922913	PREDICTED: Mus musculus potassium channel tetramerisation domain containing 17, transcript variant 7 (Kctd17), mRNA.	Kctd17	1	1574	228	0	0.440	0.991	436.00
385	400002C08	NM_008906	Mus musculus cathepsin A (Ctsa), transcript variant 1, mRNA.	Ctsa	-1	3674	326	0	0.500	0.994	622.00
386	400002C09	NM_198618	Mus musculus discs, large (Drosophila) homolog-associated protein 3 (Dlgap3), mRNA.	Dlgap3	1	4207	472	0	0.890	1.000	745.00
387	400002C11	NM_010223	Mus musculus FK506 binding protein 8 (Fkbp8), mRNA.	Fkbp8	1	1514	91	0	0.200	0.989	172.00
388	400002C13	XM_982068	PREDICTED: Mus musculus ATP synthase, H+ transporting, mitochondrial F1 complex, gamma polypeptide 1 (Atp5c1), mRNA.	Atp5c1	1	1329	216	0	1.000	0.995	420.00
389	400002C15	NM_023900	Mus musculus pleckstrin homology domain containing, family J member 1 (Plekhj1), mRNA.	Plekhj1	-1	913	203	0	0.360	1.000	402.00
390	400002C16	NM_011837	Mus musculus lymphocyte antigen 6 complex, locus H (Ly6h), mRNA.	Ly6h	1	934	334	0	0.650	1.000	662.00
391	400002C17	XM_994302	PREDICTED: Mus musculus hypothetical protein LOC672548 (LOC672548), mRNA.	LOC672548	1	1383	159	0	0.320	1.000	246.00
392	400002C18	NM_009729	Mus musculus ATPase, H+ transporting, lysosomal V0 subunit C (Atp6v0c), mRNA.	Atp6v0c	1	1153	131	0	0.710	1.000	260.00
393	400002C19	NM_007572	Mus musculus complement component 1, q subcomponent, alpha polypeptide (C1qa), mRNA.	C1qa	1	1033	597	0	1.000	0.998	1176.00
394	400002C20	NM_008427	Mus musculus potassium inwardly-rectifying channel, subfamily J, member 4 (Kcnj4), mRNA.	Kcnj4	1	2167	339	0	0.630	0.991	648.00
395	400002C21	NM_009513	Mus musculus neurensin 1 (Nrsn1), mRNA.	Nrsn1	1	2103	505	0	0.830	1.000	1001.00
396	400002C22	NM_021273	Mus musculus creatine kinase, brain (Ckb), mRNA.	Ckb	1	1402	168	0	0.870	0.988	317.00
397	400002C23	NM_182993	Mus musculus solute carrier family 17 (sodium-dependent inorganic phosphate cotransporter), member 7 (Slc17a7), mRNA.	Slc17a7	1	2799	651	1	1.000	0.995	1253.00
398	400002C24	NM_146183	Mus musculus zinc finger protein 428 (Zfp428), mRNA.	Zfp428	1	1065	326	0	0.840	1.000	646.00
399	400002D03	NM_007459	Mus musculus adaptor protein complex AP-2, alpha 2 subunit (Ap2a2), mRNA.	Ap2a2	1	4632	645	0	1.000	0.998	1271.00
400	400002D04	XM_975420	PREDICTED: Mus musculus ADP-ribosylation factor guanine nucleotide-exchange factor 1(brefeldin A-inhibited) (Arfgef1), mRNA.	Arfgef1	1	7238	172	0	0.560	1.000	196.00
401	400002D05	NM_021511	Mus musculus RRS1 ribosome biogenesis regulator homolog (S. cerevisiae) (Rrs1), mRNA.	Rrs1	-1	2034	356	13	0.500	0.865	137.00
402	400002D06	NM_001033399	Mus musculus glucose-fructose oxidoreductase domain containing 1 (Gfod1), mRNA.	Gfod1	-1	6654	520	0	1.000	0.998	1023.00
403	400002D07	NM_016866	Mus musculus serine/threonine kinase 39, STE20/SPS1 homolog (yeast) (Stk39), mRNA.	Stk39	-1	3268	434	0	0.820	1.000	860.00
404	400002D08	NM_001013758	Mus musculus cDNA sequence BC072620 (BC072620), mRNA.	BC072620	1	3447	559	0	1.000	0.998	1100.00
405	400002D09	NM_172434	Mus musculus trinucleotide repeat containing 4 (Tnrc4), mRNA.	Tnrc4	1	2744	388	0	0.540	0.997	452.00
406	400002D10	XM_898536	PREDICTED: Mus musculus transmembrane protein 16H, transcript variant 2 (Tmem16h), mRNA.	Tmem16h	1	7202	401	1	0.730	0.995	672.00
407	400002D11	NM_033610	Mus musculus synuclein, beta (Sncb), mRNA.	Sncb	1	1210	588	0	0.840	1.000	1166.00
408	400002D12	NM_008841	Mus musculus phosphatidylinositol 3-kinase, regulatory subunit, polypeptide 2 (p85 beta) (Pik3r2), mRNA.	Pik3r2	1	3157	629	0	1.000	0.998	1239.00
409	400002D13	NM_145471	Mus musculus leucine rich repeat containing 14 (Lrrc14), mRNA.	Lrrc14	1	2277	433	0	0.650	0.984	398.00
410	400002D15	NM_009383	Mus musculus Tia1 cytotoxic granule-associated RNA binding protein-like 1 (Tial1), mRNA.	Tial1	1	4292	508	0	0.870	1.000	611.00
411	400002D16	NM_011818	Mus musculus germ cell-less homolog 1 (Drosophila) (Gmcl1), mRNA.	Gmcl1	1	2918	325	0	0.980	1.000	644.00
412	400002D17	NM_001039390	Mus musculus protein kinase inhibitor, gamma (Pkig), transcript variant 2, mRNA.	Pkig	1	1074	488	0	0.900	0.996	952.00
413	400002D19	NM_144941	Mus musculus arginine/proline rich coiled-coil 1 (Rprc1), mRNA.	Rprc1	1	3415	198	0	1.000	0.980	361.00
414	400002D20	NM_022031	Mus musculus hyaluronan and proteoglycan link protein 2 (Hapln2), mRNA.	Hapln2	1	1736	99	0	1.000	0.909	125.00
415	400002D21	XM_001003085	PREDICTED: Mus musculus hypothetical protein LOC668687 (LOC668687), mRNA.	LOC668687	-1	822	180	0	0.980	0.989	341.00
416	400002D22	NM_033610	Mus musculus synuclein, beta (Sncb), mRNA.	Sncb	1	1210	615	0	0.910	1.000	963.00
417	400002D23	NM_001038614	Mus musculus olfactomedin 1 (Olfm1), transcript variant 4, mRNA.	Olfm1	1	1007	611	0	0.910	0.998	1203.00
418	400002D24	NM_001080389	Mus musculus MAP/microtubule affinity-regulating kinase 2 (Mark2), transcript variant 3, mRNA.	Mark2	-1	4513	424	0	0.810	0.995	448.00
419	400002E01	NM_010069	Mus musculus double C2, alpha (Doc2a), mRNA.	Doc2a	1	2557	445	0	0.900	0.982	833.00
420	400002E02	NM_133948	Mus musculus PC4 and SFRS1 interacting protein 1 (Psip1), mRNA.	Psip1	1	3202	291	0	0.830	0.990	553.00
421	400002E03	NM_009081	Mus musculus ribosomal protein L28 (Rpl28), mRNA.	Rpl28	1	496	277	1	0.460	0.996	527.00
422	400002E04	NM_172869	Mus musculus FERM domain containing 3 (Frmd3), mRNA.	Frmd3	1	3789	171	0	0.270	0.988	323.00
423	400002E05	NM_008499	Mus musculus LIM homeobox protein 5 (Lhx5), mRNA.	Lhx5	1	2718	233	0	0.370	0.991	446.00
424	400002E06	NM_177737	Mus musculus expressed sequence AI854703 (AI854703), mRNA.	AI854703	-1	3809	182	1	1.000	1.000	347.00
425	400002E07	NM_021402	Mus musculus ubiquitin-conjugating enzyme E2, J2 homolog (yeast) (Ube2j2), transcript variant 1, mRNA.	Ube2j2	-1	3502	590	0	0.990	0.998	1162.00
426	400002E08	NM_026851	Mus musculus mitochondrial ribosomal protein L52 (Mrpl52), mRNA.	Mrpl52	1	413	98	0	0.800	1.000	194.00
427	400002E09	NM_009548	Mus musculus zinc finger protein 179 (Zfp179), mRNA.	Zfp179	1	2998	593	0	1.000	0.998	916.00
428	400002E10	NM_198250	Mus musculus leucine rich repeat containing 4B (Lrrc4b), mRNA.	Lrrc4b	1	2753	581	0	0.990	0.995	1128.00
429	400002E11	NM_009613	Mus musculus a disintegrin and metallopeptidase domain 11 (Adam11), mRNA.	Adam11	1	3229	304	0	0.650	1.000	603.00
430	400002E12	XM_990290	PREDICTED: Mus musculus regulator of G-protein signaling 19, transcript variant 6 (Rgs19), mRNA.	Rgs19	1	1661	583	0	0.930	1.000	618.00
431	400002E14	NM_008427	Mus musculus potassium inwardly-rectifying channel, subfamily J, member 4 (Kcnj4), mRNA.	Kcnj4	1	2167	659	0	1.000	0.995	1283.00
432	400002E15	NM_027248	Mus musculus zinc finger protein 219 (Zfp219), mRNA.	Zfp219	1	2944	504	0	1.000	0.996	983.00
433	400002E17	NM_001033134	Mus musculus RIKEN cDNA 2610002J02 gene (2610002J02Rik), mRNA.	2610002J02Rik	1	1486	564	0	1.000	0.995	1009.00
434	400002E18	NM_134089	Mus musculus scribbled homolog (Drosophila) (Scrib), mRNA.	Scrib	1	5547	642	0	1.000	0.997	1257.00
435	400002E19	NM_011125	Mus musculus phospholipid transfer protein (Pltp), mRNA.	Pltp	1	1806	604	0	0.900	0.998	1084.00
436	400002E20	NM_133195	Mus musculus bruno-like 4, RNA binding protein (Drosophila) (Brunol4), mRNA.	Brunol4	1	2629	610	0	1.000	1.000	846.00
437	400002E21	NM_145434	Mus musculus nuclear receptor subfamily 1, group D, member 1 (Nr1d1), mRNA.	Nr1d1	1	2627	688	0	1.000	1.000	1364.00
438	400002E22	NM_019657	Mus musculus hydroxysteroid (17-beta) dehydrogenase 12 (Hsd17b12), mRNA.	Hsd17b12	1	1840	574	0	0.970	1.000	1138.00
439	400002E23	NM_010837	Mus musculus microtubule-associated protein 6 (Mtap6), transcript variant 1, mRNA.	Mtap6	1	3447	548	0	0.990	1.000	1086.00
440	400002E24	NM_028751	Mus musculus tight junction associated protein 1 (Tjap1), mRNA.	Tjap1	1	2557	172	0	0.360	0.988	325.00
441	400002F01	NM_177265	Mus musculus RIKEN cDNA 6330512M04 gene (6330512M04Rik), mRNA.	6330512M04Rik	1	3235	547	4	0.770	1.000	1059.00
442	400002F02	NM_001024851	Mus musculus ankyrin repeat domain 34 (Ankrd34), mRNA.	Ankrd34	1	2586	651	1	1.000	0.998	1269.00
443	400002F04	NM_031158	Mus musculus ankyrin 1, erythroid (Ank1), mRNA.	Ank1	1	8145	485	0	0.880	0.979	890.00
444	400002F05	NM_020333	Mus musculus solute carrier family 12, member 5 (Slc12a5), mRNA.	Slc12a5	1	5708	625	0	1.000	1.000	1239.00
445	400002F06	NM_001038609	Mus musculus microtubule-associated protein tau (Mapt), transcript variant 1, mRNA.	Mapt	1	5387	602	0	0.900	1.000	1193.00
446	400002F07	NM_025859	Mus musculus ADP-ribosylation factor-like 1 (Arl1), mRNA.	Arl1	1	1742	664	0	1.000	0.998	1308.00
447	400002F08	NM_009553	Mus musculus zinc finger and SCAN domain containing 2 (Zscan2), mRNA.	Zscan2	1	2302	519	0	0.810	1.000	1029.00
448	400002F09	NM_011986	Mus musculus neurochondrin (Ncdn), mRNA.	Ncdn	1	3680	632	0	0.930	0.998	1245.00
449	400002F10	NM_010065	Mus musculus dynamin 1 (Dnm1), mRNA.	Dnm1	1	3843	456	0	0.880	0.996	805.00
450	400002F11	NM_022420	Mus musculus G protein-coupled receptor, family C, group 5, member B (Gprc5b), mRNA.	Gprc5b	1	4488	652	0	1.000	0.998	1285.00
451	400002F12	NM_009625	Mus musculus adenylate cyclase activating polypeptide 1 (Adcyap1), mRNA.	Adcyap1	1	2108	299	0	0.500	1.000	593.00
452	400002F14	NM_008494	Mus musculus lunatic fringe gene homolog (Drosophila) (Lfng), mRNA.	Lfng	-1	1254	61	0	1.000	1.000	121.00
453	400002F15	NM_009622	Mus musculus adenylate cyclase 1 (Adcy1), mRNA.	Adcy1	-1	12259	405	0	0.760	0.998	795.00
454	400002F16	NM_019402	Mus musculus poly(A) binding protein, nuclear 1 (Pabpn1), mRNA.	Pabpn1	1	909	653	0	0.970	1.000	1158.00
455	400002F17	NM_011740	Mus musculus tyrosine 3-monooxygenase/tryptophan 5-monooxygenase activation protein, zeta polypeptide (Ywhaz), mRNA.	Ywhaz	1	3019	624	0	0.960	1.000	1237.00
456	400002F18	XM_484946	PREDICTED: Mus musculus RIKEN cDNA 6330403A02 gene, transcript variant 1 (6330403A02Rik), mRNA.	6330403A02Rik	1	4695	667	0	0.960	0.999	1037.00
457	400002F19	NM_009722	Mus musculus ATPase, Ca++ transporting, cardiac muscle, slow twitch 2 (Atp2a2), mRNA.	Atp2a2	-1	3984	361	0	0.830	0.997	700.00
458	400002F20	NM_134029	Mus musculus 5',3'-nucleotidase, mitochondrial (Nt5m), mRNA.	Nt5m	1	1306	540	0	0.990	1.000	1070.00
459	400002F21	NM_019674	Mus musculus protein phosphatase 4, catalytic subunit (Ppp4c), mRNA.	Ppp4c	1	1332	573	0	0.900	0.981	698.00
460	400002F22	NM_016680	Mus musculus splicing factor, arginine/serine-rich 16 (suppressor-of-white-apricot homolog, Drosophila) (Sfrs16), transcript variant L, mRNA.	Sfrs16	1	2173	533	0	0.930	0.987	1015.00
461	400002F23	NM_027925	Mus musculus tRNA selenocysteine associated protein 1 (Trspap1), mRNA.	Trspap1	1	1146	636	0	1.000	1.000	1261.00
462	400002F24	NM_054095	Mus musculus EF hand calcium binding protein 2 (Efcbp2), mRNA.	Efcbp2	-1	1971	669	0	1.000	1.000	1326.00
463	400002G01	NM_010149	Mus musculus erythropoietin receptor (Epor), mRNA.	Epor	1	1829	307	0	0.620	0.997	601.00
464	400002G02	NM_016967	Mus musculus oligodendrocyte transcription factor 2 (Olig2), mRNA.	Olig2	1	2462	605	0	1.000	0.998	1191.00
465	400002G04	NM_025526	Mus musculus IscU iron-sulfur cluster scaffold homolog (E. coli) (Iscu), mRNA.	Iscu	1	885	474	0	0.990	0.996	924.00
466	400002G06	XM_986215	PREDICTED: Mus musculus bruno-like 4, RNA binding protein (Drosophila), transcript variant 11 (Brunol4), mRNA.	Brunol4	1	2477	522	0	0.800	1.000	726.00
467	400002G07	NM_026897	Mus musculus hydroxyacylglutathione hydrolase-like (Haghl), mRNA.	Haghl	1	1263	362	0	0.690	0.997	252.00
468	400002G08	NM_009537	Mus musculus YY1 transcription factor (Yy1), mRNA.	Yy1	-1	2324	159	0	0.840	1.000	315.00
469	400002G09	XM_987372	PREDICTED: Mus musculus proprotein convertase subtilisin/kexin type 5 (Pcsk5), mRNA.	Pcsk5	1	6826	443	4	0.990	0.995	837.00
470	400002G10	NM_019674	Mus musculus protein phosphatase 4, catalytic subunit (Ppp4c), mRNA.	Ppp4c	-1	1332	684	0	1.000	1.000	1356.00
471	400002G11	NM_001003949	Mus musculus open reading frame 61 (ORF61), mRNA.	ORF61	-1	2223	501	0	0.990	0.996	977.00
472	400002G12	XM_980554	PREDICTED: Mus musculus triple functional domain (PTPRF interacting) (Trio), mRNA.	Trio	1	11491	503	0	1.000	0.998	981.00
473	400002G13	XM_001003398	PREDICTED: Mus musculus hypothetical protein LOC677425 (LOC677425), mRNA.	LOC677425	-1	678	257	1	0.690	0.984	464.00
474	400002G14	NM_008060	Mus musculus alpha glucosidase 2 alpha neutral subunit (Ganab), mRNA.	Ganab	1	3859	231	0	0.910	0.939	339.00
475	400002G15	XM_001000465	PREDICTED: Mus musculus RIKEN cDNA 9930012K11 gene (9930012K11Rik), mRNA.	9930012K11Rik	1	981	191	0	0.360	0.984	347.00
476	400002G16	NM_174991	Mus musculus brain-specific angiogenesis inhibitor 1 (Bai1), mRNA.	Bai1	1	6227	334	0	1.000	0.994	583.00
477	400002G18	NM_178118	Mus musculus DIX domain containing 1 (Dixdc1), mRNA.	Dixdc1	1	5723	392	0	0.920	0.934	377.00
478	400002G19	XM_981785	PREDICTED: Mus musculus hypothetical protein LOC666124 (LOC666124), mRNA.	LOC666124	1	618	347	0	0.550	1.000	547.00
479	400002G20	NM_153790	Mus musculus scavenger receptor class F, member 2 (Scarf2), mRNA.	Scarf2	1	3310	245	0	0.460	0.996	254.00
480	400002G21	NM_001003949	Mus musculus open reading frame 61 (ORF61), mRNA.	ORF61	1	2223	612	0	1.000	1.000	1213.00
481	400002G22	NM_015781	Mus musculus nucleosome assembly protein 1-like 1 (Nap1l1), mRNA.	Nap1l1	1	3928	368	0	0.710	0.995	569.00
482	400002G23	NM_019976	Mus musculus proline/serine-rich coiled-coil 1 (Psrc1), mRNA.	Psrc1	1	1676	292	0	0.510	1.000	579.00
483	400002G24	XM_979128	PREDICTED: Mus musculus similar to TRAF2 and NCK-interacting kinase, transcript variant 2 (LOC674765), mRNA.	LOC674765	-1	672	221	0	0.580	1.000	438.00
484	400002H02	NM_144941	Mus musculus arginine/proline rich coiled-coil 1 (Rprc1), mRNA.	Rprc1	1	3415	566	0	0.990	1.000	1122.00
485	400002H03	NM_013866	Mus musculus zinc finger protein 385 (Zfp385), mRNA.	Zfp385	1	2320	440	0	0.940	1.000	872.00
486	400002H04	NM_033041	Mus musculus hairy and enhancer of split 7 (Drosophila) (Hes7), mRNA.	Hes7	1	965	539	0	0.870	1.000	833.00
487	400002H05	XM_904141	PREDICTED: Mus musculus mitochondrial ribosomal protein L44 (Mrpl44), mRNA.	Mrpl44	1	1424	320	0	1.000	0.997	626.00
488	400002H06	NM_008538	Mus musculus myristoylated alanine rich protein kinase C substrate (Marcks), mRNA.	Marcks	1	4186	323	0	0.560	1.000	272.00
489	400002H07	NM_009413	Mus musculus tumor protein D52-like 1 (Tpd52l1), mRNA.	Tpd52l1	1	1267	463	0	0.980	0.996	902.00
490	400002H08	NM_007756	Mus musculus complexin 1 (Cplx1), mRNA.	Cplx1	-1	2120	311	1	1.000	0.977	547.00
491	400002H09	NM_181325	Mus musculus solute carrier family 25 (mitochondrial carrier ornithine transporter), member 15 (Slc25a15), mRNA.	Slc25a15	-1	2930	66	0	0.990	1.000	131.00
492	400002H10	NM_020255	Mus musculus SCAN domain-containing 1 (Scand1), mRNA.	Scand1	1	582	430	1	0.730	0.988	801.00
493	400002H11	NM_013864	Mus musculus N-myc downstream regulated gene 2 (Ndrg2), mRNA.	Ndrg2	1	2010	261	0	0.430	0.996	295.00
494	400002H12	NM_178116	Mus musculus calmodulin binding transcription activator 2 (Camta2), mRNA.	Camta2	1	4473	582	0	0.870	1.000	747.00
495	400002H13	NM_011847	Mus musculus DnaJ (Hsp40) homolog, subfamily B, member 6 (Dnajb6), transcript variant 3, mRNA.	Dnajb6	1	1604	591	0	1.000	0.998	1164.00
496	400002H14	NM_013553	Mus musculus homeo box C4 (Hoxc4), mRNA.	Hoxc4	1	1748	316	0	0.480	0.997	618.00
497	400002H15	NM_001004365	Mus musculus ARP3 actin-related protein 3 homolog B (yeast) (Actr3b), mRNA.	Actr3b	1	1734	387	0	0.990	0.992	728.00
498	400002H17	NM_145567	Mus musculus 3-hydroxyisobutyrate dehydrogenase (Hibadh), mRNA.	Hibadh	1	1748	461	0	0.860	0.985	872.00
499	400002H18	NM_001033310	Mus musculus COX18 cytochrome c oxidase assembly homolog (S. cerevisiae) (Cox18), mRNA.	Cox18	1	1293	636	1	1.000	0.994	831.00
500	400002H19	NM_145979	Mus musculus chromodomain helicase DNA binding protein 4 (Chd4), mRNA.	Chd4	1	6438	584	0	0.990	1.000	1158.00
501	400002H20	NM_028417	Mus musculus tetratricopeptide repeat domain 9B (Ttc9b), mRNA.	Ttc9b	-1	1032	223	0	0.540	1.000	442.00
502	400002H22	NM_198600	Mus musculus polymerase (DNA directed) sigma (Pols), mRNA.	Pols	-1	3992	262	0	0.800	1.000	301.00
503	400002H23	NM_009871	Mus musculus cyclin-dependent kinase 5, regulatory subunit (p35) 1 (Cdk5r1), mRNA.	Cdk5r1	-1	4166	555	0	1.000	1.000	1100.00
504	400002H24	NM_139153	Mus musculus centaurin, gamma 3 (Centg3), mRNA.	Centg3	1	3216	72	0	0.310	1.000	143.00
505	400002I01	NM_053195	Mus musculus solute carrier family 24 (sodium/potassium/calcium exchanger), member 3 (Slc24a3), mRNA.	Slc24a3	-1	3436	561	0	0.990	0.996	755.00
506	400002I02	NM_026585	Mus musculus DNA segment, Chr 6, Wayne State University 116, expressed (D6Wsu116e), mRNA.	D6Wsu116e	1	4269	445	6	0.970	0.899	367.00
507	400002I03	XM_976362	PREDICTED: Mus musculus protein phosphatase 1, regulatory (inhibitor) subunit 12C, transcript variant 1 (Ppp1r12c), mRNA.	Ppp1r12c	-1	1765	176	0	1.000	0.972	309.00
508	400002I04	NM_028768	Mus musculus armadillo repeat containing 8 (Armc8), mRNA.	Armc8	1	2925	538	0	0.990	0.955	868.00
509	400002I05	NM_010347	Mus musculus amino-terminal enhancer of split (Aes), mRNA.	Aes	-1	1348	438	0	0.900	1.000	868.00
510	400002I06	NM_010598	Mus musculus potassium voltage-gated channel, shaker-related subfamily, beta member 2 (Kcnab2), mRNA.	Kcnab2	1	3571	407	4	0.870	0.916	396.00
511	400002I07	NM_030109	Mus musculus splicing factor 3b, subunit 2 (Sf3b2), mRNA.	Sf3b2	1	3240	509	0	0.890	0.998	587.00
512	400002I08	NM_019909	Mus musculus MHC (A.CA/J(H-2K-f) class I antigen (LOC56628), mRNA.	LOC56628	-1	1469	241	0	0.850	0.925	335.00
513	400002I09	XM_888176	PREDICTED: Mus musculus RIKEN cDNA 4933424A20 gene (4933424A20Rik), mRNA.	4933424A20Rik	1	2521	347	0	0.690	1.000	688.00
514	400002I10	NM_025321	Mus musculus succinate dehydrogenase complex, subunit C, integral membrane protein (Sdhc), mRNA.	Sdhc	1	1173	396	0	0.950	0.876	396.00
515	400002I11	NM_021432	Mus musculus nucleosome assembly protein 1-like 5 (Nap1l5), mRNA.	Nap1l5	1	1857	460	0	0.810	1.000	912.00
516	400002I12	NM_008133	Mus musculus glutamate dehydrogenase 1 (Glud1), mRNA.	Glud1	1	3008	76	0	0.540	0.947	119.00
517	400002I13	NM_025850	Mus musculus fibronectin type 3 and ankyrin repeat domains 1 (Fank1), mRNA.	Fank1	1	2070	502	0	1.000	0.998	523.00
518	400002I14	NM_028071	Mus musculus coactosin-like 1 (Dictyostelium) (Cotl1), mRNA.	Cotl1	1	1592	357	0	0.780	0.983	369.00
519	400002I16	XM_981592	PREDICTED: Mus musculus centaurin, gamma 3 (Centg3), mRNA.	Centg3	1	3696	515	0	1.000	0.994	997.00
520	400002I17	NM_022424	Mus musculus fibronectin type III domain containing 4 (Fndc4), mRNA.	Fndc4	1	2273	487	0	0.940	0.996	950.00
521	400002I18	NM_008741	Mus musculus neuron specific gene family member 2 (Nsg2), mRNA.	Nsg2	1	2246	189	0	1.000	0.989	359.00
522	400002I19	NM_001038612	Mus musculus olfactomedin 1 (Olfm1), transcript variant 2, mRNA.	Olfm1	1	1048	637	0	1.000	1.000	1263.00
523	400002I20	NM_212450	Mus musculus CTD (carboxy-terminal domain, RNA polymerase II, polypeptide A) small phosphatase like 2 (Ctdspl2), mRNA.	Ctdspl2	1	4546	166	0	0.970	0.928	234.00
524	400002I21	NM_019580	Mus musculus membrane interacting protein of RGS16 (Mir16), mRNA.	Mir16	1	1530	356	0	0.940	0.992	682.00
525	400002I22	NM_023230	Mus musculus ubiquitin-conjugating enzyme E2 variant 1 (Ube2v1), mRNA.	Ube2v1	1	1950	132	0	1.000	0.985	246.00
526	400002I23	NM_010097	Mus musculus SPARC-like 1 (mast9, hevin) (Sparcl1), mRNA.	Sparcl1	-1	2797	509	0	0.890	0.969	896.00
527	400002I24	NM_009895	Mus musculus cytokine inducible SH2-containing protein (Cish), mRNA.	Cish	1	2161	330	0	1.000	0.982	607.00
528	400002J01	NM_030716	Mus musculus Kv channel-interacting protein 2 (Kcnip2), transcript variant b, mRNA.	Kcnip2	1	759	448	0	0.680	0.998	880.00
529	400002J03	NM_008973	Mus musculus pleiotrophin (Ptn), mRNA.	Ptn	1	2021	670	0	1.000	0.990	1287.00
530	400002J04	NM_145518	Mus musculus NADH dehydrogenase (ubiquinone) Fe-S protein 1 (Ndufs1), mRNA.	Ndufs1	-1	2564	88	0	0.140	1.000	174.00
531	400002J05	NM_130863	Mus musculus adrenergic receptor kinase, beta 1 (Adrbk1), mRNA.	Adrbk1	1	3332	668	0	1.000	0.999	1316.00
532	400002J06	NM_009954	Mus musculus breast cancer anti-estrogen resistance 1 (Bcar1), mRNA.	Bcar1	1	3169	514	0	0.900	0.982	611.00
533	400002J07	NM_145217	Mus musculus DIRAS family, GTP-binding RAS-like 1 (Diras1), mRNA.	Diras1	1	2948	701	0	1.000	0.999	1382.00
534	400002J08	NM_008226	Mus musculus hyperpolarization-activated, cyclic nucleotide-gated K+ 2 (Hcn2), mRNA.	Hcn2	1	3195	491	0	0.850	1.000	801.00
535	400002J09	XM_993515	PREDICTED: Mus musculus hypothetical protein LOC676855 (LOC676855), mRNA.	LOC676855	-1	1493	74	0	0.460	0.959	123.00
536	400002J10	XM_919429	PREDICTED: Mus musculus RIKEN cDNA 4930527J03 gene (4930527J03Rik), mRNA.	4930527J03Rik	1	594	217	0	0.760	0.995	422.00
537	400002J11	NM_025692	Mus musculus ubiquitin-activating enzyme E1-domain containing 1 (Ube1dc1), mRNA.	Ube1dc1	1	1476	609	5	1.000	0.990	1130.00
538	400002J12	NM_022996	Mus musculus Nedd4 family interacting protein 1 (Ndfip1), mRNA.	Ndfip1	1	1012	461	0	0.990	0.993	890.00
539	400002J15	NM_028782	Mus musculus lon peptidase 1, mitochondrial (Lonp1), mRNA.	Lonp1	-1	2970	94	0	1.000	1.000	186.00
540	400002J16	NM_009573	Mus musculus zinc finger protein of the cerebellum 1 (Zic1), mRNA.	Zic1	1	3350	447	0	0.770	0.998	490.00
541	400002J17	NM_145121	Mus musculus calcium channel, voltage-dependent, beta 1 subunit (Cacnb1), transcript variant variant 2, mRNA.	Cacnb1	1	1794	51	0	0.090	0.980	94.00
542	400002J18	NM_010909	Mus musculus nuclear factor of kappa light polypeptide gene enhancer in B-cells inhibitor-like 1 (Nfkbil1), mRNA.	Nfkbil1	-1	1497	281	0	0.460	1.000	557.00
543	400002J19	XM_001001340	PREDICTED: Mus musculus RIKEN cDNA 2810032E02 gene (2810032E02Rik), mRNA.	2810032E02Rik	1	757	605	0	0.990	0.995	1025.00
544	400002J20	NM_134064	Mus musculus ring finger protein 44 (Rnf44), mRNA.	Rnf44	1	3784	559	0	0.870	0.998	430.00
545	400002J21	NM_027481	Mus musculus splicing factor 4 (Sf4), mRNA.	Sf4	1	2287	645	0	1.000	1.000	1279.00
546	400002J22	NM_009532	Mus musculus X-ray repair complementing defective repair in Chinese hamster cells 1 (Xrcc1), mRNA.	Xrcc1	1	2547	632	0	1.000	0.994	1221.00
547	400002J23	NM_008027	Mus musculus flotillin 1 (Flot1), mRNA.	Flot1	1	1694	652	0	1.000	1.000	799.00
548	400002J24	NM_026279	Mus musculus RIKEN cDNA 2310026E23 gene (2310026E23Rik), mRNA.	2310026E23Rik	1	1453	438	0	0.800	0.998	785.00
549	400002K01	NM_019649	Mus musculus cleft lip and palate associated transmembrane protein 1 (Clptm1), mRNA.	Clptm1	1	4147	609	0	1.000	1.000	1207.00
550	400002K02	NM_028711	Mus musculus solute carrier family 25, member 27 (Slc25a27), mRNA.	Slc25a27	1	2688	111	0	0.480	0.973	196.00
551	400002K03	NM_009920	Mus musculus cornichon homolog 2 (Drosophila) (Cnih2), mRNA.	Cnih2	1	1240	272	0	0.590	0.996	208.00
552	400002K04	NM_019742	Mus musculus tumor suppressor candidate 2 (Tusc2), mRNA.	Tusc2	1	1662	74	0	0.760	0.946	115.00
553	400002K05	NM_013680	Mus musculus synapsin I (Syn1), mRNA.	Syn1	1	3143	135	0	0.290	1.000	268.00
554	400002K06	XM_001002337	PREDICTED: Mus musculus RIKEN cDNA 2410127E16 gene (2410127E16Rik), mRNA.	2410127E16Rik	1	4104	490	0	1.000	1.000	971.00
555	400002K07	NM_012020	Mus musculus forkhead box L2 (Foxl2), mRNA.	Foxl2	1	1128	226	0	0.380	0.996	432.00
556	400002K08	NM_010947	Mus musculus netrin 2-like (chicken) (Ntn2l), mRNA.	Ntn2l	1	4912	146	0	1.000	0.979	266.00
557	400002K10	NM_133668	Mus musculus solute carrier family 25 (mitochondrial carrier, phosphate carrier), member 3 (Slc25a3), mRNA.	Slc25a3	1	1514	550	0	1.000	0.993	1059.00
558	400002K11	NM_013641	Mus musculus prostaglandin E receptor 1 (subtype EP1) (Ptger1), mRNA.	Ptger1	-1	2082	536	0	0.860	0.998	1055.00
559	400002K13	NM_020333	Mus musculus solute carrier family 12, member 5 (Slc12a5), mRNA.	Slc12a5	1	5708	461	0	0.990	0.998	906.00
560	400002K14	NM_010121	Mus musculus eukaryotic translation initiation factor 2 alpha kinase 3 (Eif2ak3), mRNA.	Eif2ak3	1	4512	276	0	1.000	0.964	460.00
561	400002K15	NM_015748	Mus musculus slit homolog 1 (Drosophila) (Slit1), mRNA.	Slit1	1	5238	477	0	0.990	0.994	922.00
562	400002K16	NM_011752	Mus musculus zinc finger protein 259 (Zfp259), mRNA.	Zfp259	1	2162	612	0	0.960	0.997	1197.00
563	400002K17	NM_146257	Mus musculus solute carrier family 29 (nucleoside transporters), member 4 (Slc29a4), mRNA.	Slc29a4	1	2886	551	1	1.000	1.000	1078.00
564	400002K19	NM_178060	Mus musculus thyroid hormone receptor alpha (Thra), mRNA.	Thra	1	2246	318	0	0.620	0.978	301.00
565	400002K20	NM_009319	Mus musculus TAR (HIV) RNA binding protein 2 (Tarbp2), mRNA.	Tarbp2	1	1520	476	0	0.880	0.987	607.00
566	400002K21	NM_001034851	Mus musculus RIKEN cDNA 1810015C04 gene (1810015C04Rik), transcript variant 1, mRNA.	1810015C04Rik	1	3164	600	0	0.990	0.985	963.00
567	400002K22	NM_019496	Mus musculus Alport syndrome, mental retardation, midface hypoplasia and elliptocytosis chromosomal region gene 1 homolog (human) (Ammecr1), mRNA.	Ammecr1	1	3109	86	0	0.970	0.977	147.00
568	400002K23	NM_001039509	Mus musculus paroxysmal nonkinesiogenic dyskinesia (Pnkd), transcript variant 3, mRNA.	Pnkd	1	2956	594	0	1.000	0.998	1170.00
569	400002K24	NM_153545	Mus musculus leucine rich repeat containing 45 (Lrrc45), mRNA.	Lrrc45	1	2528	410	0	0.600	1.000	813.00
570	400002L01	NM_177140	Mus musculus RIKEN cDNA D230037D09 gene (D230037D09Rik), mRNA.	D230037D09Rik	-1	1207	201	0	0.390	1.000	398.00
571	400002L02	NM_146239	Mus musculus PCTAIRE-motif protein kinase 2 (Pctk2), mRNA.	Pctk2	1	3257	79	0	0.150	0.975	141.00
572	400002L03	NM_007968	Mus musculus Ewing sarcoma breakpoint region 1 (Ewsr1), mRNA.	Ewsr1	1	2400	635	0	0.970	0.998	735.00
573	400002L04	NM_026988	Mus musculus parathymosin (Ptms), mRNA.	Ptms	1	1184	89	0	1.000	1.000	176.00
574	400002L05	NM_172261	Mus musculus protein phosphatase 1, regulatory subunit 9B (Ppp1r9b), mRNA.	Ppp1r9b	1	4317	575	0	0.920	0.998	967.00
575	400002L06	NM_178119	Mus musculus centaurin, gamma 2 (Centg2), transcript variant 1, mRNA.	Centg2	1	9581	477	1	1.000	0.998	924.00
576	400002L08	NM_198425	Mus musculus EP300 interacting inhibitor of differentiation 2 (Eid2), mRNA.	Eid2	1	1299	330	0	0.970	0.988	622.00
577	400002L10	XM_901401	PREDICTED: Mus musculus SH3/ankyrin domain gene 1, transcript variant 4 (Shank1), mRNA.	Shank1	-1	3594	359	0	0.750	1.000	587.00
578	400002L11	NM_019686	Mus musculus calcium and integrin binding family member 2 (Cib2), mRNA.	Cib2	1	1401	507	0	0.870	1.000	634.00
579	400002L12	NM_030693	Mus musculus activating transcription factor 5 (Atf5), mRNA.	Atf5	1	1710	353	0	0.770	0.960	428.00
580	400002L13	NM_001033633	Mus musculus solute carrier family 2 (facilitated glucose transporter), member 13 (Slc2a13), mRNA.	Slc2a13	-1	6535	646	0	1.000	0.998	1265.00
581	400002L14	NM_018771	Mus musculus GIPC PDZ domain containing family, member 1 (Gipc1), mRNA.	Gipc1	1	1632	526	0	0.850	0.998	571.00
582	400002L15	NM_010799	Mus musculus multiple inositol polyphosphate histidine phosphatase 1 (Minpp1), mRNA.	Minpp1	-1	2611	158	0	1.000	1.000	313.00
583	400002L16	NM_026574	Mus musculus INO80 complex homolog 1 (S. cerevisiae) (Inoc1), mRNA.	Inoc1	-1	6296	111	0	0.170	1.000	220.00
584	400002L17	NM_009722	Mus musculus ATPase, Ca++ transporting, cardiac muscle, slow twitch 2 (Atp2a2), mRNA.	Atp2a2	-1	3984	376	0	1.000	0.989	714.00
585	400002L18	NM_010347	Mus musculus amino-terminal enhancer of split (Aes), mRNA.	Aes	1	1348	582	3	0.910	1.000	1132.00
586	400002L19	NM_023178	Mus musculus DNA methyltransferase 1-associated protein 1 (Dmap1), mRNA.	Dmap1	1	1543	457	0	0.680	1.000	565.00
587	400002L20	NM_145836	Mus musculus RIKEN cDNA 6430527G18 gene (6430527G18Rik), mRNA.	6430527G18Rik	1	4114	545	0	1.000	0.998	1072.00
588	400002L22	NM_026669	Mus musculus testis enhanced gene transcript (Tegt), mRNA.	Tegt	1	2342	528	0	1.000	1.000	1047.00
589	400002L23	NM_020259	Mus musculus Hedgehog-interacting protein (Hhip), mRNA.	Hhip	1	3057	523	0	0.900	0.989	684.00
590	400002L24	XM_992215	PREDICTED: Mus musculus ring finger protein 187 (Rnf187), mRNA.	Rnf187	-1	2261	618	0	0.990	0.998	1217.00
591	400002M01	NM_009696	Mus musculus apolipoprotein E (Apoe), mRNA.	Apoe	1	1104	255	0	0.460	1.000	505.00
592	400002M03	NM_019942	Mus musculus septin 6 (Sept6), mRNA.	Sept6	1	2340	323	0	0.570	1.000	640.00
593	400002M05	XM_908279	PREDICTED: Mus musculus gene model 444, (NCBI) (Gm444), mRNA.	Gm444	1	4428	243	0	1.000	0.996	474.00
594	400002M06	NM_001003949	Mus musculus open reading frame 61 (ORF61), mRNA.	ORF61	1	2223	588	0	0.940	1.000	1051.00
595	400002M09	NM_032610	Mus musculus spectrin beta 4 (Spnb4), mRNA.	Spnb4	1	8737	220	0	1.000	1.000	436.00
596	400002M10	NM_144882	Mus musculus RIKEN cDNA 2810022L02 gene (2810022L02Rik), mRNA.	2810022L02Rik	1	3864	685	0	1.000	0.990	1316.00
597	400002M11	NM_175392	Mus musculus RIKEN cDNA 5730472N09 gene (5730472N09Rik), mRNA.	5730472N09Rik	1	3584	425	0	0.910	0.993	811.00
598	400002M12	NM_010828	Mus musculus Cbp/p300-interacting transactivator, with Glu/Asp-rich carboxy-terminal domain, 2 (Cited2), mRNA.	Cited2	1	1960	269	0	0.870	1.000	533.00
599	400002M13	NM_019439	Mus musculus gamma-aminobutyric acid (GABA-B) receptor, 1 (Gabbr1), mRNA.	Gabbr1	-1	4365	309	0	0.930	1.000	410.00
600	400002M14	NM_025494	Mus musculus ATPase, H+ transporting, lysosomal V1 subunit C1 (Atp6v1c1), mRNA.	Atp6v1c1	1	1488	633	0	0.950	0.995	1231.00
601	400002M15	NM_009708	Mus musculus Rho family GTPase 2 (Rnd2), mRNA.	Rnd2	1	684	334	0	0.710	0.994	646.00
602	400002M16	NM_013595	Mus musculus methyl-CpG binding domain protein 3 (Mbd3), mRNA.	Mbd3	1	1589	276	0	0.460	1.000	323.00
603	400002M17	XM_128716	PREDICTED: Mus musculus F-box and leucine-rich repeat protein 17, transcript variant 1 (Fbxl17), mRNA.	Fbxl17	-1	2221	312	1	1.000	0.997	597.00
604	400002M18	NM_029887	Mus musculus Yip1 interacting factor homolog B (S. cerevisiae) (Yif1b), mRNA.	Yif1b	1	1112	516	0	0.760	0.979	952.00
605	400002M19	NM_172276	Mus musculus splicing factor, arginine/serine-rich 8 (Sfrs8), mRNA.	Sfrs8	1	3319	639	0	1.000	1.000	1267.00
606	400002M20	XM_993156	PREDICTED: Mus musculus adenylate cyclase 5 (Adcy5), mRNA.	Adcy5	1	6373	499	0	0.940	0.984	704.00
607	400002M21	NM_026305	Mus musculus transcription elongation factor B (SIII), polypeptide 2 (Tceb2), mRNA.	Tceb2	1	509	105	0	0.520	1.000	208.00
608	400002M22	XM_914665	PREDICTED: Mus musculus similar to thymus expressed gene 3-like (LOC629378), mRNA.	LOC629378	1	3040	275	0	0.510	0.989	521.00
609	400002M23	XM_994102	PREDICTED: Mus musculus trans-acting transcription factor 9 (Sp9), mRNA.	Sp9	-1	1539	269	0	1.000	1.000	533.00
610	400002M24	NM_009499	Mus musculus vasodilator-stimulated phosphoprotein (Vasp), mRNA.	Vasp	1	1131	470	0	0.700	1.000	932.00
611	400002N01	NM_027882	Mus musculus capicua homolog (Drosophila) (Cic), mRNA.	Cic	1	5472	585	3	0.890	0.997	904.00
612	400002N02	NM_001024954	Mus musculus pre-B-cell leukemia transcription factor 4 (Pbx4), mRNA.	Pbx4	1	1359	421	0	0.700	0.998	440.00
613	400002N03	XM_976824	PREDICTED: Mus musculus RIKEN cDNA 6430526N21 gene (6430526N21Rik), mRNA.	6430526N21Rik	1	2879	349	0	0.670	0.991	490.00
614	400002N04	NM_029947	Mus musculus PR domain containing 8 (Prdm8), mRNA.	Prdm8	1	3119	564	0	1.000	0.998	1110.00
615	400002N05	NM_013641	Mus musculus prostaglandin E receptor 1 (subtype EP1) (Ptger1), mRNA.	Ptger1	-1	2082	175	0	0.300	0.989	188.00
616	400002N06	NM_010579	Mus musculus integrin beta 4 binding protein (Itgb4bp), mRNA.	Itgb4bp	1	1526	651	0	1.000	1.000	1291.00
617	400002N08	NM_007600	Mus musculus calpain 1 (Capn1), mRNA.	Capn1	1	3077	691	0	1.000	1.000	1370.00
618	400002N09	NM_178757	Mus musculus interferon regulatory factor 2 binding protein 1 (Irf2bp1), mRNA.	Irf2bp1	1	2741	574	0	1.000	0.998	1130.00
619	400002N10	NM_025985	Mus musculus ubiquitin-conjugating enzyme E2G 1 (UBC7 homolog, C. elegans) (Ube2g1), mRNA.	Ube2g1	1	3837	682	0	0.970	0.997	1221.00
620	400002N11	NM_145602	Mus musculus N-myc downstream regulated gene 4 (Ndrg4), mRNA.	Ndrg4	1	2738	613	0	1.000	1.000	1215.00
621	400002N12	NM_025435	Mus musculus THO complex 7 homolog (Drosophila) (Thoc7), transcript variant 1, mRNA.	Thoc7	1	883	411	0	0.590	0.993	791.00
622	400002N13	NM_010010	Mus musculus cytochrome P450, family 46, subfamily a, polypeptide 1 (Cyp46a1), mRNA.	Cyp46a1	1	2146	657	0	1.000	0.995	1279.00
623	400002N14	XM_912979	PREDICTED: Mus musculus RIKEN cDNA 2310040A07 gene (2310040A07Rik), mRNA.	2310040A07Rik	1	1297	311	0	1.000	1.000	617.00
624	400002N15	NM_001080386	Mus musculus clathrin, light polypeptide (Lca) (Clta), transcript variant 4, mRNA.	Clta	1	1103	578	0	0.950	0.998	573.00
625	400002N16	NM_027478	Mus musculus RIKEN cDNA 5730494N06 gene (5730494N06Rik), mRNA.	5730494N06Rik	1	1585	607	1	0.990	0.965	785.00
626	400002N17	NM_001004361	Mus musculus RIKEN cDNA 5730494M16 gene (5730494M16Rik), mRNA.	5730494M16Rik	1	1234	637	0	0.940	0.997	1247.00
627	400002N18	XM_979557	PREDICTED: Mus musculus similar to CG8312-PA, isoform A (LOC625638), mRNA.	LOC625638	1	2367	576	1	0.910	0.998	682.00
628	400002N19	NM_146078	Mus musculus ubiquitin protein ligase E3 component n-recognin 2 (Ubr2), mRNA.	Ubr2	1	7511	350	0	0.600	0.997	446.00
629	400002N20	NM_026886	Mus musculus RIKEN cDNA 1500001A10 gene (1500001A10Rik), mRNA.	1500001A10Rik	1	4264	50	0	0.090	0.940	76.00
630	400002N21	NM_007906	Mus musculus eukaryotic translation elongation factor 1 alpha 2 (Eef1a2), mRNA.	Eef1a2	1	2111	327	0	0.860	1.000	648.00
631	400002N22	NM_198618	Mus musculus discs, large (Drosophila) homolog-associated protein 3 (Dlgap3), mRNA.	Dlgap3	1	4207	626	0	0.970	1.000	1005.00
632	400002N23	NM_177049	Mus musculus junctophilin 4 (Jph4), transcript variant a, mRNA.	Jph4	1	3832	494	0	1.000	0.986	938.00
633	400002N24	NM_024225	Mus musculus sorting nexin 5 (Snx5), mRNA.	Snx5	1	2376	192	0	0.500	0.984	196.00
634	400002O01	NM_011861	Mus musculus protein kinase C and casein kinase substrate in neurons 1 (Pacsin1), mRNA.	Pacsin1	1	4091	445	0	0.720	1.000	882.00
635	400002O02	NM_177319	Mus musculus zinc finger, FYVE domain containing 27 (Zfyve27), mRNA.	Zfyve27	1	5587	183	0	1.000	0.973	323.00
636	400002O03	NM_007567	Mus musculus bassoon (Bsn), mRNA.	Bsn	1	11936	156	0	0.410	0.994	301.00
637	400002O05	NM_148946	Mus musculus solute carrier family 8 (sodium/calcium exchanger), member 2 (Slc8a2), mRNA.	Slc8a2	1	4252	621	0	1.000	1.000	1231.00
638	400002O06	XR_004838	PREDICTED: Mus musculus similar to quaking (LOC675815), mRNA.		-1	1223	529	0	0.870	1.000	1049.00
639	400002O07	NM_053009	Mus musculus zinc finger protein 91 (Zfp91), transcript variant 1, mRNA.	Zfp91	1	6541	164	0	0.950	0.970	285.00
640	400002O08	NM_183020	Mus musculus ataxin 2-like (Atxn2l), mRNA.	Atxn2l	1	3764	668	0	0.970	0.999	747.00
641	400002O09	XM_905990	PREDICTED: Mus musculus gamma-aminobutyric acid (GABA) B receptor 2 (Gabbr2), mRNA.	Gabbr2	-1	3021	277	1	0.990	0.996	527.00
642	400002O10	XM_912161	PREDICTED: Mus musculus zinc finger protein 703 (Zfp703), mRNA.	Zfp703	1	3421	41	0	0.170	1.000	82.00
643	400002O11	NM_001039139	Mus musculus calcium/calmodulin-dependent protein kinase II gamma (Camk2g), transcript variant 3, mRNA.	Camk2g	1	3601	508	6	0.880	1.000	882.00
644	400002O12	NM_175149	Mus musculus RIKEN cDNA 2310022B05 gene (2310022B05Rik), mRNA.	2310022B05Rik	1	3326	279	0	1.000	0.996	545.00
645	400002O14	XM_984500	PREDICTED: Mus musculus hypothetical protein LOC675712 (LOC675712), mRNA.	LOC675712	-1	1177	362	0	0.820	0.964	511.00
646	400002O15	NM_009458	Mus musculus ubiquitin-conjugating enzyme E2B, RAD6 homology (S. cerevisiae) (Ube2b), mRNA.	Ube2b	1	1631	559	0	0.890	0.993	1076.00
647	400002O16	NM_172736	Mus musculus leukocyte receptor cluster (LRC) member 8 (Leng8), mRNA.	Leng8	1	5094	598	0	0.940	0.998	704.00
648	400002O17	NM_011739	Mus musculus tyrosine 3-monooxygenase/tryptophan 5-monooxygenase activation protein, theta polypeptide (Ywhaq), mRNA.	Ywhaq	1	2130	523	0	0.880	0.994	1005.00
649	400002O18	NM_145929	Mus musculus golgi associated, gamma adaptin ear containing, ARF binding protein 1 (Gga1), mRNA.	Gga1	1	3077	280	0	0.990	0.993	539.00
650	400002O19	NM_010149	Mus musculus erythropoietin receptor (Epor), mRNA.	Epor	1	1829	61	0	0.910	1.000	121.00
651	400002O20	NM_175150	Mus musculus RIKEN cDNA 2310047H23 gene (2310047H23Rik), mRNA.	2310047H23Rik	1	1554	605	0	0.990	0.997	1183.00
652	400002O21	NM_053159	Mus musculus mitochondrial ribosomal protein L3 (Mrpl3), mRNA.	Mrpl3	1	1531	605	0	0.990	0.992	1160.00
653	400002O22	NM_030244	Mus musculus immediate early response 5-like (Ier5l), mRNA.	Ier5l	1	1572	355	0	0.820	1.000	704.00
654	400002O23	NM_001001144	Mus musculus SREBF chaperone (Scap), mRNA.	Scap	1	4247	488	0	1.000	0.990	928.00
655	400002O24	NM_008169	Mus musculus glutamate receptor, ionotropic, NMDA1 (zeta 1) (Grin1), mRNA.	Grin1	1	3031	440	0	1.000	0.995	856.00
656	400002P01	NM_178116	Mus musculus calmodulin binding transcription activator 2 (Camta2), mRNA.	Camta2	1	4473	619	0	0.930	1.000	747.00
657	400002P02	XM_983808	PREDICTED: Mus musculus hypothetical protein LOC666433 (LOC666433), mRNA.	LOC666433	1	588	101	0	0.160	1.000	113.00
658	400002P03	NM_175118	Mus musculus dual specificity phosphatase 28 (Dusp28), mRNA.	Dusp28	1	1491	610	1	0.970	1.000	894.00
659	400002P05	XM_923859	PREDICTED: Mus musculus WD and tetratricopeptide repeats 1, transcript variant 3 (Wdtc1), mRNA.	Wdtc1	1	3285	564	0	0.980	0.996	967.00
660	400002P06	NM_007873	Mus musculus double C2, beta (Doc2b), mRNA.	Doc2b	1	4275	569	0	0.800	1.000	955.00
661	400002P08	NM_001025427	Mus musculus high mobility group AT-hook 1 (Hmga1), transcript variant 2, mRNA.	Hmga1	1	1670	152	0	0.990	0.980	278.00
662	400002P09	XM_975732	PREDICTED: Mus musculus similar to ATP synthase coupling factor 6, mitochondrial precursor (ATPase subunit F6) (LOC674583), mRNA.	LOC674583	1	528	255	0	0.480	0.984	466.00
663	400002P10	XM_132047	PREDICTED: Mus musculus RIKEN cDNA 3110047P20 gene (3110047P20Rik), mRNA.	3110047P20Rik	1	8021	562	0	0.830	1.000	704.00
664	400002P11	NM_013863	Mus musculus Bcl2-associated athanogene 3 (Bag3), mRNA.	Bag3	-1	2402	475	0	0.740	0.996	926.00
665	400002P12	NM_011750	Mus musculus splicing factor 1 (Sf1), mRNA.	Sf1	1	1962	82	0	1.000	0.976	147.00
666	400002P13	NM_021287	Mus musculus spectrin beta 3 (Spnb3), mRNA.	Spnb3	-1	8254	396	0	0.790	0.997	777.00
667	400002P14	NM_147201	Mus musculus nuclear receptor binding protein 1 (Nrbp1), mRNA.	Nrbp1	1	2152	409	0	1.000	1.000	811.00
668	400002P15	XM_987212	PREDICTED: Mus musculus similar to G-protein coupled receptor 88 (LOC671461), mRNA.	LOC671461	1	3342	319	0	0.820	1.000	563.00
669	400002P16	NM_177736	Mus musculus leucine rich repeat containing 61 (Lrrc61), mRNA.	Lrrc61	1	2747	548	0	0.840	0.995	1063.00
670	400002P17	NM_178622	Mus musculus suppressor of defective silencing 3 homolog (S. cerevisiae) (Suds3), mRNA.	Suds3	-1	2373	314	0	0.840	1.000	622.00
671	400002P18	NM_026235	Mus musculus La ribonucleoprotein domain family, member 6 (Larp6), mRNA.	Larp6	1	2312	621	1	0.930	0.998	967.00
672	400002P19	NM_027910	Mus musculus kelch domain containing 3 (Klhdc3), mRNA.	Klhdc3	1	2099	106	0	0.920	0.925	161.00
673	400002P20	NM_025340	Mus musculus SHANK-associated RH domain interacting protein (Sharpin), mRNA.	Sharpin	1	1740	688	0	1.000	0.999	1348.00
674	400002P21	NM_008052	Mus musculus deltex 1 homolog (Drosophila) (Dtx1), mRNA.	Dtx1	1	3717	421	0	1.000	0.986	787.00
675	400002P22	NM_027117	Mus musculus kelch domain containing 2 (Klhdc2), mRNA.	Klhdc2	1	1638	377	1	0.840	0.992	710.00
676	400002P23	NM_010758	Mus musculus myelin-associated glycoprotein (Mag), mRNA.	Mag	1	2427	552	0	0.990	0.995	1070.00
677	400002P24	NM_019767	Mus musculus actin related protein 2/3 complex, subunit 1A (Arpc1a), mRNA.	Arpc1a	1	1588	645	0	0.980	0.998	1271.00
678	400003A01	NM_172866	Mus musculus RIKEN cDNA 1110029E03 gene (1110029E03Rik), mRNA.	1110029E03Rik	1	5152	342	0	0.980	0.994	654.00
679	400003A02	NM_027911	Mus musculus ribonucleoprotein, PTB-binding 1 (Raver1), mRNA.	Raver1	-1	3465	231	0	0.370	1.000	458.00
680	400003A03	NM_023689	Mus musculus sparc/osteonectin, cwcv and kazal-like domains proteoglycan 3 (Spock3), mRNA.	Spock3	1	3125	623	0	1.000	0.979	1156.00
681	400003A04	NM_178721	Mus musculus immunoglobulin superfamily, member 4 (Igsf4d), mRNA.	Igsf4d	1	3892	285	0	0.670	0.982	525.00
682	400003A05	NM_029634	Mus musculus inositol hexaphosphate kinase 2 (Ihpk2), mRNA.	Ihpk2	1	1868	89	0	0.990	0.966	145.00
683	400003A06	XM_973799	PREDICTED: Mus musculus hypothetical protein LOC674074 (LOC674074), mRNA.	LOC674074	1	632	49	0	0.390	1.000	98.00
684	400003A07	NM_026738	Mus musculus RIKEN cDNA 1110007C09 gene (1110007C09Rik), mRNA.	1110007C09Rik	1	805	471	0	0.830	0.998	755.00
685	400003A08	XM_978121	PREDICTED: Mus musculus ankyrin repeat domain 34 (Ankrd34), mRNA.	Ankrd34	1	1606	578	0	0.890	0.997	1130.00
686	400003A09	NM_025710	Mus musculus ubiquinol-cytochrome c reductase, Rieske iron-sulfur polypeptide 1 (Uqcrfs1), mRNA.	Uqcrfs1	1	1316	661	0	0.970	1.000	771.00
687	400003A10	NM_009318	Mus musculus TAP binding protein (Tapbp), transcript variant 2, mRNA.	Tapbp	-1	2747	194	0	0.310	0.995	377.00
688	400003A11	NM_010065	Mus musculus dynamin 1 (Dnm1), mRNA.	Dnm1	1	3843	265	0	0.600	0.996	426.00
689	400003A12	NM_182993	Mus musculus solute carrier family 17 (sodium-dependent inorganic phosphate cotransporter), member 7 (Slc17a7), mRNA.	Slc17a7	1	2799	668	2	0.950	0.993	1257.00
690	400003A13	NM_009548	Mus musculus zinc finger protein 179 (Zfp179), mRNA.	Zfp179	1	2998	583	0	0.870	1.000	1156.00
691	400003A14	NM_198001	Mus musculus RIKEN cDNA 1110008P14 gene (1110008P14Rik), mRNA.	1110008P14Rik	1	631	426	0	1.000	0.953	680.00
692	400003A15	NM_007791	Mus musculus cysteine and glycine-rich protein 1 (Csrp1), mRNA.	Csrp1	1	1770	643	0	1.000	0.997	1259.00
693	400003A16	XR_002344	PREDICTED: Mus musculus RIKEN cDNA 4933427G23 gene (4933427G23Rik), misc RNA.		1	904	533	0	0.770	1.000	1057.00
694	400003A17	NM_133924	Mus musculus RIKEN cDNA 5730407K14 gene (5730407K14Rik), mRNA.	5730407K14Rik	1	1521	589	0	0.970	0.997	916.00
695	400003A18	NM_198020	Mus musculus TRM1 tRNA methyltransferase 1 homolog (S. cerevisiae) (Trmt1), mRNA.	Trmt1	1	2149	692	0	1.000	0.997	1356.00
696	400003A19	NM_027276	Mus musculus CDC16 cell division cycle 16 homolog (S. cerevisiae) (Cdc16), mRNA.	Cdc16	1	2253	631	0	0.980	1.000	926.00
697	400003A20	NM_018873	Mus musculus P140 gene (P140), mRNA.	P140	1	6965	594	0	0.930	0.973	813.00
698	400003A21	NM_023422	Mus musculus histone cluster 1, H2bc (Hist1h2bc), mRNA.	Hist1h2bc	-1	730	384	0	0.550	0.992	737.00
699	400003A22	NM_010717	Mus musculus LIM-domain containing, protein kinase (Limk1), mRNA.	Limk1	1	3439	143	0	0.420	0.993	276.00
700	400003A23	NM_007949	Mus musculus excision repair cross-complementing rodent repair deficiency, complementation group 2 (Ercc2), mRNA.	Ercc2	1	3549	357	0	0.630	0.997	700.00
701	400003A24	XM_001003605	PREDICTED: Mus musculus dendrin (Ddn), mRNA.	Ddn	1	3903	568	1	0.940	1.000	942.00
702	400003B01	NM_146078	Mus musculus ubiquitin protein ligase E3 component n-recognin 2 (Ubr2), mRNA.	Ubr2	1	7511	411	0	0.640	1.000	722.00
703	400003B02	NM_178060	Mus musculus thyroid hormone receptor alpha (Thra), mRNA.	Thra	1	2246	587	0	0.990	1.000	1164.00
704	400003B03	NM_172695	Mus musculus phospholipase A2, activating protein (Plaa), mRNA.	Plaa	1	6815	523	0	1.000	1.000	1037.00
705	400003B04	NM_172546	Mus musculus Cnksr family member 3 (Cnksr3), mRNA.	Cnksr3	-1	3450	576	0	0.890	0.990	1092.00
706	400003B06	NM_025526	Mus musculus IscU iron-sulfur cluster scaffold homolog (E. coli) (Iscu), mRNA.	Iscu	1	885	666	6	1.000	0.998	1271.00
707	400003B07	NM_010090	Mus musculus dual specificity phosphatase 2 (Dusp2), mRNA.	Dusp2	1	1630	419	0	0.870	0.998	710.00
708	400003B08	NM_010461	Mus musculus homeo box B8 (Hoxb8), mRNA.	Hoxb8	1	2645	539	0	0.860	0.983	541.00
709	400003B09	NM_011374	Mus musculus ST8 alpha-N-acetyl-neuraminide alpha-2,8-sialyltransferase 1 (St8sia1), mRNA.	St8sia1	1	8995	240	0	0.450	1.000	476.00
710	400003B10	NM_033561	Mus musculus eukaryotic translation initiation factor 4H (Eif4h), mRNA.	Eif4h	1	2409	719	0	0.970	0.996	1003.00
711	400003B12	XM_921343	PREDICTED: Mus musculus hypothetical LOC634725 (LOC634725), mRNA.	LOC634725	-1	1099	506	0	0.880	1.000	914.00
712	400003B13	NM_010065	Mus musculus dynamin 1 (Dnm1), mRNA.	Dnm1	1	3843	481	0	0.960	1.000	801.00
713	400003B14	NM_175114	Mus musculus trafficking protein, kinesin binding 1 (Trak1), mRNA.	Trak1	1	3535	435	0	0.730	0.998	599.00
714	400003B16	XM_917195	PREDICTED: Mus musculus golgi autoantigen, golgin subfamily a, 2, transcript variant 8 (Golga2), mRNA.	Golga2	1	4515	536	0	0.900	1.000	1063.00
715	400003B17	XM_990330	PREDICTED: Mus musculus Ena-vasodilator stimulated phosphoprotein, transcript variant 2 (Evl), mRNA.	Evl	1	1910	594	0	1.000	0.987	1120.00
716	400003B18	NM_139153	Mus musculus centaurin, gamma 3 (Centg3), mRNA.	Centg3	-1	3216	57	0	0.500	1.000	113.00
717	400003B19	NM_001039385	Mus musculus VGF nerve growth factor inducible (Vgf), mRNA.	Vgf	1	2553	578	0	0.960	1.000	1146.00
718	400003B21	NM_130863	Mus musculus adrenergic receptor kinase, beta 1 (Adrbk1), mRNA.	Adrbk1	1	3332	483	0	0.950	1.000	686.00
719	400003B22	XM_914713	PREDICTED: Mus musculus similar to KIAA1183 protein (LOC434128), mRNA.	LOC434128	1	2397	595	0	0.970	0.998	1045.00
720	400003B23	NM_011436	Mus musculus sortilin-related receptor, LDLR class A repeats-containing (Sorl1), mRNA.	Sorl1	1	6939	608	0	0.990	0.993	1174.00
721	400003B24	NM_009499	Mus musculus vasodilator-stimulated phosphoprotein (Vasp), mRNA.	Vasp	1	1131	365	0	0.540	1.000	622.00
722	400003C01	NM_178638	Mus musculus transmembrane protein 108 (Tmem108), mRNA.	Tmem108	1	2152	643	0	1.000	0.998	1267.00
723	400003C02	NM_017406	Mus musculus cAMP responsive element binding protein-like 1 (Crebl1), mRNA.	Crebl1	1	2591	628	0	1.000	0.998	1237.00
724	400003C03	NM_025598	Mus musculus RIKEN cDNA 2700038C09 gene (2700038C09Rik), mRNA.	2700038C09Rik	1	798	578	0	0.890	1.000	712.00
725	400003C04	NM_010065	Mus musculus dynamin 1 (Dnm1), mRNA.	Dnm1	1	3843	627	0	0.980	1.000	926.00
726	400003C05	XM_985185	PREDICTED: Mus musculus similar to calmodulin 1 (LOC545867), mRNA.	LOC545867	1	592	58	0	1.000	0.931	84.00
727	400003C06	NM_008319	Mus musculus intercellular adhesion molecule 5, telencephalin (Icam5), mRNA.	Icam5	1	2931	606	0	0.910	1.000	1201.00
728	400003C07	NM_020603	Mus musculus WD repeat domain 46 (Wdr46), mRNA.	Wdr46	1	2235	633	0	0.940	0.994	1215.00
729	400003C08	NM_012040	Mus musculus pregnancy upregulated non-ubiquitously expressed CaM kinase (Pnck), mRNA.	Pnck	1	1554	547	0	0.880	1.000	1084.00
730	400003C09	NM_001001985	Mus musculus N-acetyltransferase 8-like (Nat8l), mRNA.	Nat8l	1	6527	339	0	0.720	1.000	418.00
731	400003C10	NM_010350	Mus musculus glutamate receptor, ionotropic, NMDA2C (epsilon 3) (Grin2c), mRNA.	Grin2c	-1	4895	641	0	1.000	0.998	1263.00
732	400003C11	XM_974286	PREDICTED: Mus musculus scaffold attachment factor B (Safb), mRNA.	Safb	1	3117	555	0	0.920	1.000	1100.00
733	400003C12	NM_198618	Mus musculus discs, large (Drosophila) homolog-associated protein 3 (Dlgap3), mRNA.	Dlgap3	-1	4207	368	0	0.640	1.000	729.00
734	400003C13	NM_009508	Mus musculus solute carrier family 32 (GABA vesicular transporter), member 1 (Slc32a1), mRNA.	Slc32a1	-1	1889	562	0	0.910	0.998	1106.00
735	400003C14	NM_025944	Mus musculus RIKEN cDNA 2810432L12 gene (2810432L12Rik), mRNA.	2810432L12Rik	1	2847	443	0	0.660	1.000	878.00
736	400003C15	NM_025276	Mus musculus envoplakin (Evpl), mRNA.	Evpl	1	6398	634	1	1.000	0.998	1235.00
737	400003C16	NM_025802	Mus musculus patatin-like phospholipase domain containing 2 (Pnpla2), mRNA.	Pnpla2	1	1800	683	0	0.990	0.999	1346.00
738	400003C17	XM_922008	PREDICTED: Mus musculus hypothetical LOC432842 (LOC432842), mRNA.	LOC432842	1	1911	336	0	0.650	1.000	543.00
739	400003C18	NM_020024	Mus musculus TAF10 RNA polymerase II, TATA box binding protein (TBP)-associated factor (Taf10), mRNA.	Taf10	1	787	271	0	0.880	0.996	529.00
740	400003C19	NM_011986	Mus musculus neurochondrin (Ncdn), mRNA.	Ncdn	1	3680	606	0	0.960	0.998	1193.00
741	400003C20	XM_134209	PREDICTED: Mus musculus cDNA sequence BC053440 (BC053440), mRNA.	BC053440	-1	2987	389	24	0.630	0.918	190.00
742	400003C21	NM_008226	Mus musculus hyperpolarization-activated, cyclic nucleotide-gated K+ 2 (Hcn2), mRNA.	Hcn2	1	3195	606	1	1.000	0.998	1179.00
743	400003C22	NM_011728	Mus musculus xeroderma pigmentosum, complementation group A (Xpa), mRNA.	Xpa	1	938	202	0	0.940	1.000	400.00
744	400003C23	NM_008623	Mus musculus myelin protein zero (Mpz), mRNA.	Mpz	1	1997	591	0	0.960	0.997	819.00
745	400003C24	NM_026203	Mus musculus Abelson helper integration site (Ahi1), mRNA.	Ahi1	-1	4751	492	1	0.800	0.980	870.00
746	400003D01	XM_981513	PREDICTED: Mus musculus hypothetical protein LOC666086 (LOC666086), mRNA.	LOC666086	-1	1824	98	0	1.000	1.000	194.00
747	400003D02	NM_016796	Mus musculus vesicle-associated membrane protein 4 (Vamp4), mRNA.	Vamp4	1	2534	451	0	0.680	1.000	894.00
748	400003D04	NM_174988	Mus musculus cadherin 22 (Cdh22), mRNA.	Cdh22	-1	3571	473	0	0.910	1.000	650.00
749	400003D05	NM_007494	Mus musculus argininosuccinate synthetase 1 (Ass1), mRNA.	Ass1	1	1645	619	0	1.000	0.998	1219.00
750	400003D06	NM_024287	Mus musculus RAB6, member RAS oncogene family (Rab6), mRNA.	Rab6	-1	3404	658	0	0.970	0.989	831.00
751	400003D07	NM_009510	Mus musculus villin 2 (Vil2), mRNA.	Vil2	1	3070	385	0	1.000	0.987	716.00
752	400003D09	NM_183173	Mus musculus ankyrin repeat domain 43 (Ankrd43), mRNA.	Ankrd43	1	3504	488	1	0.800	1.000	589.00
753	400003D10	NM_021884	Mus musculus tumor susceptibility gene 101 (Tsg101), mRNA.	Tsg101	1	1833	661	0	0.920	1.000	1029.00
754	400003D11	NM_130893	Mus musculus scratch homolog 1, zinc finger protein (Drosophila) (Scrt1), mRNA.	Scrt1	1	3498	679	0	1.000	0.999	1338.00
755	400003D12	NM_026805	Mus musculus SV2 related protein (Svop), mRNA.	Svop	1	3186	738	2	1.000	0.997	1429.00
756	400003D13	NM_172608	Mus musculus RIKEN cDNA 4732495E13 gene (4732495E13Rik), mRNA.	4732495E13Rik	1	3388	572	0	1.000	0.997	1118.00
757	400003D14	NM_173047	Mus musculus carbonyl reductase 3 (Cbr3), mRNA.	Cbr3	1	1198	282	0	0.590	0.993	543.00
758	400003D15	NM_133778	Mus musculus RIKEN cDNA 2900046G09 gene (2900046G09Rik), mRNA.	2900046G09Rik	1	2273	610	4	1.000	1.000	1174.00
759	400003D16	NM_172496	Mus musculus cordon-bleu (Cobl), mRNA.	Cobl	1	5454	571	0	0.810	0.995	1108.00
760	400003D17	XM_985208	PREDICTED: Mus musculus hypothetical protein LOC666651 (LOC666651), mRNA.	LOC666651	1	879	267	0	0.520	1.000	529.00
761	400003D18	NM_011697	Mus musculus vascular endothelial growth factor B (Vegfb), mRNA.	Vegfb	1	1236	507	0	0.770	0.980	848.00
762	400003D19	NM_025696	Mus musculus sortilin-related VPS10 domain containing receptor 3 (Sorcs3), mRNA.	Sorcs3	-1	5634	646	0	1.000	1.000	1281.00
763	400003D20	NM_016922	Mus musculus galactose-3-O-sulfotransferase 1 (Gal3st1), mRNA.	Gal3st1	1	1918	645	0	0.950	1.000	1279.00
764	400003D21	NM_172537	Mus musculus sema domain, transmembrane domain (TM), and cytoplasmic domain, (semaphorin) 6D (Sema6d), transcript variant 1, mRNA.	Sema6d	-1	6330	611	0	1.000	0.995	1187.00
765	400003D22	XM_980536	PREDICTED: Mus musculus expressed sequence AI854517 (AI854517), mRNA.	AI854517	1	1905	537	0	0.770	1.000	866.00
766	400003D23	NM_176843	Mus musculus integrator complex subunit 5 (Ints5), mRNA.	Ints5	1	3289	636	0	0.980	0.998	1253.00
767	400003D24	NM_053195	Mus musculus solute carrier family 24 (sodium/potassium/calcium exchanger), member 3 (Slc24a3), mRNA.	Slc24a3	-1	3436	167	0	0.440	1.000	331.00
768	400003E01	NM_207223	Mus musculus centaurin, beta 5 (Centb5), mRNA.	Centb5	1	4438	575	0	1.000	0.998	991.00
769	400003E02	NM_173777	Mus musculus olfactomedin 2 (Olfm2), mRNA.	Olfm2	1	1826	397	0	0.660	0.987	747.00
770	400003E03	NM_026091	Mus musculus RIKEN cDNA 1700037H04 gene (1700037H04Rik), mRNA.	1700037H04Rik	1	1242	619	0	1.000	0.981	1138.00
771	400003E04	XM_985408	PREDICTED: Mus musculus similar to cDNA sequence BC005561 (LOC666687), mRNA.	LOC666687	-1	1674	123	0	0.240	0.984	220.00
772	400003E06	NM_008244	Mus musculus HGF-regulated tyrosine kinase substrate (Hgs), mRNA.	Hgs	1	2858	630	0	0.980	0.997	1233.00
773	400003E10	XM_985221	PREDICTED: Mus musculus oxysterol binding protein-like 10 (Osbpl10), mRNA.	Osbpl10	1	3937	90	0	0.320	0.989	170.00
774	400003E11	XM_001004798	PREDICTED: Mus musculus similar to mRNA turnover protein 4 homolog (LOC668455), mRNA.	LOC668455	1	984	423	0	0.660	0.983	783.00
775	400003E12	XM_994073	PREDICTED: Mus musculus RIKEN cDNA 4121402D02 gene, transcript variant 3 (4121402D02Rik), mRNA.	4121402D02Rik	-1	2116	664	0	1.000	0.998	1308.00
776	400003E13	NM_028264	Mus musculus transmembrane protein 55A (Tmem55a), mRNA.	Tmem55a	1	2282	482	0	0.850	1.000	729.00
777	400003E15	XM_987676	PREDICTED: Mus musculus RIKEN cDNA 2410003A14 gene (2410003A14Rik), mRNA.	2410003A14Rik	-1	1443	606	0	0.990	1.000	668.00
778	400003E16	XM_895052	PREDICTED: Mus musculus RIKEN cDNA 4933407C03 gene, transcript variant 1 (4933407C03Rik), mRNA.	4933407C03Rik	1	2359	657	1	1.000	1.000	1289.00
779	400003E17	NM_013514	Mus musculus erythrocyte protein band 4.9 (Epb4.9), mRNA.	Epb4.9	1	2658	467	0	1.000	0.981	464.00
780	400003E19	NM_010174	Mus musculus fatty acid binding protein 3, muscle and heart (Fabp3), mRNA.	Fabp3	1	669	587	0	0.950	1.000	1164.00
781	400003E21	NM_198160	Mus musculus SWI/SNF related, matrix associated, actin dependent regulator of chromatin, subfamily c, member 2 (Smarcc2), mRNA.	Smarcc2	1	4552	289	0	0.870	1.000	369.00
782	400003E22	NM_010239	Mus musculus ferritin heavy chain 1 (Fth1), mRNA.	Fth1	1	866	562	0	1.000	0.988	1051.00
783	400003E23	NM_134003	Mus musculus zinc finger CCCH type containing 10 (Zc3h10), mRNA.	Zc3h10	1	2102	289	0	1.000	0.993	557.00
784	400003E24	NM_133939	Mus musculus LSM8 homolog, U6 small nuclear RNA associated (S. cerevisiae) (Lsm8), mRNA.	Lsm8	1	768	99	0	0.260	1.000	196.00
785	400003F01	NM_080433	Mus musculus Fez family zinc finger 2 (Fezf2), mRNA.	Fezf2	1	2058	571	0	1.000	0.986	1074.00
786	400003F02	NM_016786	Mus musculus huntingtin interacting protein 2 (Hip2), mRNA.	Hip2	1	4866	659	0	0.900	0.989	1132.00
787	400003F03	NM_009871	Mus musculus cyclin-dependent kinase 5, regulatory subunit (p35) 1 (Cdk5r1), mRNA.	Cdk5r1	1	4166	602	0	1.000	1.000	1193.00
788	400003F04	NM_027742	Mus musculus leucine rich repeat (in FLII) interacting protein 2 (Lrrfip2), mRNA.	Lrrfip2	-1	2848	291	0	0.930	1.000	291.00
789	400003F05	NM_024456	Mus musculus RAB5C, member RAS oncogene family (Rab5c), mRNA.	Rab5c	1	1877	628	0	1.000	1.000	1245.00
790	400003F06	NM_001037938	Mus musculus dehydrogenase/reductase (SDR family) member 4 (Dhrs4), transcript variant 1, mRNA.	Dhrs4	-1	1375	238	0	0.390	0.979	432.00
791	400003F07	XM_979051	PREDICTED: Mus musculus similar to Regulator of G-protein signaling 3 (RGS3) (C2PA) (LOC670092), mRNA.	LOC670092	1	2610	543	0	0.910	0.994	634.00
792	400003F09	NM_022424	Mus musculus fibronectin type III domain containing 4 (Fndc4), mRNA.	Fndc4	1	2273	560	0	0.900	0.998	1102.00
793	400003F10	NM_026420	Mus musculus polyadenylate-binding protein-interacting protein 2 (Paip2), mRNA.	Paip2	1	1426	41	0	1.000	0.976	74.00
794	400003F11	NM_021286	Mus musculus seizure related gene 6 (Sez6), mRNA.	Sez6	1	4096	426	0	0.920	0.995	567.00
795	400003F12	NM_009007	Mus musculus RAS-related C3 botulinum substrate 1 (Rac1), mRNA.	Rac1	1	2284	614	0	0.860	1.000	1033.00
796	400003F13	NM_138599	Mus musculus translocase of outer mitochondrial membrane 70 homolog A (yeast) (Tomm70a), mRNA.	Tomm70a	-1	3780	603	0	1.000	0.998	1187.00
797	400003F14	NM_178774	Mus musculus RIKEN cDNA 9630019K15 gene (9630019K15Rik), mRNA.	9630019K15Rik	1	3433	255	0	0.580	0.996	402.00
798	400003F15	NM_031405	Mus musculus arsenate resistance protein 2 (Ars2), mRNA.	Ars2	1	2628	393	0	0.710	0.980	553.00
799	400003F16	NM_177301	Mus musculus heterogeneous nuclear ribonucleoprotein L (Hnrpl), mRNA.	Hnrpl	1	2097	306	0	0.460	0.974	206.00
800	400003F17	NM_028301	Mus musculus ankyrin repeat and sterile alpha motif domain containing 3 (Anks3), mRNA.	Anks3	1	2409	397	0	0.640	1.000	787.00
801	400003F19	NM_008980	Mus musculus protein tyrosine phosphatase, receptor type, A (Ptpra), mRNA.	Ptpra	1	3070	407	0	0.670	0.998	799.00
802	400003F20	NM_144891	Mus musculus ganglioside-induced differentiation-associated protein 1-like 1 (Gdap1l1), mRNA.	Gdap1l1	1	1219	698	9	1.000	1.000	1338.00
803	400003F21	XM_977212	PREDICTED: Mus musculus Y box protein 1 (Ybx1), mRNA.	Ybx1	1	1327	297	0	0.520	1.000	391.00
804	400003F22	NM_024208	Mus musculus enoyl Coenzyme A hydratase domain containing 3 (Echdc3), mRNA.	Echdc3	1	1813	603	0	0.960	1.000	1195.00
805	400003F23	NM_177737	Mus musculus expressed sequence AI854703 (AI854703), mRNA.	AI854703	1	3809	329	2	0.940	0.991	601.00
806	400003F24	NM_009466	Mus musculus UDP-glucose dehydrogenase (Ugdh), mRNA.	Ugdh	1	2461	640	0	0.940	0.988	1053.00
807	400003G01	NM_016898	Mus musculus CD164 antigen (Cd164), mRNA.	Cd164	-1	2830	201	0	0.380	1.000	398.00
808	400003G02	NM_008748	Mus musculus dual specificity phosphatase 8 (Dusp8), mRNA.	Dusp8	1	2453	212	0	0.980	0.986	389.00
809	400003G03	NM_177034	Mus musculus amyloid beta (A4) precursor protein binding, family A, member 1 (Apba1), mRNA.	Apba1	1	6649	53	0	1.000	0.981	98.00
810	400003G04	NM_022996	Mus musculus Nedd4 family interacting protein 1 (Ndfip1), mRNA.	Ndfip1	1	1012	493	0	1.000	0.990	922.00
811	400003G05	NM_010772	Mus musculus MYC-associated zinc finger protein (purine-binding transcription factor) (Maz), mRNA.	Maz	1	2385	564	0	0.890	1.000	741.00
812	400003G06	NM_153081	Mus musculus solute carrier family 16 (monocarboxylic acid transporters), member 11 (Slc16a11), mRNA.	Slc16a11	1	1633	109	0	0.800	0.963	184.00
813	400003G07	NM_207533	Mus musculus developing brain homeobox 2 (Dbx2), mRNA.	Dbx2	1	2271	182	0	1.000	0.940	274.00
814	400003G08	NM_026242	Mus musculus Morf4 family associated protein 1 (Mrfap1), mRNA.	Mrfap1	1	1580	44	0	0.960	1.000	88.00
815	400003G09	NM_008187	Mus musculus gene trap locus 3 (Gtl3), mRNA.	Gtl3	1	1217	573	0	1.000	0.998	605.00
816	400003G10	NM_021519	Mus musculus endothelial differentiation-related factor 1 (Edf1), mRNA.	Edf1	1	678	626	0	1.000	0.986	1178.00
817	400003G11	XM_978630	PREDICTED: Mus musculus neurexin II (Nrxn2), mRNA.	Nrxn2	-1	5070	149	0	1.000	1.000	295.00
818	400003G12	NM_146256	Mus musculus glyoxalase domain containing 1 (Gloxd1), mRNA.	Gloxd1	-1	1603	601	0	0.990	0.998	1183.00
819	400003G14	NM_029934	Mus musculus leukocyte receptor cluster (LRC) member 4 (Leng4), mRNA.	Leng4	1	2880	325	0	1.000	0.972	565.00
820	400003G16	NM_008420	Mus musculus potassium voltage gated channel, Shab-related subfamily, member 1 (Kcnb1), mRNA.	Kcnb1	1	3733	659	0	1.000	1.000	1306.00
821	400003G17	NM_145602	Mus musculus N-myc downstream regulated gene 4 (Ndrg4), mRNA.	Ndrg4	-1	2738	175	0	0.740	0.977	216.00
822	400003G18	NM_001044308	Mus musculus calcium channel, voltage-dependent, alpha 1I subunit (Cacna1i), mRNA.	Cacna1i	1	9783	648	0	1.000	1.000	1285.00
823	400003G19	NM_009328	Mus musculus transcription factor 15 (Tcf15), mRNA.	Tcf15	1	949	217	0	0.680	0.977	283.00
824	400003G20	NM_145926	Mus musculus mannoside acetylglucosaminyltransferase 4, isoenzyme B (Mgat4b), mRNA.	Mgat4b	1	1678	417	1	0.650	0.993	789.00
825	400003G21	NM_001037539	Mus musculus prokineticin 2 (Prok2), transcript variant 2, mRNA.	Prok2	1	1456	550	0	0.900	0.996	837.00
826	400003G22	NM_008996	Mus musculus RAB1, member RAS oncogene family (Rab1), mRNA.	Rab1	1	2686	77	0	1.000	1.000	153.00
827	400003G23	NM_199251	Mus musculus potassium channel, subfamily K, member 12 (Kcnk12), mRNA.	Kcnk12	1	1952	253	0	0.820	0.992	486.00
828	400003G24	NM_198409	Mus musculus retinoic acid induced 2 (Rai2), mRNA.	Rai2	1	2232	117	0	1.000	0.932	168.00
829	400003H01	NM_134117	Mus musculus expressed sequence AW548124 (AW548124), mRNA.	AW548124	1	2305	168	0	0.530	1.000	198.00
830	400003H02	NM_001039086	Mus musculus Rap guanine nucleotide exchange factor (GEF) 1 (Rapgef1), transcript variant 2, mRNA.	Rapgef1	-1	6233	507	0	0.950	1.000	854.00
831	400003H03	NM_001033262	Mus musculus membrane-associated ring finger (C3HC4) 9 (March9), mRNA.	March9	1	2001	584	0	1.000	0.998	1150.00
832	400003H04	NM_172994	Mus musculus protein phosphatase 2 (formerly 2A), regulatory subunit B (PR 52), gamma isoform (Ppp2r2c), mRNA.	Ppp2r2c	-1	4066	653	0	0.990	1.000	1294.00
833	400003H05	NM_010350	Mus musculus glutamate receptor, ionotropic, NMDA2C (epsilon 3) (Grin2c), mRNA.	Grin2c	1	4895	321	0	0.790	1.000	636.00
834	400003H06	NM_001001804	Mus musculus abhydrolase domain containing 7 (Abhd7), mRNA.	Abhd7	1	1080	707	0	0.970	0.997	1241.00
835	400003H07	NM_001042707	Mus musculus interleukin enhancer binding factor 3 (Ilf3), transcript variant 2, mRNA.	Ilf3	1	3418	209	0	0.390	0.990	398.00
836	400003H08	NM_207238	Mus musculus F-box protein 27 (Fbxo27), mRNA.	Fbxo27	1	1931	610	0	0.860	0.995	1181.00
837	400003H09	NM_001077267	Mus musculus heterogeneous nuclear ribonucleoprotein D (Hnrpd), transcript variant 4, mRNA.	Hnrpd	1	6606	342	0	0.650	1.000	583.00
838	400003H10	NM_197989	Mus musculus RIKEN cDNA 1810009O10 gene (1810009O10Rik), mRNA.	1810009O10Rik	1	1243	750	0	1.000	1.000	1487.00
839	400003H11	XM_898869	PREDICTED: Mus musculus E3 ubiquitin protein ligase, HECT domain containing, 1, transcript variant 5 (Edd1), mRNA.	Edd1	-1	9793	89	0	0.160	1.000	105.00
840	400003H12	NM_010910	Mus musculus neurofilament, light polypeptide (Nefl), mRNA.	Nefl	1	2014	727	0	1.000	0.996	1417.00
841	400003H13	NM_026609	Mus musculus leptin receptor overlapping transcript-like 1 (Leprotl1), mRNA.	Leprotl1	-1	2609	40	0	0.070	1.000	80.00
842	400003H14	NM_027500	Mus musculus RIKEN cDNA 4933434E20 gene (4933434E20Rik), transcript variant 2, mRNA.	4933434E20Rik	1	1085	498	0	0.830	0.992	862.00
843	400003H15	NM_001033320	Mus musculus RIKEN cDNA D130029J02 gene (D130029J02Rik), mRNA.	D130029J02Rik	1	2504	450	0	0.750	1.000	329.00
844	400003H16	XM_992388	PREDICTED: Mus musculus nudix (nucleotide diphosphate linked moiety X)-type motif 3, transcript variant 3 (Nudt3), mRNA.	Nudt3	1	2082	601	0	0.870	0.998	1183.00
845	400003H18	NM_001005477	Mus musculus BarH-like 2 (Drosophila) (Barhl2), mRNA.	Barhl2	1	2329	594	0	0.850	0.988	777.00
846	400003H19	NM_145385	Mus musculus myeloid leukemia factor 2 (Mlf2), mRNA.	Mlf2	1	1508	570	0	0.920	1.000	1130.00
847	400003H20	NM_026601	Mus musculus hydroxypyruvate isomerase homolog (E. coli) (Hyi), mRNA.	Hyi	1	959	704	0	1.000	0.987	942.00
848	400003H22	XM_001003114	PREDICTED: Mus musculus RIKEN cDNA 1700020I14 gene (1700020I14Rik), mRNA.	1700020I14Rik	1	2527	578	0	0.940	0.997	999.00
849	400003H23	NM_178406	Mus musculus G protein-coupled receptor 153 (Gpr153), mRNA.	Gpr153	1	3777	585	0	1.000	1.000	1160.00
850	400003H24	NM_010065	Mus musculus dynamin 1 (Dnm1), mRNA.	Dnm1	1	3843	602	0	0.990	0.998	1185.00
851	400003I02	NM_133751	Mus musculus RIKEN cDNA 1700060H10 gene (1700060H10Rik), mRNA.	1700060H10Rik	1	2168	650	0	1.000	0.998	1281.00
852	400003I03	NM_028627	Mus musculus pleckstrin and Sec7 domain containing (Psd), mRNA.	Psd	1	3950	413	0	0.670	0.998	373.00
853	400003I04	NM_028479	Mus musculus RIKEN cDNA 1600027N09 gene (1600027N09Rik), mRNA.	1600027N09Rik	1	1192	85	0	1.000	0.976	153.00
854	400003I05	XM_919429	PREDICTED: Mus musculus RIKEN cDNA 4930527J03 gene (4930527J03Rik), mRNA.	4930527J03Rik	1	594	185	0	0.330	1.000	266.00
855	400003I06	NM_022031	Mus musculus hyaluronan and proteoglycan link protein 2 (Hapln2), mRNA.	Hapln2	1	1736	625	0	0.940	0.997	1223.00
856	400003I07	NM_001033313	Mus musculus PDGFA associated protein 1 (Pdap1), mRNA.	Pdap1	1	2204	665	0	0.940	0.998	678.00
857	400003I08	NM_145503	Mus musculus leucine zipper, putative tumor suppressor 2 (Lzts2), mRNA.	Lzts2	1	2767	570	0	0.820	1.000	1130.00
858	400003I09	NM_144935	Mus musculus cDNA sequence BC018242 (BC018242), mRNA.	BC018242	1	2699	72	0	0.110	1.000	143.00
859	400003I10	NM_026161	Mus musculus C1q and tumor necrosis factor related protein 4 (C1qtnf4), mRNA.	C1qtnf4	1	1285	85	0	0.970	0.976	145.00
860	400003I11	NM_009021	Mus musculus retinoic acid induced 1 (Rai1), transcript variant 1, mRNA.	Rai1	1	7348	133	0	0.250	1.000	264.00
861	400003I12	NM_009986	Mus musculus cut-like 1 (Drosophila) (Cutl1), transcript variant 1, mRNA.	Cutl1	1	5023	663	0	0.990	0.995	1291.00
862	400003I13	NM_009021	Mus musculus retinoic acid induced 1 (Rai1), transcript variant 1, mRNA.	Rai1	1	7348	643	0	1.000	1.000	1275.00
863	400003I14	NM_133926	Mus musculus calcium/calmodulin-dependent protein kinase I (Camk1), mRNA.	Camk1	1	1434	80	0	1.000	0.963	135.00
864	400003I15	XM_984747	PREDICTED: Mus musculus hypothetical protein LOC666583 (LOC666583), mRNA.	LOC666583	1	804	51	0	0.160	1.000	101.00
865	400003I16	NM_009721	Mus musculus ATPase, Na+/K+ transporting, beta 1 polypeptide (Atp1b1), mRNA.	Atp1b1	1	2422	188	0	1.000	1.000	373.00
866	400003I17	XM_914665	PREDICTED: Mus musculus similar to thymus expressed gene 3-like (LOC629378), mRNA.	LOC629378	1	3040	379	0	0.780	1.000	751.00
867	400003I18	NM_145390	Mus musculus transportin 2 (importin 3, karyopherin beta 2b) (Tnpo2), mRNA.	Tnpo2	-1	4867	579	0	1.000	0.995	1124.00
868	400003I19	NM_001004144	Mus musculus G protein-coupled receptor kinase-interactor 1 (Git1), mRNA.	Git1	1	3670	537	0	1.000	0.998	1049.00
869	400003I20	XM_913176	PREDICTED: Mus musculus NIPA-like domain containing 3 (Npal3), mRNA.	Npal3	1	5155	547	0	1.000	1.000	1084.00
870	400003I21	NM_011448	Mus musculus SRY-box containing gene 9 (Sox9), mRNA.	Sox9	1	4124	540	0	0.890	1.000	1070.00
871	400003I22	XM_907810	PREDICTED: Mus musculus transmembrane protein 22 (LOC245020), mRNA.	LOC245020	1	1807	242	0	0.670	0.996	472.00
872	400003I23	NM_026676	Mus musculus RIKEN cDNA 0610007P22 gene (0610007P22Rik), mRNA.	0610007P22Rik	1	1162	691	0	1.000	0.994	1086.00
873	400003I24	NM_019990	Mus musculus START domain containing 10 (Stard10), mRNA.	Stard10	1	1198	389	0	0.630	0.997	763.00
874	400003J01	NM_020027	Mus musculus HLA-B associated transcript 2 (Bat2), mRNA.	Bat2	1	6772	401	0	1.000	0.983	739.00
875	400003J03	NM_008684	Mus musculus neogenin (Neo1), transcript variant 1, mRNA.	Neo1	-1	7388	142	0	0.310	1.000	163.00
876	400003J04	NM_029946	Mus musculus RIKEN cDNA 4931407K02 gene (4931407K02Rik), mRNA.	4931407K02Rik	1	5031	643	0	0.970	0.998	864.00
877	400003J05	XM_905228	PREDICTED: Mus musculus echinoderm microtubule associated protein like 2, transcript variant 5 (Eml2), mRNA.	Eml2	1	3003	461	0	0.950	1.000	476.00
878	400003J06	NM_028296	Mus musculus carbonic anhydrase 10 (Car10), mRNA.	Car10	1	3132	385	0	0.640	1.000	763.00
879	400003J07	NM_138952	Mus musculus receptor (TNFRSF)-interacting serine-threonine kinase 2 (Ripk2), mRNA.	Ripk2	1	1948	534	0	0.980	1.000	856.00
880	400003J08	NM_007881	Mus musculus atrophin 1 (Atn1), mRNA.	Atn1	1	4426	531	0	0.840	0.998	712.00
881	400003J09	NM_013873	Mus musculus sulfotransferase family 4A, member 1 (Sult4a1), mRNA.	Sult4a1	1	2446	564	0	0.960	1.000	993.00
882	400003J10	NM_023824	Mus musculus progestin and adipoQ receptor family member IV (Paqr4), mRNA.	Paqr4	1	2507	647	0	0.960	0.992	1243.00
883	400003J11	NM_153163	Mus musculus Ca2+-dependent activator protein for secretion 2 (Cadps2), mRNA.	Cadps2	-1	4783	520	0	1.000	1.000	1031.00
884	400003J12	NM_028505	Mus musculus RIKEN cDNA 1700040I03 gene (1700040I03Rik), mRNA.	1700040I03Rik	1	610	271	0	0.410	1.000	537.00
885	400003J13	NM_001024919	Mus musculus RIKEN cDNA 2310022M17 gene (2310022M17Rik), mRNA.	2310022M17Rik	1	1408	207	0	0.490	0.990	394.00
886	400003J14	NM_008168	Mus musculus glutamate receptor, ionotropic, kainate 5 (gamma 2) (Grik5), mRNA.	Grik5	1	3733	410	0	0.970	1.000	813.00
887	400003J15	NM_008161	Mus musculus glutathione peroxidase 3 (Gpx3), mRNA.	Gpx3	1	1415	432	0	0.750	0.998	507.00
888	400003J16	NM_153124	Mus musculus ST8 alpha-N-acetyl-neuraminide alpha-2,8-sialyltransferase 5 (St8sia5), transcript variant 2, mRNA.	St8sia5	1	1881	574	0	1.000	0.997	1122.00
889	400003J17	NM_010589	Mus musculus Janus kinase 3 (Jak3), mRNA.	Jak3	1	3742	481	0	0.990	0.998	946.00
890	400003J18	NM_027452	Mus musculus leucine rich repeat and fibronectin type III domain containing 2 (Lrfn2), mRNA.	Lrfn2	1	3204	649	0	1.000	0.998	1279.00
891	400003J19	NM_016716	Mus musculus cullin 3 (Cul3), mRNA.	Cul3	-1	2804	87	0	0.380	1.000	172.00
892	400003J20	NM_011984	Mus musculus homer homolog 3 (Drosophila) (Homer3), mRNA.	Homer3	1	2393	89	0	0.730	0.978	161.00
893	400003J21	NM_198167	Mus musculus transmembrane protein 63b (Tmem63b), mRNA.	Tmem63b	1	3162	642	0	1.000	0.998	1265.00
894	400003J22	NM_013560	Mus musculus heat shock protein 1 (Hspb1), mRNA.	Hspb1	1	634	352	0	0.540	0.974	622.00
895	400003J23	NM_134091	Mus musculus RUN and TBC1 domain containing 3 (Rutbc3), mRNA.	Rutbc3	-1	2772	62	0	0.120	1.000	123.00
896	400003J24	NM_011125	Mus musculus phospholipid transfer protein (Pltp), mRNA.	Pltp	1	1806	732	0	1.000	0.996	1427.00
897	400003K01	NM_175015	Mus musculus ATP synthase, H+ transporting, mitochondrial F0 complex, subunit c (subunit 9), isoform 3 (Atp5g3), mRNA.	Atp5g3	1	681	421	0	0.710	1.000	835.00
898	400003K02	XM_989487	PREDICTED: Mus musculus similar to Rho GDP-dissociation inhibitor 3 (Rho GDI 3) (Rho-GDI gamma) (Rho-GDI2) (LOC671855), mRNA.	LOC671855	1	994	377	0	0.680	1.000	678.00
899	400003K03	NM_011984	Mus musculus homer homolog 3 (Drosophila) (Homer3), mRNA.	Homer3	1	2393	548	0	0.990	0.996	1063.00
900	400003K04	NM_011984	Mus musculus homer homolog 3 (Drosophila) (Homer3), mRNA.	Homer3	1	2393	538	0	1.000	0.983	1003.00
901	400003K06	XM_912161	PREDICTED: Mus musculus zinc finger protein 703 (Zfp703), mRNA.	Zfp703	-1	3421	626	0	0.980	0.998	1148.00
902	400003K07	NM_001033458	Mus musculus gene model 1673, (NCBI) (Gm1673), mRNA.	Gm1673	1	432	339	0	0.800	1.000	672.00
903	400003K08	NM_201245	Mus musculus expressed sequence AA536749 (AA536749), transcript variant 1, mRNA.	AA536749	1	4043	43	0	0.580	1.000	86.00
904	400003K09	NM_177370	Mus musculus rhomboid domain containing 3 (Rhbdd3), mRNA.	Rhbdd3	1	1822	280	0	0.450	0.996	547.00
905	400003K11	XM_981753	PREDICTED: Mus musculus RIKEN cDNA 2700045P11 gene (2700045P11Rik), mRNA.	2700045P11Rik	1	3955	315	0	0.690	0.997	507.00
906	400003K12	XM_979717	PREDICTED: Mus musculus aristaless related homeobox gene (Drosophila) (Arx), mRNA.	Arx	1	2558	460	0	1.000	1.000	912.00
907	400003K13	NM_011740	Mus musculus tyrosine 3-monooxygenase/tryptophan 5-monooxygenase activation protein, zeta polypeptide (Ywhaz), mRNA.	Ywhaz	1	3019	428	0	0.650	0.981	565.00
908	400003K14	NM_020333	Mus musculus solute carrier family 12, member 5 (Slc12a5), mRNA.	Slc12a5	1	5708	469	0	0.850	0.991	894.00
909	400003K15	NM_026669	Mus musculus testis enhanced gene transcript (Tegt), mRNA.	Tegt	1	2342	627	1	0.890	0.989	1187.00
910	400003K16	XM_001001034	PREDICTED: Mus musculus cDNA sequence BC060632 (BC060632), mRNA.	BC060632	1	2067	64	0	1.000	0.984	119.00
911	400003K18	XM_914665	PREDICTED: Mus musculus similar to thymus expressed gene 3-like (LOC629378), mRNA.	LOC629378	1	3040	109	0	0.660	0.963	184.00
912	400003K20	XM_358773	PREDICTED: Mus musculus DNA segment, Chr 16, Brigham & Women's Genetics 1494 expressed (D16Bwg1494e), mRNA.	D16Bwg1494e	1	1685	406	0	0.730	1.000	547.00
913	400003K21	NM_027295	Mus musculus RAB28, member RAS oncogene family (Rab28), mRNA.	Rab28	1	1667	588	0	1.000	0.998	1158.00
914	400003K22	NM_019518	Mus musculus GRP1 (general receptor for phosphoinositides 1)-associated scaffold protein (Grasp), mRNA.	Grasp	1	2025	291	0	0.840	0.983	462.00
915	400003K23	NM_010018	Mus musculus D-amino acid oxidase 1 (Dao1), mRNA.	Dao1	1	1712	693	0	0.990	0.991	1322.00
916	400003K24	XM_893953	PREDICTED: Mus musculus ATPase type 13A3, transcript variant 2 (Atp13a3), mRNA.	Atp13a3	-1	7127	629	0	1.000	1.000	1247.00
917	400003L01	NM_178602	Mus musculus glutamate receptor, ionotropic, N-methyl D-aspartate-like 1A (Grinl1a), mRNA.	Grinl1a	1	2173	516	0	0.830	0.992	888.00
918	400003L02	NM_001031664	Mus musculus nudix (nucleoside diphosphate linked moiety X)-type motif 10 (Nudt10), mRNA.	Nudt10	1	1772	645	0	0.970	1.000	1074.00
919	400003L03	NM_145124	Mus musculus mindbomb homolog 2 (Drosophila) (Mib2), mRNA.	Mib2	1	3883	224	1	0.800	0.964	276.00
920	400003L04	NM_138587	Mus musculus DNA segment, Chr 6, Wayne State University 176, expressed (D6Wsu176e), mRNA.	D6Wsu176e	1	2739	99	0	1.000	1.000	196.00
921	400003L05	NM_008284	Mus musculus Harvey rat sarcoma virus oncogene 1 (Hras1), mRNA.	Hras1	1	570	112	0	0.250	1.000	222.00
922	400003L06	NM_026370	Mus musculus MYST histone acetyltransferase 1 (Myst1), mRNA.	Myst1	1	1503	204	1	0.370	1.000	391.00
923	400003L07	NM_001013362	Mus musculus neuronal pentraxin with chromo domain (Npcd), transcript variant 2, mRNA.	Npcd	1	4891	258	0	0.500	1.000	511.00
924	400003L11	NM_010077	Mus musculus dopamine receptor 2 (Drd2), mRNA.	Drd2	1	2545	183	0	0.460	0.962	307.00
925	400003L12	NM_007909	Mus musculus ephrin A2 (Efna2), mRNA.	Efna2	1	1766	647	0	0.950	0.997	1130.00
926	400003L13	NM_133697	Mus musculus RIKEN cDNA 1110003E01 gene (1110003E01Rik), mRNA.	1110003E01Rik	1	2085	397	0	0.960	0.992	763.00
927	400003L14	NM_181039	Mus musculus latrophilin 1 (Lphn1), mRNA.	Lphn1	1	4273	422	0	0.870	0.995	634.00
928	400003L15	NM_009656	Mus musculus aldehyde dehydrogenase 2, mitochondrial (Aldh2), mRNA.	Aldh2	1	2208	427	0	0.800	1.000	541.00
929	400003L16	NM_001024385	Mus musculus cardiolipin synthase 1 (Crls1), transcript variant 1, mRNA.	Crls1	1	1939	197	1	0.520	0.959	238.00
930	400003L17	NM_198100	Mus musculus TBK1 binding protein 1 (Tbkbp1), mRNA.	Tbkbp1	1	3311	576	0	0.890	1.000	1142.00
931	400003L18	NM_145156	Mus musculus solute carrier family 25, member 28 (Slc25a28), mRNA.	Slc25a28	1	1569	138	0	0.750	0.978	250.00
932	400003L19	NM_207670	Mus musculus GRIP1 associated protein 1 (Gripap1), mRNA.	Gripap1	1	2937	405	0	1.000	1.000	803.00
933	400003L20	XM_484933	PREDICTED: Mus musculus Purkinje cell protein 4-like 1 (Pcp4l1), mRNA.	Pcp4l1	1	1613	688	0	1.000	0.996	1332.00
934	400003L21	NM_027859	Mus musculus RIKEN cDNA 0610009J22 gene (0610009J22Rik), mRNA.	0610009J22Rik	1	1953	465	0	0.760	0.998	771.00
935	400003L22	NM_016968	Mus musculus oligodendrocyte transcription factor 1 (Olig1), mRNA.	Olig1	1	2171	709	0	1.000	1.000	1405.00
936	400003L23	NM_008513	Mus musculus low density lipoprotein receptor-related protein 5 (Lrp5), mRNA.	Lrp5	1	5119	585	0	1.000	1.000	1160.00
937	400003L24	NM_198109	Mus musculus slingshot homolog 1 (Drosophila) (Ssh1), mRNA.	Ssh1	1	3209	401	0	0.580	0.990	763.00
938	400003M01	NM_133668	Mus musculus solute carrier family 25 (mitochondrial carrier, phosphate carrier), member 3 (Slc25a3), mRNA.	Slc25a3	1	1514	75	0	0.940	0.987	141.00
939	400003M02	XM_905076	PREDICTED: Mus musculus symplekin (Sympk), mRNA.	Sympk	1	4234	494	0	0.880	1.000	864.00
940	400003M03	NM_139293	Mus musculus endothelin converting enzyme 2 (Ece2), mRNA.	Ece2	1	3074	571	0	0.820	0.998	1124.00
941	400003M04	XM_485202	PREDICTED: Mus musculus zinc finger and BTB domain containing 10, transcript variant 1 (Zbtb10), mRNA.	Zbtb10	-1	7702	295	0	0.710	0.997	577.00
942	400003M05	NM_172832	Mus musculus prenylcysteine oxidase 1 like (Pcyox1l), mRNA.	Pcyox1l	1	2017	656	0	1.000	1.000	1300.00
943	400003M06	NM_009800	Mus musculus carbonic anhydrase 11 (Car11), mRNA.	Car11	-1	1456	575	0	0.950	0.997	1124.00
944	400003M07	NM_015761	Mus musculus downstream of Stk11 (Dos), mRNA.	Dos	-1	2361	630	0	1.000	1.000	1249.00
945	400003M08	XM_358773	PREDICTED: Mus musculus DNA segment, Chr 16, Brigham & Women's Genetics 1494 expressed (D16Bwg1494e), mRNA.	D16Bwg1494e	1	1685	452	0	0.740	0.998	636.00
946	400003M09	XM_919858	PREDICTED: Mus musculus RIKEN cDNA 2600011C06 gene, transcript variant 26 (2600011C06Rik), mRNA.	2600011C06Rik	1	4502	595	0	1.000	0.998	1172.00
947	400003M10	NM_019703	Mus musculus phosphofructokinase, platelet (Pfkp), mRNA.	Pfkp	-1	3987	155	0	0.260	0.994	299.00
948	400003M11	NM_198622	Mus musculus H1 histone family, member X (H1fx), mRNA.	H1fx	-1	1126	424	0	0.700	0.998	741.00
949	400003M13	NM_001024954	Mus musculus pre-B-cell leukemia transcription factor 4 (Pbx4), mRNA.	Pbx4	1	1359	57	0	0.550	0.947	90.00
950	400003M14	NM_011944	Mus musculus mitogen activated protein kinase kinase 7 (Map2k7), transcript variant 2, mRNA.	Map2k7	1	1643	457	0	1.000	1.000	906.00
951	400003M15	NM_009920	Mus musculus cornichon homolog 2 (Drosophila) (Cnih2), mRNA.	Cnih2	1	1240	267	4	0.630	0.989	272.00
952	400003M17	NM_153088	Mus musculus CTD (carboxy-terminal domain, RNA polymerase II, polypeptide A) small phosphatase 1 (Ctdsp1), mRNA.	Ctdsp1	-1	2815	102	0	0.400	0.990	194.00
953	400003M18	XM_982669	PREDICTED: Mus musculus ring finger and KH domain containing 3 (Rkhd3), mRNA.	Rkhd3	1	3066	405	0	0.870	0.995	500.00
954	400003M19	NM_009324	Mus musculus T-box 2 (Tbx2), mRNA.	Tbx2	-1	3562	136	0	0.760	1.000	270.00
955	400003M20	NM_028387	Mus musculus RIKEN cDNA 2900006F19 gene (2900006F19Rik), mRNA.	2900006F19Rik	1	3552	358	0	0.690	0.997	702.00
956	400003M21	NM_030113	Mus musculus Rho GTPase activating protein 10 (Arhgap10), mRNA.	Arhgap10	-1	3038	280	0	0.450	1.000	555.00
957	400003M22	NM_001003949	Mus musculus open reading frame 61 (ORF61), mRNA.	ORF61	1	2223	535	0	0.960	0.998	1053.00
958	400003M23	NM_009237	Mus musculus SRY-box containing gene 3 (Sox3), mRNA.	Sox3	1	1128	520	0	0.780	1.000	525.00
959	400003M24	NM_183020	Mus musculus ataxin 2-like (Atxn2l), mRNA.	Atxn2l	1	3764	502	0	0.810	1.000	995.00
960	400003N01	XM_924931	PREDICTED: Mus musculus ankyrin repeat and sterile alpha motif domain containing 1B, transcript variant 16 (Anks1b), mRNA.	Anks1b	1	5304	605	0	1.000	0.995	684.00
961	400003N02	NM_133987	Mus musculus solute carrier family 6 (neurotransmitter transporter, creatine), member 8 (Slc6a8), mRNA.	Slc6a8	1	3982	202	0	0.990	0.990	385.00
962	400003N03	NM_030082	Mus musculus histone cluster 3, H2ba (Hist3h2ba), mRNA.	Hist3h2ba	1	623	513	0	0.980	1.000	1017.00
963	400003N04	NM_080853	Mus musculus solute carrier family 17 (sodium-dependent inorganic phosphate cotransporter), member 6 (Slc17a6), mRNA.	Slc17a6	-1	4078	137	0	0.330	0.861	121.00
964	400003N05	NM_010347	Mus musculus amino-terminal enhancer of split (Aes), mRNA.	Aes	1	1348	480	3	1.000	0.996	914.00
965	400003N06	NM_026505	Mus musculus BMP and activin membrane-bound inhibitor, homolog (Xenopus laevis) (Bambi), mRNA.	Bambi	1	5040	620	0	1.000	0.998	1221.00
966	400003N07	NM_011162	Mus musculus mitogen activated protein kinase 8 interacting protein 1 (Mapk8ip1), mRNA.	Mapk8ip1	1	2931	528	0	1.000	0.994	1015.00
967	400003N08	NM_016852	Mus musculus WW domain binding protein 2 (Wbp2), mRNA.	Wbp2	1	1795	681	0	1.000	0.999	724.00
968	400003N09	XM_992215	PREDICTED: Mus musculus ring finger protein 187 (Rnf187), mRNA.	Rnf187	-1	2261	306	0	1.000	0.997	599.00
969	400003N10	NM_011175	Mus musculus legumain (Lgmn), mRNA.	Lgmn	1	1874	507	0	0.850	1.000	648.00
970	400003N12	NM_011179	Mus musculus prosaposin (Psap), mRNA.	Psap	1	2567	597	0	0.990	0.998	1176.00
971	400003N13	NM_016802	Mus musculus ras homolog gene family, member A (Rhoa), mRNA.	Rhoa	1	2166	675	0	0.930	1.000	1338.00
972	400003N14	NM_001033149	Mus musculus tetratricopeptide repeat domain 9 (Ttc9), mRNA.	Ttc9	1	2043	264	0	0.400	1.000	523.00
973	400003N15	NM_013535	Mus musculus gene rich cluster, C10 gene (Grcc10), mRNA.	Grcc10	1	568	505	0	1.000	1.000	1001.00
974	400003N16	XM_914497	PREDICTED: Mus musculus RAB26, member RAS oncogene family, transcript variant 4 (Rab26), mRNA.	Rab26	1	1578	624	0	0.970	0.989	957.00
975	400003N17	XM_001000637	PREDICTED: Mus musculus zinc finger, AN1-type domain 3, transcript variant 2 (Zfand3), mRNA.	Zfand3	1	2735	429	0	0.620	0.998	842.00
976	400003N18	NM_019727	Mus musculus sorting nexin 1 (Snx1), mRNA.	Snx1	1	2079	635	0	1.000	0.992	1215.00
977	400003N19	NM_172263	Mus musculus phosphodiesterase 8B (Pde8b), mRNA.	Pde8b	1	3973	82	0	0.130	1.000	163.00
978	400003N20	NM_023140	Mus musculus thioredoxin-like 2 (Txnl2), mRNA.	Txnl2	1	1653	294	0	0.480	1.000	583.00
979	400003N21	NM_021567	Mus musculus poly(rC) binding protein 4 (Pcbp4), mRNA.	Pcbp4	1	1984	665	0	0.960	0.994	1287.00
980	400003N22	NM_172275	Mus musculus TRAF type zinc finger domain containing 1 (Trafd1), mRNA.	Trafd1	-1	2449	184	0	0.610	1.000	365.00
981	400003N23	NM_172569	Mus musculus zinc finger CCCH type containing 5 (Zc3h5), mRNA.	Zc3h5	1	3716	622	0	0.930	1.000	1233.00
982	400003N24	NM_017476	Mus musculus A kinase (PRKA) anchor protein 8-like (Akap8l), mRNA.	Akap8l	1	2097	188	0	0.270	1.000	212.00
983	400003O01	XM_980423	PREDICTED: Mus musculus furin (paired basic amino acid cleaving enzyme), transcript variant 5 (Furin), mRNA.	Furin	-1	4714	579	0	0.980	0.983	878.00
984	400003O03	NM_009005	Mus musculus RAB7, member RAS oncogene family (Rab7), mRNA.	Rab7	1	2089	637	0	1.000	0.998	1255.00
985	400003O04	NM_178060	Mus musculus thyroid hormone receptor alpha (Thra), mRNA.	Thra	1	2246	232	0	0.520	0.966	287.00
986	400003O05	XM_991437	PREDICTED: Mus musculus RIKEN cDNA 6530409C15 gene (6530409C15Rik), mRNA.	6530409C15Rik	1	1845	389	0	0.750	0.997	490.00
987	400003O06	NM_175631	Mus musculus cerebellin 4 precursor protein (Cbln4), mRNA.	Cbln4	1	2802	540	0	0.950	1.000	866.00
988	400003O07	NM_207533	Mus musculus developing brain homeobox 2 (Dbx2), mRNA.	Dbx2	1	2271	331	0	0.990	1.000	656.00
989	400003O08	NM_138676	Mus musculus Sh3kbp1 binding protein 1 (Shkbp1), mRNA.	Shkbp1	1	2347	180	0	0.400	1.000	357.00
990	400003O09	NM_019880	Mus musculus mitochondrial carrier homolog 1 (C. elegans) (Mtch1), mRNA.	Mtch1	1	1918	402	0	0.950	0.985	482.00
991	400003O11	NM_011180	Mus musculus pleckstrin homology, Sec7 and coiled-coil domains 1 (Pscd1), mRNA.	Pscd1	1	3176	303	0	0.760	0.983	561.00
992	400003O12	NM_011750	Mus musculus splicing factor 1 (Sf1), mRNA.	Sf1	1	1962	330	0	0.560	1.000	412.00
993	400003O13	NM_008136	Mus musculus guanine nucleotide binding protein, related sequence 1 (Gna-rs1), mRNA.	Gna-rs1	1	2744	268	0	0.990	0.996	523.00
994	400003O15	NM_172711	Mus musculus GUF1 GTPase homolog (S. cerevisiae) (Guf1), mRNA.	Guf1	1	3978	640	0	1.000	1.000	1269.00
995	400003O16	NM_009730	Mus musculus attractin (Atrn), mRNA.	Atrn	1	8740	232	0	0.630	1.000	224.00
996	400003O17	NM_145358	Mus musculus calcium/calmodulin-dependent protein kinase kinase 2, beta (Camkk2), mRNA.	Camkk2	1	2661	644	0	0.930	1.000	1277.00
997	400003O18	NM_138657	Mus musculus suppressor of cytokine signaling 7 (Socs7), mRNA.	Socs7	-1	7015	412	1	1.000	1.000	803.00
998	400003O19	NM_027309	Mus musculus LysM, putative peptidoglycan-binding, domain containing 2 (Lysmd2), mRNA.	Lysmd2	1	1191	421	0	0.700	0.979	763.00
999	400003O20	NM_007888	Mus musculus dishevelled 2, dsh homolog (Drosophila) (Dvl2), mRNA.	Dvl2	1	2937	541	0	0.950	1.000	555.00
1000	400003O21	NM_028809	Mus musculus actin related protein 2/3 complex, subunit 5-like (Arpc5l), mRNA.	Arpc5l	1	1271	469	0	0.690	1.000	613.00
1001	400003O22	NM_024231	Mus musculus zinc finger like protein 1 (Zfpl1), mRNA.	Zfpl1	1	1235	490	0	0.880	0.998	963.00
1002	400003O23	NM_026552	Mus musculus actin related protein 2/3 complex, subunit 4 (Arpc4), mRNA.	Arpc4	1	1475	683	0	1.000	1.000	1354.00
1003	400003O24	NM_026269	Mus musculus RIKEN cDNA 1110007L15 gene (1110007L15Rik), mRNA.	1110007L15Rik	1	2055	552	0	0.890	0.998	999.00
1004	400003P01	NM_133188	Mus musculus DAZ associated protein 1 (Dazap1), mRNA.	Dazap1	1	1633	670	0	1.000	0.999	1320.00
1005	400003P02	NM_013662	Mus musculus sema domain, transmembrane domain (TM), and cytoplasmic domain, (semaphorin) 6B (Sema6b), mRNA.	Sema6b	1	3635	672	0	1.000	0.999	1324.00
1006	400003P03	XM_992215	PREDICTED: Mus musculus ring finger protein 187 (Rnf187), mRNA.	Rnf187	1	2261	476	0	0.800	0.996	519.00
1007	400003P04	NM_153410	Mus musculus G-protein signalling modulator 1 (AGS3-like, C. elegans) (Gpsm1), mRNA.	Gpsm1	1	3358	496	0	0.820	1.000	983.00
1008	400003P06	NM_011218	Mus musculus protein tyrosine phosphatase, receptor type, S (Ptprs), mRNA.	Ptprs	1	6734	604	0	0.950	0.988	1156.00
1009	400003P07	NM_029561	Mus musculus Nedd4 family interacting protein 2 (Ndfip2), mRNA.	Ndfip2	1	2278	670	0	0.890	0.999	1320.00
1010	400003P08	NM_028657	Mus musculus RIKEN cDNA F630110N24 gene (F630110N24Rik), mRNA.	F630110N24Rik	1	3970	343	0	1.000	0.997	672.00
1011	400003P09	NM_029775	Mus musculus DCN1, defective in cullin neddylation 1, domain containing 5 (S. cerevisiae) (Dcun1d5), mRNA.	Dcun1d5	1	1201	731	0	1.000	1.000	1449.00
1012	400003P10	NM_011180	Mus musculus pleckstrin homology, Sec7 and coiled-coil domains 1 (Pscd1), mRNA.	Pscd1	1	3176	607	0	1.000	0.997	1187.00
1013	400003P11	NM_009871	Mus musculus cyclin-dependent kinase 5, regulatory subunit (p35) 1 (Cdk5r1), mRNA.	Cdk5r1	-1	4166	609	0	0.980	0.992	646.00
1014	400003P12	NM_007899	Mus musculus extracellular matrix protein 1 (Ecm1), mRNA.	Ecm1	1	1892	631	6	1.000	0.998	1199.00
1015	400003P13	NM_001039385	Mus musculus VGF nerve growth factor inducible (Vgf), mRNA.	Vgf	1	2553	683	0	1.000	0.988	1304.00
1016	400003P14	NM_019411	Mus musculus protein phosphatase 2 (formerly 2A), catalytic subunit, alpha isoform (Ppp2ca), mRNA.	Ppp2ca	1	1933	106	0	1.000	0.962	178.00
1017	400003P15	NM_153388	Mus musculus leucine rich repeat and fibronectin type III domain containing 4 (Lrfn4), mRNA.	Lrfn4	1	3194	621	0	1.000	1.000	1231.00
1018	400003P16	NM_010423	Mus musculus hairy/enhancer-of-split related with YRPW motif 1 (Hey1), mRNA.	Hey1	1	2215	469	1	0.750	1.000	916.00
1019	400003P17	XM_001003328	PREDICTED: Mus musculus hypothetical LOC627695 (LOC627695), mRNA.	LOC627695	1	1276	106	0	0.340	1.000	210.00
1020	400003P18	NM_008529	Mus musculus lymphocyte antigen 6 complex, locus E (Ly6e), mRNA.	Ly6e	1	1192	499	0	0.690	0.990	946.00
1021	400003P19	NM_026999	Mus musculus zinc finger protein 688 (Zfp688), mRNA.	Zfp688	1	1296	629	1	1.000	0.998	753.00
1022	400003P20	NM_029186	Mus musculus transmembrane protein 180 (Tmem180), mRNA.	Tmem180	1	2280	607	0	0.990	1.000	1203.00
1023	400003P21	NM_010048	Mus musculus DiGeorge syndrome critical region gene 2 (Dgcr2), mRNA.	Dgcr2	1	4040	706	9	1.000	1.000	1354.00
1024	400003P22	NM_172994	Mus musculus protein phosphatase 2 (formerly 2A), regulatory subunit B (PR 52), gamma isoform (Ppp2r2c), mRNA.	Ppp2r2c	-1	4066	361	0	0.720	1.000	716.00
1025	400003P23	NM_008815	Mus musculus ets variant gene 4 (E1A enhancer binding protein, E1AF) (Etv4), mRNA.	Etv4	1	2336	480	0	0.700	0.994	839.00
1026	400004A01	NM_177034	Mus musculus amyloid beta (A4) precursor protein binding, family A, member 1 (Apba1), mRNA.	Apba1	1	6649	589	0	0.880	1.000	1168.00
1027	400004A02	XM_922026	PREDICTED: Mus musculus RIKEN cDNA 2310028H24 gene, transcript variant 6 (2310028H24Rik), mRNA.	2310028H24Rik	1	2078	593	2	1.000	0.988	1106.00
1028	400004A03	NM_016739	Mus musculus GPI-anchored membrane protein 1 (Gpiap1), mRNA.	Gpiap1	1	4037	610	0	0.850	1.000	688.00
1029	400004A04	XM_924800	PREDICTED: Mus musculus pleckstrin homology domain containing, family M (with RUN domain) member 2, transcript variant 7 (Plekhm2), mRNA.	Plekhm2	1	3943	673	0	1.000	1.000	1334.00
1030	400004A05	NM_133778	Mus musculus RIKEN cDNA 2900046G09 gene (2900046G09Rik), mRNA.	2900046G09Rik	1	2273	167	0	1.000	0.976	299.00
1031	400004A06	NM_028316	Mus musculus zinc finger protein 444 (Zfp444), mRNA.	Zfp444	1	2428	388	0	0.600	0.997	761.00
1032	400004A07	XM_001004021	PREDICTED: Mus musculus hypothetical protein LOC668855 (LOC668855), mRNA.	LOC668855	1	918	155	0	0.670	0.974	149.00
1033	400004A08	NM_020591	Mus musculus RIKEN cDNA A030009H04 gene (A030009H04Rik), mRNA.	A030009H04Rik	1	1757	636	0	1.000	0.978	1170.00
1034	400004A09	NM_175510	Mus musculus RIKEN cDNA C030018G13 gene (C030018G13Rik), mRNA.	C030018G13Rik	1	1257	71	0	0.220	1.000	141.00
1035	400004A10	NM_177387	Mus musculus uronyl-2-sulfotransferase (Ust), mRNA.	Ust	1	4284	697	0	1.000	1.000	1382.00
1036	400004A11	NM_172297	Mus musculus coiled-coil domain containing 9 (Ccdc9), mRNA.	Ccdc9	1	2033	436	0	0.910	0.995	702.00
1037	400004A12	NM_025682	Mus musculus paraspeckle protein 1 (Pspc1), mRNA.	Pspc1	1	2376	551	0	0.980	0.995	1053.00
1038	400004A13	NM_008422	Mus musculus potassium voltage gated channel, Shaw-related subfamily, member 3 (Kcnc3), mRNA.	Kcnc3	1	2040	659	0	1.000	0.997	1291.00
1039	400004A14	NM_009545	Mus musculus polycomb group ring finger 2 (Pcgf2), mRNA.	Pcgf2	1	1605	548	0	0.880	0.998	904.00
1040	400004A15	NM_001037757	Mus musculus open reading frame 19 (ORF19), transcript variant 2, mRNA.	ORF19	1	2887	578	0	0.990	1.000	1146.00
1041	400004A16	NM_008169	Mus musculus glutamate receptor, ionotropic, NMDA1 (zeta 1) (Grin1), mRNA.	Grin1	1	3031	651	0	1.000	1.000	1291.00
1042	400004A17	NM_029186	Mus musculus transmembrane protein 180 (Tmem180), mRNA.	Tmem180	1	2280	669	0	0.980	1.000	603.00
1043	400004A18	NM_130893	Mus musculus scratch homolog 1, zinc finger protein (Drosophila) (Scrt1), mRNA.	Scrt1	1	3498	437	0	0.740	0.998	850.00
1044	400004A19	NM_178771	Mus musculus kelch-like 26 (Drosophila) (Klhl26), transcript variant 2, mRNA.	Klhl26	1	3070	716	0	0.990	1.000	1419.00
1045	400004A20	NM_026124	Mus musculus RIKEN cDNA 1110008F13 gene (1110008F13Rik), mRNA.	1110008F13Rik	1	1042	55	0	0.930	0.964	94.00
1046	400004A21	NM_054048	Mus musculus REST corepressor 2 (Rcor2), mRNA.	Rcor2	1	2037	718	0	1.000	0.999	1415.00
1047	400004A22	XM_993572	PREDICTED: Mus musculus hypothetical protein LOC667963 (LOC667963), mRNA.	LOC667963	-1	4680	59	0	0.170	1.000	117.00
1048	400004A23	NM_144528	Mus musculus ring finger protein 126 (Rnf126), mRNA.	Rnf126	1	1619	464	0	0.920	1.000	827.00
1049	400004A24	XR_003069	PREDICTED: Mus musculus similar to transmembrane protein 28 (LOC620592), mRNA.		1	1276	169	0	0.370	1.000	230.00
1050	400004B01	XM_127105	PREDICTED: Mus musculus tetratricopeptide repeat domain 7B, transcript variant 1 (Ttc7b), mRNA.	Ttc7b	1	4400	667	0	1.000	1.000	1322.00
1051	400004B02	NM_020333	Mus musculus solute carrier family 12, member 5 (Slc12a5), mRNA.	Slc12a5	1	5708	551	0	0.900	0.995	674.00
1052	400004B04	NM_177814	Mus musculus ELKS/RAB6-interacting/CAST family member 2 (Erc2), mRNA.	Erc2	1	6083	532	0	0.780	1.000	872.00
1053	400004B05	NM_134089	Mus musculus scribbled homolog (Drosophila) (Scrib), mRNA.	Scrib	1	5547	441	0	0.710	1.000	480.00
1054	400004B06	NM_009508	Mus musculus solute carrier family 32 (GABA vesicular transporter), member 1 (Slc32a1), mRNA.	Slc32a1	1	1889	644	0	1.000	0.998	1269.00
1055	400004B07	NM_007707	Mus musculus suppressor of cytokine signaling 3 (Socs3), mRNA.	Socs3	-1	2545	574	0	0.990	0.988	1082.00
1056	400004B09	NM_023638	Mus musculus porcupine homolog (Drosophila) (Porcn), transcript variant Mporc-d, mRNA.	Porcn	1	1919	669	0	0.960	0.999	1318.00
1057	400004B10	XM_972988	PREDICTED: Mus musculus region containing RIKEN cDNA 1700008B15 gene; hypothetical LOC545608, transcript variant 4 (LOC669718), mRNA.	LOC669718	1	1246	318	0	0.710	0.987	599.00
1058	400004B11	NM_030018	Mus musculus transmembrane protein 50B (Tmem50b), mRNA.	Tmem50b	1	2240	561	8	0.970	1.000	1070.00
1059	400004B12	NM_177282	Mus musculus microtubule associated monoxygenase, calponin and LIM domain containing 2 (Mical2), mRNA.	Mical2	1	4854	659	0	1.000	0.998	1298.00
1060	400004B13	NM_027882	Mus musculus capicua homolog (Drosophila) (Cic), mRNA.	Cic	1	5472	595	0	0.880	0.987	1132.00
1061	400004B14	XM_924927	PREDICTED: Mus musculus ankyrin repeat and sterile alpha motif domain containing 1B, transcript variant 13 (Anks1b), mRNA.	Anks1b	1	7565	662	0	1.000	0.998	1304.00
1062	400004B15	NM_146141	Mus musculus pyrophosphatase (inorganic) 2 (Ppa2), mRNA.	Ppa2	1	1225	125	0	0.220	1.000	161.00
1063	400004B16	NM_148934	Mus musculus gene trap ROSA b-geo 22 (Gtrgeo22), mRNA.	Gtrgeo22	1	1101	115	0	0.200	1.000	228.00
1064	400004B17	NM_008876	Mus musculus phospholipase D2 (Pld2), mRNA.	Pld2	-1	3801	345	0	0.580	1.000	272.00
1065	400004B18	NM_028796	Mus musculus RIKEN cDNA 1700012B15 gene (1700012B15Rik), mRNA.	1700012B15Rik	1	2794	585	0	0.950	0.981	728.00
1066	400004B19	XM_977351	PREDICTED: Mus musculus RIKEN cDNA 6430527G18 gene (6430527G18Rik), mRNA.	6430527G18Rik	-1	3647	658	0	1.000	1.000	1304.00
1067	400004B20	NM_145147	Mus musculus GTP binding protein 6 (putative) (Gtpbp6), mRNA.	Gtpbp6	1	1489	716	0	1.000	0.997	1039.00
1068	400004B21	NM_178385	Mus musculus tubulin-specific chaperone c (Tbcc), mRNA.	Tbcc	1	1843	114	0	1.000	0.965	194.00
1069	400004B22	NM_009254	Mus musculus serine (or cysteine) peptidase inhibitor, clade B, member 6a (Serpinb6a), mRNA.	Serpinb6a	1	1532	427	0	0.640	1.000	846.00
1070	400004B23	XM_001001044	PREDICTED: Mus musculus RIKEN cDNA 2900093B09 gene (2900093B09Rik), mRNA.	2900093B09Rik	-1	1458	455	0	0.740	0.993	640.00
1071	400004B24	NM_028661	Mus musculus RIKEN cDNA 1110006G06 gene (1110006G06Rik), mRNA.	1110006G06Rik	1	1191	70	0	0.360	1.000	139.00
1072	400004C01	NM_013477	Mus musculus ATPase, H+ transporting, lysosomal V0 subunit D1 (Atp6v0d1), mRNA.	Atp6v0d1	1	1618	713	0	1.000	1.000	1413.00
1073	400004C02	NM_172297	Mus musculus coiled-coil domain containing 9 (Ccdc9), mRNA.	Ccdc9	1	2033	412	0	0.790	1.000	817.00
1074	400004C04	NM_009101	Mus musculus Harvey rat sarcoma oncogene, subgroup R (Rras), mRNA.	Rras	1	949	411	0	1.000	0.988	775.00
1075	400004C05	NM_024168	Mus musculus tRNA splicing endonuclease 34 homolog (SEN34, S. cerevisiae) (Tsen34), mRNA.	Tsen34	1	1320	607	0	0.900	1.000	1203.00
1076	400004C06	NM_025947	Mus musculus dynein light chain roadblock-type 1 (Dynlrb1), mRNA.	Dynlrb1	1	644	359	0	0.570	0.997	704.00
1077	400004C07	XM_912161	PREDICTED: Mus musculus zinc finger protein 703 (Zfp703), mRNA.	Zfp703	1	3421	131	0	1.000	0.985	236.00
1078	400004C10	XM_905990	PREDICTED: Mus musculus gamma-aminobutyric acid (GABA) B receptor 2 (Gabbr2), mRNA.	Gabbr2	-1	3021	248	0	1.000	0.996	484.00
1079	400004C11	NM_023215	Mus musculus RIKEN cDNA 2500003M10 gene (2500003M10Rik), mRNA.	2500003M10Rik	-1	3248	253	0	0.360	0.992	486.00
1080	400004C12	NM_153776	Mus musculus transmembrane protein 121 (Tmem121), mRNA.	Tmem121	1	1595	643	0	0.940	0.994	1245.00
1081	400004C13	NM_027347	Mus musculus cofactor required for Sp1 transcriptional activation, subunit 3 (Crsp3), mRNA.	Crsp3	1	4816	99	0	0.140	1.000	196.00
1082	400004C14	NM_001005511	Mus musculus lemur tyrosine kinase 3 (Lmtk3), mRNA.	Lmtk3	1	5022	559	0	0.890	1.000	543.00
1083	400004C15	NM_001039088	Mus musculus SEH1-like (S. cerevisiae (Seh1l), transcript variant 1, mRNA.	Seh1l	1	3542	667	0	1.000	0.996	1298.00
1084	400004C16	NM_027829	Mus musculus RIKEN cDNA 9030607L17 gene (9030607L17Rik), mRNA.	9030607L17Rik	1	938	450	0	0.710	1.000	892.00
1085	400004C17	NM_172571	Mus musculus Fas (TNFRSF6) binding factor 1 (Fbf1), mRNA.	Fbf1	1	4670	678	0	1.000	1.000	1344.00
1086	400004C18	NM_133770	Mus musculus aarF domain containing kinase 4 (Adck4), mRNA.	Adck4	1	2190	367	0	0.640	0.978	678.00
1087	400004C19	NM_023326	Mus musculus brain expressed myelocytomatosis oncogene (Bmyc), mRNA.	Bmyc	-1	861	704	0	1.000	1.000	1396.00
1088	400004C20	NM_007906	Mus musculus eukaryotic translation elongation factor 1 alpha 2 (Eef1a2), mRNA.	Eef1a2	1	2111	211	0	0.380	1.000	343.00
1089	400004C21	NM_146092	Mus musculus TAF6-like RNA polymerase II, p300/CBP-associated factor (PCAF)-associated factor (Taf6l), mRNA.	Taf6l	1	2032	655	0	1.000	1.000	1298.00
1090	400004C22	NM_153112	Mus musculus immunoglobulin superfamily, member 4C (Igsf4c), mRNA.	Igsf4c	-1	2156	597	0	1.000	0.987	1134.00
1091	400004C23	NM_181403	Mus musculus vacuolar protein sorting 37C (yeast) (Vps37c), mRNA.	Vps37c	1	2415	524	0	0.910	1.000	523.00
1092	400004C24	XM_283206	PREDICTED: Mus musculus N-acetyltransferase 12, transcript variant 1 (Nat12), mRNA.	Nat12	-1	4591	621	0	0.950	1.000	1231.00
1093	400004D01	NM_026998	Mus musculus sorting nexin 6 (Snx6), mRNA.	Snx6	1	1880	481	0	1.000	0.996	938.00
1094	400004D02	NM_025735	Mus musculus microtubule-associated protein 1 light chain 3 alpha (Map1lc3a), mRNA.	Map1lc3a	-1	984	117	0	0.330	1.000	153.00
1095	400004D03	NM_027309	Mus musculus LysM, putative peptidoglycan-binding, domain containing 2 (Lysmd2), mRNA.	Lysmd2	1	1191	146	0	0.240	0.973	258.00
1096	400004D04	NM_134129	Mus musculus PRP19/PSO4 pre-mRNA processing factor 19 homolog (S. cerevisiae) (Prpf19), mRNA.	Prpf19	1	2087	480	0	0.780	0.998	795.00
1097	400004D05	NM_010880	Mus musculus nucleolin (Ncl), mRNA.	Ncl	1	8257	198	0	0.580	0.995	385.00
1098	400004D08	NM_009305	Mus musculus synaptophysin (Syp), mRNA.	Syp	1	2362	119	0	0.970	0.950	180.00
1099	400004D09	NM_011984	Mus musculus homer homolog 3 (Drosophila) (Homer3), mRNA.	Homer3	1	2393	398	0	0.990	0.987	749.00
1100	400004D10	NM_008450	Mus musculus kinesin 2 (Kns2), transcript variant a, mRNA.	Kns2	-1	2289	713	0	0.990	0.997	1382.00
1101	400004D11	NM_023229	Mus musculus Fas-activated serine/threonine kinase (Fastk), mRNA.	Fastk	1	1840	211	0	0.300	1.000	220.00
1102	400004D12	NM_009625	Mus musculus adenylate cyclase activating polypeptide 1 (Adcyap1), mRNA.	Adcyap1	1	2108	245	0	0.380	0.996	478.00
1103	400004D13	NM_028419	Mus musculus glutaredoxin 5 homolog (S. cerevisiae) (Glrx5), mRNA.	Glrx5	1	932	716	0	0.960	1.000	1419.00
1104	400004D14	NM_146030	Mus musculus pleckstrin homology domain containing, family H (with MyTH4 domain) member 3 (Plekhh3), mRNA.	Plekhh3	1	3007	260	0	0.990	1.000	515.00
1105	400004D15	NM_008440	Mus musculus kinesin family member 1A (Kif1a), mRNA.	Kif1a	1	5421	701	0	1.000	0.990	928.00
1106	400004D17	NM_008749	Mus musculus nucleobindin 1 (Nucb1), mRNA.	Nucb1	1	2116	668	0	0.990	0.996	924.00
1107	400004D19	NM_172429	Mus musculus survival motor neuron domain containing 1 (Smndc1), mRNA.	Smndc1	1	2125	584	1	0.860	1.000	894.00
1108	400004D20	NM_153085	Mus musculus WW domain containing adaptor with coiled-coil (Wac), mRNA.	Wac	1	3282	167	0	0.520	0.928	260.00
1109	400004D21	XM_902093	PREDICTED: Mus musculus plexin B2, transcript variant 7 (Plxnb2), mRNA.	Plxnb2	1	3459	693	0	1.000	1.000	1374.00
1110	400004D22	XM_982830	PREDICTED: Mus musculus hypothetical protein LOC236260 (LOC236260), mRNA.	LOC236260	1	765	212	0	0.320	1.000	420.00
1111	400004D23	NM_011919	Mus musculus inhibitor of growth family, member 1 (Ing1), mRNA.	Ing1	1	2813	322	0	0.620	0.997	357.00
1112	400004D24	XM_920855	PREDICTED: Mus musculus RIKEN cDNA 1110065P20 gene (1110065P20Rik), mRNA.	1110065P20Rik	1	719	633	1	0.950	1.000	1241.00
1113	400004E01	NM_010589	Mus musculus Janus kinase 3 (Jak3), mRNA.	Jak3	-1	3742	227	0	0.340	0.991	434.00
1114	400004E02	NM_026924	Mus musculus ovo-like 2 (Drosophila) (Ovol2), transcript variant A, mRNA.	Ovol2	1	1473	646	0	0.940	1.000	617.00
1115	400004E04	NM_153566	Mus musculus yrdC domain containing (E.coli) (Yrdc), mRNA.	Yrdc	-1	1554	387	0	0.600	0.995	751.00
1116	400004E05	XM_912953	PREDICTED: Mus musculus RIKEN cDNA 1500034J01 gene (1500034J01Rik), mRNA.	1500034J01Rik	1	2278	616	0	0.980	1.000	1221.00
1117	400004E06	NM_172503	Mus musculus zinc finger, SWIM domain containing 4 (Zswim4), mRNA.	Zswim4	1	4348	708	0	1.000	0.996	1380.00
1118	400004E07	XR_004820	PREDICTED: Mus musculus hypothetical LOC623230 (LOC623230), mRNA.		-1	995	249	0	1.000	1.000	494.00
1119	400004E08	NM_153167	Mus musculus WD repeat domain 32 (Wdr32), mRNA.	Wdr32	1	7226	386	0	0.870	1.000	375.00
1120	400004E09	NM_026558	Mus musculus RIKEN cDNA 6720467C03 gene (6720467C03Rik), mRNA.	6720467C03Rik	1	1305	532	0	0.890	1.000	858.00
1121	400004E10	XR_003788	PREDICTED: Mus musculus similar to Transcription factor SOX-4 (LOC672274), mRNA.		-1	5815	388	0	0.680	1.000	555.00
1122	400004E11	NM_029947	Mus musculus PR domain containing 8 (Prdm8), mRNA.	Prdm8	1	3119	411	0	0.750	1.000	504.00
1123	400004E12	NM_022029	Mus musculus neurogranin (Nrgn), mRNA.	Nrgn	1	1354	166	6	0.570	1.000	256.00
1124	400004E13	NM_054054	Mus musculus bromodomain, testis-specific (Brdt), transcript variant 1, mRNA.	Brdt	-1	4710	128	0	0.250	0.945	212.00
1125	400004E14	NM_175521	Mus musculus RIKEN cDNA 6430598A04 gene (6430598A04Rik), mRNA.	6430598A04Rik	1	3517	564	0	0.850	0.995	1094.00
1126	400004E15	NM_024177	Mus musculus mitochondrial ribosomal protein L38 (Mrpl38), mRNA.	Mrpl38	1	1651	580	0	0.850	0.998	1051.00
1127	400004E16	NM_139130	Mus musculus coronin, actin binding protein 6 (Coro6), transcript variant B, mRNA.	Coro6	1	1416	369	0	0.550	1.000	731.00
1128	400004E17	NM_001013381	Mus musculus radical S-adenosyl methionine domain containing 1 (Rsad1), mRNA.	Rsad1	1	4143	570	0	0.940	0.995	652.00
1129	400004E18	NM_011113	Mus musculus plasminogen activator, urokinase receptor (Plaur), mRNA.	Plaur	1	1447	572	0	0.920	0.998	1126.00
1130	400004E19	XM_974744	PREDICTED: Mus musculus hypothetical protein LOC669386 (LOC669386), mRNA.	LOC669386	-1	438	86	0	0.400	1.000	170.00
1131	400004E21	NM_019439	Mus musculus gamma-aminobutyric acid (GABA-B) receptor, 1 (Gabbr1), mRNA.	Gabbr1	1	4365	291	0	0.820	0.931	283.00
1132	400004E22	NM_033526	Mus musculus ubiquilin 4 (Ubqln4), mRNA.	Ubqln4	1	3372	604	0	1.000	0.998	942.00
1133	400004E23	NM_024263	Mus musculus matrix-remodelling associated 8 (Mxra8), mRNA.	Mxra8	1	2207	538	9	1.000	0.996	1005.00
1134	400004E24	XR_004025	PREDICTED: Mus musculus similar to RIKEN cDNA 4933409K07 gene (LOC672826), mRNA.		-1	1560	448	0	0.670	0.989	848.00
1135	400004F01	NM_024189	Mus musculus YY1 associated factor 2 (Yaf2), mRNA.	Yaf2	1	2193	487	0	0.720	1.000	468.00
1136	400004F02	NM_026942	Mus musculus stomatin-like 1 (Stoml1), mRNA.	Stoml1	1	1954	404	0	0.590	1.000	605.00
1137	400004F03	XM_993660	PREDICTED: Mus musculus solute carrier family 12, member 2 (Slc12a2), mRNA.	Slc12a2	-1	7306	380	0	0.660	1.000	753.00
1138	400004F04	NM_175414	Mus musculus tetraspanin 9 (Tspan9), mRNA.	Tspan9	1	3930	669	0	1.000	0.991	963.00
1139	400004F05	NM_008390	Mus musculus interferon regulatory factor 1 (Irf1), mRNA.	Irf1	1	2072	139	0	0.210	1.000	276.00
1140	400004F06	NM_145217	Mus musculus DIRAS family, GTP-binding RAS-like 1 (Diras1), mRNA.	Diras1	1	2948	223	0	0.870	1.000	442.00
1141	400004F07	NM_016852	Mus musculus WW domain binding protein 2 (Wbp2), mRNA.	Wbp2	1	1795	679	0	1.000	1.000	831.00
1142	400004F08	NM_145541	Mus musculus RAS-related protein-1a (Rap1a), mRNA.	Rap1a	1	1425	324	0	1.000	0.994	618.00
1143	400004F10	XM_976757	PREDICTED: Mus musculus hypothetical protein LOC665413 (LOC665413), mRNA.	LOC665413	1	2022	656	0	1.000	0.980	1205.00
1144	400004F12	NM_019705	Mus musculus RanBP-type and C3HC4-type zinc finger containing 1 (Rbck1), mRNA.	Rbck1	1	2370	372	0	0.600	0.995	722.00
1145	400004F13	NM_153053	Mus musculus splicing factor 3b, subunit 4 (Sf3b4), mRNA.	Sf3b4	1	1697	738	0	1.000	0.999	1455.00
1146	400004F14	NM_213733	Mus musculus aminopeptidase-like 1 (Npepl1), mRNA.	Npepl1	1	2105	647	0	0.970	0.988	1233.00
1147	400004F15	NM_001005605	Mus musculus AE binding protein 2 (Aebp2), transcript variant 1, mRNA.	Aebp2	-1	6192	187	0	0.280	0.995	206.00
1148	400004F16	NM_022994	Mus musculus death associated protein 3 (Dap3), mRNA.	Dap3	1	2003	316	0	1.000	1.000	626.00
1149	400004F17	NM_199149	Mus musculus cDNA sequence BC024868 (BC024868), mRNA.	BC024868	1	2972	554	0	0.900	0.998	1090.00
1150	400004F19	NM_199149	Mus musculus cDNA sequence BC024868 (BC024868), mRNA.	BC024868	1	2972	648	1	1.000	0.998	1263.00
1151	400004F20	NM_133796	Mus musculus Rho GDP dissociation inhibitor (GDI) alpha (Arhgdia), mRNA.	Arhgdia	1	2717	116	0	0.220	0.991	222.00
1152	400004F22	XM_924927	PREDICTED: Mus musculus ankyrin repeat and sterile alpha motif domain containing 1B, transcript variant 13 (Anks1b), mRNA.	Anks1b	1	7565	500	0	0.760	0.992	959.00
1153	400004F23	NM_053199	Mus musculus immunoglobulin superfamily, member 4B (Igsf4b), mRNA.	Igsf4b	1	4159	591	0	0.850	0.998	678.00
1154	400004F24	NM_198618	Mus musculus discs, large (Drosophila) homolog-associated protein 3 (Dlgap3), mRNA.	Dlgap3	1	4207	651	0	1.000	0.998	684.00
1155	400004G02	XM_001004183	PREDICTED: Mus musculus myeloid leukemia factor 2, transcript variant 3 (Mlf2), mRNA.	Mlf2	1	1441	686	0	1.000	1.000	1267.00
1156	400004G04	NM_145610	Mus musculus peter pan homolog (Drosophila) (Ppan), mRNA.	Ppan	1	1614	359	0	0.540	1.000	543.00
1157	400004G05	NM_019914	Mus musculus myeloid/lymphoid or mixed-lineage leukemia (trithorax homolog, Drosophila); translocated to, 11 (Mllt11), mRNA.	Mllt11	1	2018	93	0	0.160	0.989	168.00
1158	400004G06	NM_027398	Mus musculus Kv channel-interacting protein 1 (Kcnip1), mRNA.	Kcnip1	1	1783	553	0	0.920	0.995	1072.00
1159	400004G07	NM_198618	Mus musculus discs, large (Drosophila) homolog-associated protein 3 (Dlgap3), mRNA.	Dlgap3	1	4207	456	0	1.000	1.000	904.00
1160	400004G08	XM_982585	PREDICTED: Mus musculus hypothetical protein LOC670667 (LOC670667), mRNA.	LOC670667	-1	1541	317	0	0.840	0.997	462.00
1161	400004G09	NM_177618	Mus musculus cDNA sequence BC030477 (BC030477), mRNA.	BC030477	1	2761	261	0	0.990	0.973	462.00
1162	400004G10	XM_987212	PREDICTED: Mus musculus similar to G-protein coupled receptor 88 (LOC671461), mRNA.	LOC671461	1	3342	678	0	1.000	1.000	1344.00
1163	400004G11	NM_008529	Mus musculus lymphocyte antigen 6 complex, locus E (Ly6e), mRNA.	Ly6e	1	1192	156	0	0.240	0.974	274.00
1164	400004G13	XM_994073	PREDICTED: Mus musculus RIKEN cDNA 4121402D02 gene, transcript variant 3 (4121402D02Rik), mRNA.	4121402D02Rik	1	2116	266	0	0.500	1.000	527.00
1165	400004G14	NM_013812	Mus musculus CDK2 (cyclin-dependent kinase 2)-associated protein 1 (Cdk2ap1), mRNA.	Cdk2ap1	-1	1283	142	0	0.200	1.000	281.00
1166	400004G15	NM_025613	Mus musculus EP300 interacting inhibitor of differentiation 1 (Eid1), mRNA.	Eid1	-1	1690	678	0	0.970	0.981	817.00
1167	400004G16	NM_023049	Mus musculus ankyrin repeat and SOCS box-containing protein 2 (Asb2), mRNA.	Asb2	1	2707	728	0	1.000	1.000	1443.00
1168	400004G17	NM_010731	Mus musculus zinc finger and BTB domain containing 7a (Zbtb7a), mRNA.	Zbtb7a	1	5373	626	0	0.930	1.000	1241.00
1169	400004G18	XM_889779	PREDICTED: Mus musculus gene model 941, (NCBI) (Gm941), mRNA.	Gm941	1	2482	415	0	0.690	0.998	815.00
1170	400004G19	NM_010947	Mus musculus netrin 2-like (chicken) (Ntn2l), mRNA.	Ntn2l	1	4912	515	0	1.000	1.000	1021.00
1171	400004G20	NM_146025	Mus musculus sterile alpha motif domain containing 14 (Samd14), transcript variant 1, mRNA.	Samd14	1	3334	338	0	0.690	0.997	416.00
1172	400004G21	NM_139153	Mus musculus centaurin, gamma 3 (Centg3), mRNA.	Centg3	-1	3216	194	0	0.550	0.985	270.00
1173	400004G22	NM_172784	Mus musculus low density lipoprotein receptor-related protein 11 (Lrp11), mRNA.	Lrp11	1	3378	128	0	1.000	0.984	238.00
1174	400004G23	XM_982308	PREDICTED: Mus musculus similar to dual specificity phosphatase 7, transcript variant 1 (LOC674944), mRNA.	LOC674944	1	2368	325	0	0.550	1.000	547.00
1175	400004H01	NM_178923	Mus musculus splicing factor, arginine/serine-rich 15 (Sfrs15), mRNA.	Sfrs15	-1	4193	395	0	0.700	0.997	775.00
1176	400004H03	NM_178723	Mus musculus zinc finger protein 533 (Zfp533), mRNA.	Zfp533	-1	2736	684	0	0.980	0.987	841.00
1177	400004H04	NM_138598	Mus musculus DNA segment, Chr 11, Wayne State University 99, expressed (D11Wsu99e), mRNA.	D11Wsu99e	1	2495	81	0	0.630	1.000	161.00
1178	400004H05	NM_013886	Mus musculus hepatoma-derived growth factor, related protein 3 (Hdgfrp3), mRNA.	Hdgfrp3	1	5868	126	0	1.000	0.992	242.00
1179	400004H06	XM_979118	PREDICTED: Mus musculus similar to F-box protein 41 (LOC670102), mRNA.	LOC670102	-1	2875	701	0	1.000	0.997	1374.00
1180	400004H07	NM_175105	Mus musculus aquaporin 11 (Aqp11), mRNA.	Aqp11	1	1323	488	0	0.900	0.998	959.00
1181	400004H08	NM_007713	Mus musculus CDC-like kinase 3 (Clk3), mRNA.	Clk3	1	2497	608	0	1.000	1.000	1205.00
1182	400004H09	NM_026740	Mus musculus DNA segment, Chr 11, ERATO Doi 18, expressed (D11Ertd18e), mRNA.	D11Ertd18e	1	1942	632	0	0.990	1.000	1253.00
1183	400004H10	NM_020271	Mus musculus pyridoxal (pyridoxine, vitamin B6) phosphatase (Pdxp), mRNA.	Pdxp	1	2018	169	0	1.000	0.994	327.00
1184	400004H11	XM_913601	PREDICTED: Mus musculus F-box and leucine-rich repeat protein 16, transcript variant 3 (Fbxl16), mRNA.	Fbxl16	-1	3479	517	0	0.900	1.000	1025.00
1185	400004H12	XM_913212	PREDICTED: Mus musculus RIKEN cDNA D330027H18 gene (D330027H18Rik), mRNA.	D330027H18Rik	1	3413	409	0	0.620	1.000	811.00
1186	400004H13	NM_019986	Mus musculus hyaluronic acid binding protein 4 (Habp4), mRNA.	Habp4	1	2542	53	0	0.490	1.000	105.00
1187	400004H14	NM_133839	Mus musculus RIKEN cDNA 2010311D03 gene (2010311D03Rik), mRNA.	2010311D03Rik	1	1302	527	0	0.780	1.000	928.00
1188	400004H15	NM_009920	Mus musculus cornichon homolog 2 (Drosophila) (Cnih2), mRNA.	Cnih2	1	1240	445	0	0.720	0.993	650.00
1189	400004H16	NM_007706	Mus musculus suppressor of cytokine signaling 2 (Socs2), mRNA.	Socs2	1	1636	140	0	0.280	1.000	278.00
1190	400004H17	XM_896940	PREDICTED: Mus musculus hypothetical LOC622208 (LOC622208), mRNA.	LOC622208	1	2809	404	0	1.000	0.975	728.00
1191	400004H18	NM_024172	Mus musculus RIKEN cDNA 1500019G21 gene (1500019G21Rik), mRNA.	1500019G21Rik	1	1582	356	0	0.580	1.000	706.00
1192	400004H19	NM_183311	Mus musculus transmembrane protein 145 (Tmem145), mRNA.	Tmem145	1	2298	648	0	1.000	0.998	1277.00
1193	400004H20	NM_053100	Mus musculus tripartite motif protein 8 (Trim8), mRNA.	Trim8	1	2497	704	0	1.000	0.994	1364.00
1194	400004H21	NM_018858	Mus musculus phosphatidylethanolamine binding protein 1 (Pebp1), mRNA.	Pebp1	1	1217	633	0	0.940	1.000	1255.00
1195	400004H22	NM_019567	Mus musculus apoptotic chromatin condensation inducer 1 (Acin1), transcript variant 1, mRNA.	Acin1	1	2447	629	0	0.980	0.992	1207.00
1196	400004H23	NM_133772	Mus musculus single stranded DNA binding protein 4 (Ssbp4), mRNA.	Ssbp4	1	1457	453	0	0.860	1.000	731.00
1197	400004H24	NM_153160	Mus musculus zinc finger, CCHC domain containing 17 (Zcchc17), mRNA.	Zcchc17	1	1631	554	0	1.000	0.991	1059.00
1198	400004I01	NM_145836	Mus musculus RIKEN cDNA 6430527G18 gene (6430527G18Rik), mRNA.	6430527G18Rik	-1	4114	527	0	0.890	1.000	1045.00
1199	400004I02	NM_172487	Mus musculus proline-rich transmembrane protein 3 (Prrt3), mRNA.	Prrt3	1	3304	706	1	1.000	0.993	817.00
1200	400004I03	NM_138302	Mus musculus endothelial cell growth factor 1 (platelet-derived) (Ecgf1), mRNA.	Ecgf1	1	2042	395	0	1.000	0.985	735.00
1201	400004I04	NM_207530	Mus musculus oxysterol binding protein-like 1A (Osbpl1a), mRNA.	Osbpl1a	1	3121	80	0	0.120	0.988	151.00
1202	400004I05	NM_026390	Mus musculus UBX domain containing 2 (Ubxd2), mRNA.	Ubxd2	1	4093	628	0	0.980	1.000	1245.00
1203	400004I06	NM_177282	Mus musculus microtubule associated monoxygenase, calponin and LIM domain containing 2 (Mical2), mRNA.	Mical2	1	4854	616	0	1.000	0.998	1213.00
1204	400004I07	NM_008808	Mus musculus platelet derived growth factor, alpha (Pdgfa), mRNA.	Pdgfa	1	1019	657	0	1.000	0.998	1294.00
1205	400004I08	NM_144549	Mus musculus tribbles homolog 1 (Drosophila) (Trib1), mRNA.	Trib1	-1	4027	94	0	0.150	0.979	170.00
1206	400004I09	NM_007578	Mus musculus calcium channel, voltage-dependent, P/Q type, alpha 1A subunit (Cacna1a), mRNA.	Cacna1a	1	7929	421	0	0.650	0.995	819.00
1207	400004I10	NM_145836	Mus musculus RIKEN cDNA 6430527G18 gene (6430527G18Rik), mRNA.	6430527G18Rik	-1	4114	633	0	1.000	0.961	1104.00
1208	400004I11	NM_007590	Mus musculus calmodulin 3 (Calm3), mRNA.	Calm3	1	2233	187	0	0.910	1.000	371.00
1209	400004I12	NM_007497	Mus musculus activating transcription factor 1 (Atf1), mRNA.	Atf1	1	2329	692	0	1.000	1.000	1372.00
1210	400004I14	NM_009305	Mus musculus synaptophysin (Syp), mRNA.	Syp	1	2362	684	0	0.980	0.999	1348.00
1211	400004I15	NM_008715	Mus musculus integrator complex subunit 6 (Ints6), mRNA.	Ints6	-1	5019	408	0	1.000	1.000	809.00
1212	400004I16	NM_010726	Mus musculus phytanoyl-CoA hydroxylase (Phyh), mRNA.	Phyh	1	1419	687	0	0.990	1.000	1362.00
1213	400004I18	NM_011242	Mus musculus RAS, guanyl releasing protein 2 (Rasgrp2), mRNA.	Rasgrp2	1	2250	664	0	1.000	0.964	1126.00
1214	400004I19	NM_001039385	Mus musculus VGF nerve growth factor inducible (Vgf), mRNA.	Vgf	1	2553	634	0	1.000	0.987	1207.00
1215	400004I20	NM_026384	Mus musculus diacylglycerol O-acyltransferase 2 (Dgat2), mRNA.	Dgat2	1	2251	734	0	1.000	1.000	1455.00
1216	400004I21	NM_175189	Mus musculus RIKEN cDNA 2900042E01 gene (2900042E01Rik), mRNA.	2900042E01Rik	1	3103	661	0	1.000	1.000	1094.00
1217	400004I22	NM_023627	Mus musculus myo-inositol 1-phosphate synthase A1 (Isyna1), mRNA.	Isyna1	1	1850	712	0	1.000	1.000	1411.00
1218	400004I23	NM_009721	Mus musculus ATPase, Na+/K+ transporting, beta 1 polypeptide (Atp1b1), mRNA.	Atp1b1	-1	2422	450	0	0.890	1.000	892.00
1219	400004I24	NM_023910	Mus musculus TSC22 domain family 4 (Tsc22d4), mRNA.	Tsc22d4	1	2333	361	0	0.510	0.992	684.00
1220	400004J01	NM_021286	Mus musculus seizure related gene 6 (Sez6), mRNA.	Sez6	-1	4096	516	0	1.000	0.998	1015.00
1221	400004J02	XM_979119	PREDICTED: Mus musculus chondroitin sulfate proteoglycan 5 (Cspg5), mRNA.	Cspg5	-1	2014	574	0	0.910	0.991	589.00
1222	400004J03	NM_011588	Mus musculus tripartite motif protein 28 (Trim28), mRNA.	Trim28	1	3251	497	0	0.870	1.000	985.00
1223	400004J04	NM_019674	Mus musculus protein phosphatase 4, catalytic subunit (Ppp4c), mRNA.	Ppp4c	1	1332	559	0	1.000	0.970	987.00
1224	400004J05	NM_024469	Mus musculus basic helix-loop-helix domain containing, class B3 (Bhlhb3), mRNA.	Bhlhb3	1	1421	420	0	0.680	1.000	833.00
1225	400004J06	NM_028661	Mus musculus RIKEN cDNA 1110006G06 gene (1110006G06Rik), mRNA.	1110006G06Rik	1	1191	426	0	0.640	0.998	724.00
1226	400004J08	NM_011594	Mus musculus tissue inhibitor of metalloproteinase 2 (Timp2), mRNA.	Timp2	1	3635	239	0	0.980	0.987	450.00
1227	400004J10	NM_028787	Mus musculus solute carrier family 35, member F5 (Slc35f5), mRNA.	Slc35f5	1	2709	681	0	1.000	0.987	1292.00
1228	400004J11	NM_026883	Mus musculus RIKEN cDNA 1500011H22 gene (1500011H22Rik), mRNA.	1500011H22Rik	1	1373	600	0	0.990	0.993	1158.00
1229	400004J12	NM_001025310	Mus musculus ST6 (alpha-N-acetyl-neuraminyl-2,3-beta-galactosyl-1, 3)-N-acetylgalactosaminide alpha-2,6-sialyltransferase 6 (St6galnac6), transcript variant 2, mRNA.	St6galnac6	1	2402	591	0	0.860	0.998	1094.00
1230	400004J13	NM_009001	Mus musculus RAB3A, member RAS oncogene family (Rab3a), mRNA.	Rab3a	1	1527	362	0	0.700	1.000	718.00
1231	400004J15	NM_001037712	Mus musculus potassium voltage-gated channel, subfamily H (eag-related), member 6 (Kcnh6), mRNA.	Kcnh6	-1	2853	337	0	0.530	1.000	505.00
1232	400004J16	NM_013892	Mus musculus proprotein convertase subtilisin/kexin type 1 inhibitor (Pcsk1n), mRNA.	Pcsk1n	1	1027	538	0	0.910	0.994	783.00
1233	400004J17	NM_198647	Mus musculus TBC1 domain family, member 22B (Tbc1d22b), mRNA.	Tbc1d22b	1	3505	599	0	1.000	0.987	1138.00
1234	400004J18	NM_009305	Mus musculus synaptophysin (Syp), mRNA.	Syp	1	2362	404	0	1.000	0.985	753.00
1235	400004J19	NM_013892	Mus musculus proprotein convertase subtilisin/kexin type 1 inhibitor (Pcsk1n), mRNA.	Pcsk1n	1	1027	284	0	0.510	1.000	563.00
1236	400004J20	NM_177618	Mus musculus cDNA sequence BC030477 (BC030477), mRNA.	BC030477	1	2761	500	0	0.750	0.992	959.00
1237	400004J21	NM_028493	Mus musculus Rho-related BTB domain containing 3 (Rhobtb3), mRNA.	Rhobtb3	-1	4952	49	0	0.090	1.000	98.00
1238	400004J22	NM_010599	Mus musculus potassium voltage-gated channel, shaker-related subfamily, beta member 3 (Kcnab3), mRNA.	Kcnab3	1	2538	41	0	0.770	0.951	66.00
1239	400004J23	NM_057173	Mus musculus LIM domain only 1 (Lmo1), mRNA.	Lmo1	1	1277	424	0	0.690	1.000	841.00
1240	400004J24	NM_008187	Mus musculus gene trap locus 3 (Gtl3), mRNA.	Gtl3	1	1217	603	0	1.000	0.980	1100.00
1241	400004K02	NM_019396	Mus musculus cysteine and histidine rich 1 (Cyhr1), transcript variant 1, mRNA.	Cyhr1	-1	1587	236	0	0.350	0.996	460.00
1242	400004K03	NM_011908	Mus musculus ubiquitin-like 3 (Ubl3), mRNA.	Ubl3	1	2594	336	0	0.530	1.000	543.00
1243	400004K04	XM_978553	PREDICTED: Mus musculus hypothetical protein LOC670020 (LOC670020), mRNA.	LOC670020	-1	360	87	0	0.150	1.000	172.00
1244	400004K05	NM_010946	Mus musculus N-terminal Asn amidase (Ntan1), mRNA.	Ntan1	1	1175	563	0	0.820	1.000	944.00
1245	400004K06	XM_986835	PREDICTED: Mus musculus hypothetical protein LOC671411 (LOC671411), mRNA.	LOC671411	1	1011	191	0	0.340	0.995	137.00
1246	400004K07	NM_130858	Mus musculus neurexophilin 3 (Nxph3), mRNA.	Nxph3	-1	2094	106	0	0.510	1.000	210.00
1247	400004K08	NM_021560	Mus musculus basic helix-loop-helix domain containing, class B5 (Bhlhb5), mRNA.	Bhlhb5	-1	3108	655	1	0.960	0.995	1063.00
1248	400004K09	NM_145217	Mus musculus DIRAS family, GTP-binding RAS-like 1 (Diras1), mRNA.	Diras1	1	2948	589	0	1.000	0.998	1160.00
1249	400004K10	NM_009826	Mus musculus RB1-inducible coiled-coil 1 (Rb1cc1), mRNA.	Rb1cc1	-1	6518	232	0	1.000	1.000	460.00
1250	400004K11	NM_026178	Mus musculus monocyte to macrophage differentiation-associated (Mmd), mRNA.	Mmd	1	2780	670	0	1.000	0.997	1312.00
1251	400004K12	XM_001006903	PREDICTED: Mus musculus similar to SET translocation (myeloid leukemia-associated) (LOC545942), mRNA.	LOC545942	1	1326	488	0	0.780	0.998	496.00
1252	400004K13	NM_145578	Mus musculus ubiquitin-conjugating enzyme E2M (UBC12 homolog, yeast) (Ube2m), mRNA.	Ube2m	1	1199	383	0	0.680	0.995	743.00
1253	400004K14	XM_983450	PREDICTED: Mus musculus dual specificity phosphatase 5 (Dusp5), mRNA.	Dusp5	1	2540	420	0	1.000	0.995	817.00
1254	400004K15	NM_133849	Mus musculus histamine receptor H 3 (Hrh3), mRNA.	Hrh3	1	2483	495	0	0.980	1.000	981.00
1255	400004K16	NM_028627	Mus musculus pleckstrin and Sec7 domain containing (Psd), mRNA.	Psd	1	3950	607	0	0.900	1.000	1203.00
1256	400004K17	NM_031869	Mus musculus protein kinase, AMP-activated, beta 1 non-catalytic subunit (Prkab1), mRNA.	Prkab1	1	2051	665	1	0.990	0.998	852.00
1257	400004K18	NM_183248	Mus musculus NK6 transcription factor related, locus 2 (Drosophila) (Nkx6-2), mRNA.	Nkx6-2	-1	1980	422	0	0.600	0.995	470.00
1258	400004K19	XM_985512	PREDICTED: Mus musculus zinc finger, DHHC domain containing 8 (Zdhhc8), mRNA.	Zdhhc8	-1	4977	205	0	0.350	1.000	167.00
1259	400004K20	NM_134029	Mus musculus 5',3'-nucleotidase, mitochondrial (Nt5m), mRNA.	Nt5m	1	1306	661	0	1.000	0.998	1302.00
1260	400004K21	NM_177919	Mus musculus transcription elongation factor A (SII)-like 5 (Tceal5), mRNA.	Tceal5	1	1018	503	0	0.720	1.000	858.00
1261	400004K22	NM_019439	Mus musculus gamma-aminobutyric acid (GABA-B) receptor, 1 (Gabbr1), mRNA.	Gabbr1	-1	4365	201	0	1.000	1.000	398.00
1262	400004K24	NM_133231	Mus musculus regulatory factor X-associated protein (Rfxap), mRNA.	Rfxap	1	1064	677	0	1.000	1.000	1342.00
1263	400004L01	NM_007840	Mus musculus DEAD (Asp-Glu-Ala-Asp) box polypeptide 5 (Ddx5), mRNA.	Ddx5	-1	3521	237	0	0.350	1.000	331.00
1264	400004L02	NM_026432	Mus musculus transmembrane protein 66 (Tmem66), mRNA.	Tmem66	1	1977	330	0	1.000	0.994	638.00
1265	400004L03	XM_141626	PREDICTED: Mus musculus similar to ubiquitin-conjugating enzyme E2Q (putative) 2 (LOC245350), mRNA.	LOC245350	1	1665	167	0	1.000	0.994	323.00
1266	400004L04	XM_977931	PREDICTED: Mus musculus RIKEN cDNA 2010317E24 gene, transcript variant 3 (2010317E24Rik), mRNA.	2010317E24Rik	1	3121	632	0	1.000	1.000	1253.00
1267	400004L05	XM_924978	PREDICTED: Mus musculus similar to Serine/threonine-protein kinase Kist (Kinase interacting with stathmin) (U2AF homology motif kinase 1) (PAM COOH-terminal interactor protein 2) (P-CIP2) (LOC640511),	LOC640511	1	1696	438	0	0.730	0.982	805.00
1268	400004L06	NM_012002	Mus musculus COP9 (constitutive photomorphogenic) homolog, subunit 6 (Arabidopsis thaliana) (Cops6), mRNA.	Cops6	1	1135	558	0	0.920	0.996	1090.00
1269	400004L07	NM_144921	Mus musculus ATPase, Na+/K+ transporting, alpha 3 polypeptide (Atp1a3), mRNA.	Atp1a3	1	4043	193	0	1.000	1.000	383.00
1270	400004L08	NM_147776	Mus musculus von Willebrand factor A domain containing 1 (Vwa1), mRNA.	Vwa1	1	3094	647	0	0.980	0.997	1267.00
1271	400004L09	NM_134135	Mus musculus solute carrier family 39 (zinc transporter), member 3 (Slc39a3), mRNA.	Slc39a3	1	3479	629	0	1.000	0.998	1239.00
1272	400004L10	XM_001003605	PREDICTED: Mus musculus dendrin (Ddn), mRNA.	Ddn	1	3903	635	0	1.000	0.998	1251.00
1273	400004L11	XM_974716	PREDICTED: Mus musculus hypothetical protein LOC669378 (LOC669378), mRNA.	LOC669378	1	426	275	0	0.510	1.000	327.00
1274	400004L12	NM_178116	Mus musculus calmodulin binding transcription activator 2 (Camta2), mRNA.	Camta2	1	4473	686	0	1.000	1.000	1360.00
1275	400004L13	NM_008319	Mus musculus intercellular adhesion molecule 5, telencephalin (Icam5), mRNA.	Icam5	1	2931	554	0	1.000	0.996	1082.00
1276	400004L14	XM_981475	PREDICTED: Mus musculus ubiquitin specific peptidase 31, transcript variant 1 (Usp31), mRNA.	Usp31	-1	1862	158	0	0.560	1.000	182.00
1277	400004L15	NM_080726	Mus musculus rad and gem related GTP binding protein 2 (Rem2), mRNA.	Rem2	1	1888	506	0	0.920	0.996	979.00
1278	400004L16	XM_976304	PREDICTED: Mus musculus carboxypeptidase E (Cpe), mRNA.	Cpe	1	1306	635	0	0.990	0.995	1235.00
1279	400004L17	NM_145613	Mus musculus C1q and tumor necrosis factor related protein 5 (C1qtnf5), transcript variant 1, mRNA.	C1qtnf5	1	4220	630	0	1.000	1.000	1249.00
1280	400004L18	NM_130455	Mus musculus glutamate receptor, ionotropic, NMDA3B (Grin3b), mRNA.	Grin3b	1	3281	202	0	0.900	0.990	385.00
1281	400004L19	NM_021273	Mus musculus creatine kinase, brain (Ckb), mRNA.	Ckb	1	1402	602	0	0.990	0.998	1185.00
1282	400004L20	XM_979808	PREDICTED: Mus musculus solute carrier family 39 (metal ion transporter), member 11 (Slc39a11), mRNA.	Slc39a11	1	898	370	0	0.570	1.000	733.00
1283	400004L21	NM_145920	Mus musculus Ellis van Creveld syndrome 2 homolog (human) (Evc2), mRNA.	Evc2	1	4107	580	0	0.840	1.000	1150.00
1284	400004L22	NM_025693	Mus musculus transmembrane protein 41a (Tmem41a), mRNA.	Tmem41a	1	1354	161	0	1.000	0.988	303.00
1285	400004L23	XM_980554	PREDICTED: Mus musculus triple functional domain (PTPRF interacting) (Trio), mRNA.	Trio	1	11491	291	0	1.000	0.993	561.00
1286	400004M01	NM_011861	Mus musculus protein kinase C and casein kinase substrate in neurons 1 (Pacsin1), mRNA.	Pacsin1	1	4091	640	0	0.970	0.998	801.00
1287	400004M02	NM_028627	Mus musculus pleckstrin and Sec7 domain containing (Psd), mRNA.	Psd	1	3950	486	0	0.730	0.998	488.00
1288	400004M03	NM_009584	Mus musculus DnaJ (Hsp40) homolog, subfamily C, member 2 (Dnajc2), mRNA.	Dnajc2	1	2037	554	0	1.000	0.993	735.00
1289	400004M04	NM_026760	Mus musculus RIKEN cDNA 2310036O22 gene (2310036O22Rik), mRNA.	2310036O22Rik	1	934	513	1	0.820	0.998	763.00
1290	400004M05	NM_025980	Mus musculus Notch-regulated ankyrin repeat protein (Nrarp), mRNA.	Nrarp	1	2590	660	0	1.000	1.000	1308.00
1291	400004M06	NM_007463	Mus musculus SPEG complex locus (Speg), mRNA.	Speg	1	10795	571	0	0.870	1.000	948.00
1292	400004M07	XM_888290	PREDICTED: Mus musculus microtubule associated serine/threonine kinase 3, transcript variant 2 (Mast3), mRNA.	Mast3	1	4425	638	0	0.930	1.000	1265.00
1293	400004M08	XM_973995	PREDICTED: Mus musculus hypothetical protein LOC665013 (LOC665013), mRNA.	LOC665013	-1	852	258	0	0.660	0.984	176.00
1294	400004M09	NM_009553	Mus musculus zinc finger and SCAN domain containing 2 (Zscan2), mRNA.	Zscan2	1	2302	498	0	0.870	0.998	971.00
1295	400004M10	NM_007772	Mus musculus human immunodeficiency virus type I enhancer binding protein 1 (Hivep1), mRNA.	Hivep1	1	8753	405	0	0.600	1.000	676.00
1296	400004M11	XM_001001535	PREDICTED: Mus musculus RIKEN cDNA D930017K21 gene (D930017K21Rik), mRNA.	D930017K21Rik	1	2247	475	0	0.870	1.000	942.00
1297	400004M12	NM_174992	Mus musculus cDNA sequence BC004728 (BC004728), transcript variant 1, mRNA.	BC004728	1	1137	649	0	0.910	0.998	1160.00
1298	400004M13	NM_028751	Mus musculus tight junction associated protein 1 (Tjap1), mRNA.	Tjap1	1	2557	592	0	0.960	0.992	1134.00
1299	400004M14	NM_011063	Mus musculus phosphoprotein enriched in astrocytes 15 (Pea15), transcript variant 2, mRNA.	Pea15	-1	2477	141	0	0.190	1.000	165.00
1300	400004M16	NM_011434	Mus musculus superoxide dismutase 1, soluble (Sod1), mRNA.	Sod1	1	661	629	0	0.970	1.000	1247.00
1301	400004M17	NM_176973	Mus musculus podocalyxin-like 2 (Podxl2), mRNA.	Podxl2	1	2094	625	0	1.000	1.000	1239.00
1302	400004M18	NM_023060	Mus musculus eukaryotic elongation factor, selenocysteine-tRNA-specific (Eefsec), mRNA.	Eefsec	1	2679	582	0	1.000	1.000	1154.00
1303	400004M20	NM_019441	Mus musculus palmitoyl-protein thioesterase 2 (Ppt2), mRNA.	Ppt2	1	1770	595	0	0.870	1.000	1179.00
1304	400004M21	NM_009784	Mus musculus calcium channel, voltage-dependent, alpha2/delta subunit 1 (Cacna2d1), mRNA.	Cacna2d1	-1	3882	445	0	1.000	1.000	882.00
1305	400004M22	NM_010723	Mus musculus LIM domain only 4 (Lmo4), mRNA.	Lmo4	1	1512	677	6	1.000	0.999	1291.00
1306	400004M23	NM_024461	Mus musculus RIKEN cDNA 1810037I17 gene (1810037I17Rik), mRNA.	1810037I17Rik	1	589	308	0	1.000	0.981	555.00
1307	400004N01	NM_133188	Mus musculus DAZ associated protein 1 (Dazap1), mRNA.	Dazap1	1	1633	514	0	0.870	0.996	642.00
1308	400004N02	NM_011394	Mus musculus solute carrier family 20, member 2 (Slc20a2), mRNA.	Slc20a2	-1	3596	136	0	0.240	1.000	270.00
1309	400004N03	NM_153166	Mus musculus copine V (Cpne5), mRNA.	Cpne5	1	4420	407	0	0.720	0.998	791.00
1310	400004N04	XM_988391	PREDICTED: Mus musculus protein tyrosine phosphatase, receptor type, f polypeptide (PTPRF), interacting protein (liprin), alpha 4 (Ppfia4), mRNA.	Ppfia4	1	5465	656	0	0.960	1.000	735.00
1311	400004N05	NM_173755	Mus musculus ubiquitin-conjugating enzyme E2O (Ube2o), mRNA.	Ube2o	1	5192	517	0	1.000	0.985	975.00
1312	400004N06	NM_009170	Mus musculus sonic hedgehog (Shh), mRNA.	Shh	1	2716	303	0	1.000	0.983	561.00
1313	400004N08	NM_178060	Mus musculus thyroid hormone receptor alpha (Thra), mRNA.	Thra	1	2246	518	0	0.800	0.986	700.00
1314	400004N09	NM_145217	Mus musculus DIRAS family, GTP-binding RAS-like 1 (Diras1), mRNA.	Diras1	1	2948	416	0	0.690	1.000	825.00
1315	400004N10	NM_177362	Mus musculus zinc finger protein 771 (Zfp771), mRNA.	Zfp771	1	1232	392	0	0.990	1.000	777.00
1316	400004N11	NM_138948	Mus musculus calcium binding protein 7 (Cabp7), mRNA.	Cabp7	1	699	258	0	0.460	1.000	511.00
1317	400004N12	NM_025739	Mus musculus RIKEN cDNA 4931406I20 gene (4931406I20Rik), mRNA.	4931406I20Rik	1	2910	512	0	0.840	1.000	1015.00
1318	400004N13	NM_011837	Mus musculus lymphocyte antigen 6 complex, locus H (Ly6h), mRNA.	Ly6h	1	934	475	0	0.750	0.996	819.00
1319	400004N14	NM_028627	Mus musculus pleckstrin and Sec7 domain containing (Psd), mRNA.	Psd	1	3950	642	0	1.000	0.998	1265.00
1320	400004N15	NM_030725	Mus musculus synaptotagmin XIII (Syt13), mRNA.	Syt13	1	3752	578	0	1.000	0.997	1130.00
1321	400004N16	NM_008237	Mus musculus hairy and enhancer of split 3 (Drosophila) (Hes3), mRNA.	Hes3	1	1831	675	0	1.000	0.993	1178.00
1322	400004N17	NM_009708	Mus musculus Rho family GTPase 2 (Rnd2), mRNA.	Rnd2	1	684	150	0	0.510	0.993	289.00
1323	400004N18	NM_010312	Mus musculus guanine nucleotide binding protein, beta 2 (Gnb2), mRNA.	Gnb2	1	1619	619	0	0.910	1.000	1150.00
1324	400004N20	NM_025365	Mus musculus RIKEN cDNA 1110002E23 gene (1110002E23Rik), mRNA.	1110002E23Rik	-1	1059	113	0	0.180	0.991	216.00
1325	400004N21	NM_144819	Mus musculus coiled-coil domain containing 92 (Ccdc92), mRNA.	Ccdc92	1	2256	298	0	0.590	0.987	551.00
1326	400004N22	NM_145981	Mus musculus phytanoyl-CoA hydroxylase interacting protein (Phyhip), mRNA.	Phyhip	1	2790	639	0	1.000	0.998	1259.00
1327	400004N23	NM_001004146	Mus musculus RIKEN cDNA 4933439C20 gene (4933439C20Rik), mRNA.	4933439C20Rik	1	2175	341	0	0.890	0.988	644.00
1328	400004N24	NM_171824	Mus musculus piggyBac transposable element derived 5 (Pgbd5), mRNA.	Pgbd5	-1	2854	511	0	0.990	0.996	997.00
1329	400004O01	NM_181582	Mus musculus eukaryotic translation initiation factor 5A (Eif5a), mRNA.	Eif5a	1	1303	425	0	0.670	0.998	835.00
1330	400004O02	NM_011978	Mus musculus solute carrier family 27 (fatty acid transporter), member 2 (Slc27a2), mRNA.	Slc27a2	1	2309	665	0	0.950	0.998	1027.00
1331	400004O03	NM_178149	Mus musculus RIKEN cDNA 1500004A08 gene (1500004A08Rik), mRNA.	1500004A08Rik	-1	2267	610	0	0.990	0.987	1162.00
1332	400004O04	NM_019626	Mus musculus cerebellin 1 precursor protein (Cbln1), mRNA.	Cbln1	-1	2056	591	0	0.970	0.997	1156.00
1333	400004O05	NM_008705	Mus musculus expressed in non-metastatic cells 2, protein (Nme2), transcript variant 1, mRNA.	Nme2	1	777	693	0	1.000	1.000	1374.00
1334	400004O08	XM_992215	PREDICTED: Mus musculus ring finger protein 187 (Rnf187), mRNA.	Rnf187	-1	2261	271	0	1.000	0.970	474.00
1335	400004O09	XM_992215	PREDICTED: Mus musculus ring finger protein 187 (Rnf187), mRNA.	Rnf187	1	2261	323	0	0.600	0.991	392.00
1336	400004O10	NM_021556	Mus musculus mitochondrial ribosomal protein S30 (Mrps30), mRNA.	Mrps30	1	1592	602	0	0.890	0.987	999.00
1337	400004O11	NM_028657	Mus musculus RIKEN cDNA F630110N24 gene (F630110N24Rik), mRNA.	F630110N24Rik	1	3970	501	0	0.980	0.996	977.00
1338	400004O12	NM_030259	Mus musculus cDNA sequence BC003324 (BC003324), mRNA.	BC003324	1	1278	623	0	0.890	1.000	1235.00
1339	400004O13	NM_009455	Mus musculus ubiquitin-conjugating enzyme E2E 1, UBC4/5 homolog (yeast) (Ube2e1), mRNA.	Ube2e1	1	1387	514	0	0.970	0.998	749.00
1340	400004O15	NM_001033449	Mus musculus amyotrophic lateral sclerosis 2 (juvenile) chromosome region, candidate 4 (Als2cr4), transcript variant 1, mRNA.	Als2cr4	-1	1884	145	0	0.230	1.000	287.00
1341	400004O16	NM_144551	Mus musculus tribbles homolog 2 (Drosophila) (Trib2), mRNA.	Trib2	1	4198	570	2	0.900	0.981	1041.00
1342	400004O17	NM_021477	Mus musculus ataxin 2 binding protein 1 (A2bp1), transcript variant 2, mRNA.	A2bp1	1	3897	543	0	0.940	0.993	1045.00
1343	400004O18	NM_010065	Mus musculus dynamin 1 (Dnm1), mRNA.	Dnm1	1	3843	373	0	0.690	1.000	648.00
1344	400004O19	XM_485569	PREDICTED: Mus musculus lipoma HMGIC fusion partner-like 3, transcript variant 1 (Lhfpl3), mRNA.	Lhfpl3	1	3115	352	0	0.530	1.000	529.00
1345	400004O20	NM_028113	Mus musculus RIKEN cDNA 2600011E07 gene (2600011E07Rik), mRNA.	2600011E07Rik	-1	2653	649	0	0.970	0.998	781.00
1346	400004O22	NM_001029836	Mus musculus nephronectin (Npnt), transcript variant 2, mRNA.	Npnt	-1	3683	240	0	0.370	1.000	476.00
1347	400004O23	NM_010091	Mus musculus dishevelled, dsh homolog 1 (Drosophila) (Dvl1), mRNA.	Dvl1	-1	3365	449	0	1.000	0.996	874.00
1348	400004O24	NM_022994	Mus musculus death associated protein 3 (Dap3), mRNA.	Dap3	1	2003	383	0	0.640	0.982	718.00
1349	400004P03	NM_148946	Mus musculus solute carrier family 8 (sodium/calcium exchanger), member 2 (Slc8a2), mRNA.	Slc8a2	1	4252	658	0	1.000	1.000	882.00
1350	400004P04	NM_021432	Mus musculus nucleosome assembly protein 1-like 5 (Nap1l5), mRNA.	Nap1l5	1	1857	574	1	0.900	0.998	910.00
1351	400004P05	NM_011986	Mus musculus neurochondrin (Ncdn), mRNA.	Ncdn	1	3680	494	0	1.000	0.998	971.00
1352	400004P06	NM_008996	Mus musculus RAB1, member RAS oncogene family (Rab1), mRNA.	Rab1	-1	2686	621	0	1.000	1.000	1231.00
1353	400004P07	NM_001013758	Mus musculus cDNA sequence BC072620 (BC072620), mRNA.	BC072620	1	3447	384	0	0.860	0.997	753.00
1354	400004P08	NM_011551	Mus musculus upstream binding transcription factor, RNA polymerase I (Ubtf), transcript variant 1, mRNA.	Ubtf	1	4704	630	0	0.940	0.998	1241.00
1355	400004P09	NM_175515	Mus musculus inturned planar cell polarity effector homolog (Drosophila) (Intu), mRNA.	Intu	1	6353	645	0	1.000	0.998	1271.00
1356	400004P10	NM_011218	Mus musculus protein tyrosine phosphatase, receptor type, S (Ptprs), mRNA.	Ptprs	1	6734	163	0	0.370	0.988	307.00
1357	400004P11	NM_011322	Mus musculus sodium channel, voltage-gated, type I, beta (Scn1b), mRNA.	Scn1b	1	1568	67	0	0.970	0.985	125.00
1358	400004P13	NM_009133	Mus musculus stathmin-like 3 (Stmn3), mRNA.	Stmn3	1	1138	357	0	1.000	0.997	700.00
1359	400004P14	XM_134422	PREDICTED: Mus musculus RIKEN cDNA 5730445M16 gene, transcript variant 1 (5730445M16Rik), mRNA.	5730445M16Rik	1	4869	228	0	0.620	1.000	355.00
1360	400004P16	NM_029186	Mus musculus transmembrane protein 180 (Tmem180), mRNA.	Tmem180	1	2280	664	0	1.000	1.000	1316.00
1361	400004P18	NM_010950	Mus musculus numb-like (Numbl), mRNA.	Numbl	1	2733	497	0	1.000	0.998	977.00
1362	400004P19	NM_009498	Mus musculus vesicle-associated membrane protein 3 (Vamp3), mRNA.	Vamp3	-1	2116	82	0	0.140	0.988	155.00
1363	400004P20	NM_172702	Mus musculus serine incorporator 2 (Serinc2), mRNA.	Serinc2	-1	1842	82	0	0.120	1.000	163.00
1364	400004P21	NM_024250	Mus musculus PHD finger protein 10 (Phf10), mRNA.	Phf10	1	1630	48	0	0.070	0.979	88.00
1365	400004P22	NM_177049	Mus musculus junctophilin 4 (Jph4), transcript variant a, mRNA.	Jph4	1	3832	354	0	0.640	0.980	569.00
1366	400004P23	NM_026485	Mus musculus TraB domain containing (Trabd), mRNA.	Trabd	1	2393	601	0	0.930	0.997	1176.00
1367	400004P24	XM_975837	PREDICTED: Mus musculus tetratricopeptide repeat domain 7B (Ttc7b), mRNA.	Ttc7b	1	4484	116	0	0.260	1.000	230.00
1368	400005A01	NM_008636	Mus musculus metal response element binding transcription factor 1 (Mtf1), mRNA.	Mtf1	1	5461	644	0	0.930	0.997	724.00
1369	400005A02	NM_178398	Mus musculus WD repeat domain, phosphoinositide interacting 2 (Wipi2), mRNA.	Wipi2	1	3949	129	0	0.990	0.977	232.00
1370	400005A03	NM_001039088	Mus musculus SEH1-like (S. cerevisiae (Seh1l), transcript variant 1, mRNA.	Seh1l	1	3542	419	0	0.970	0.998	505.00
1371	400005A04	NM_026121	Mus musculus BCL2-associated athanogene 4 (Bag4), mRNA.	Bag4	1	4798	546	0	0.950	0.996	739.00
1372	400005A05	NM_133839	Mus musculus RIKEN cDNA 2010311D03 gene (2010311D03Rik), mRNA.	2010311D03Rik	1	1302	438	0	0.680	1.000	868.00
1373	400005A06	NM_011837	Mus musculus lymphocyte antigen 6 complex, locus H (Ly6h), mRNA.	Ly6h	1	934	533	0	0.890	1.000	724.00
1374	400005A07	NM_013680	Mus musculus synapsin I (Syn1), mRNA.	Syn1	1	3143	690	0	1.000	1.000	1368.00
1375	400005A08	XM_889480	PREDICTED: Mus musculus transmembrane protein 16H, transcript variant 1 (Tmem16h), mRNA.	Tmem16h	1	8182	599	0	0.990	0.997	1172.00
1376	400005A09	NM_176973	Mus musculus podocalyxin-like 2 (Podxl2), mRNA.	Podxl2	1	2094	405	0	0.720	1.000	803.00
1377	400005A11	NM_007828	Mus musculus death-associated kinase 3 (Dapk3), mRNA.	Dapk3	1	1410	539	0	0.800	1.000	1068.00
1378	400005A12	NM_011351	Mus musculus sema domain, transmembrane domain (TM), and cytoplasmic domain, (semaphorin) 6C (Sema6c), mRNA.	Sema6c	1	2843	304	0	1.000	0.997	595.00
1379	400005A13	XM_980256	PREDICTED: Mus musculus hypothetical protein LOC665908 (LOC665908), mRNA.	LOC665908	1	903	103	0	0.430	0.981	188.00
1380	400005A14	NM_028054	Mus musculus zinc finger, FYVE domain containing 19 (Zfyve19), mRNA.	Zfyve19	1	1686	314	0	0.480	0.994	607.00
1381	400005A15	XM_982476	PREDICTED: Mus musculus cell division cycle 34 homolog (S. cerevisiae), transcript variant 2 (Cdc34), mRNA.	Cdc34	1	1747	220	0	0.690	0.973	389.00
1382	400005A16	NM_016742	Mus musculus cell division cycle 37 homolog (S. cerevisiae) (Cdc37), mRNA.	Cdc37	1	2458	430	0	0.730	1.000	852.00
1383	400005A17	NM_176973	Mus musculus podocalyxin-like 2 (Podxl2), mRNA.	Podxl2	1	2094	569	0	1.000	0.998	1120.00
1384	400005A18	NM_021921	Mus musculus mitogen-activated protein kinase 8 interacting protein 2 (Mapk8ip2), mRNA.	Mapk8ip2	1	3332	665	0	1.000	1.000	1318.00
1385	400005A19	XM_484041	PREDICTED: Mus musculus chromodomain helicase DNA binding protein 3, transcript variant 1 (Chd3), mRNA.	Chd3	1	7464	298	0	1.000	0.990	559.00
1386	400005A20	XM_898536	PREDICTED: Mus musculus transmembrane protein 16H, transcript variant 2 (Tmem16h), mRNA.	Tmem16h	1	7202	610	0	1.000	0.995	1185.00
1387	400005A21	NM_019791	Mus musculus melanoma antigen, family D, 1 (Maged1), mRNA.	Maged1	1	2752	678	1	1.000	1.000	1330.00
1388	400005A23	NM_022031	Mus musculus hyaluronan and proteoglycan link protein 2 (Hapln2), mRNA.	Hapln2	1	1736	634	0	0.930	0.998	1249.00
1389	400005A24	NM_016804	Mus musculus metaxin 2 (Mtx2), mRNA.	Mtx2	1	2903	277	0	0.770	0.993	533.00
1390	400005B01	NM_029947	Mus musculus PR domain containing 8 (Prdm8), mRNA.	Prdm8	1	3119	485	0	0.990	1.000	961.00
1391	400005B02	NM_145219	Mus musculus leucine-rich repeat LGI family, member 3 (Lgi3), mRNA.	Lgi3	1	3132	341	0	0.610	0.997	668.00
1392	400005B03	NM_021273	Mus musculus creatine kinase, brain (Ckb), mRNA.	Ckb	1	1402	324	0	0.520	0.997	339.00
1393	400005B05	XM_991801	PREDICTED: Mus musculus similar to zinc finger protein 498, transcript variant 3 (LOC666311), mRNA.	LOC666311	1	2107	555	0	0.890	0.998	1015.00
1394	400005B06	NM_130860	Mus musculus cyclin-dependent kinase 9 (CDC2-related kinase) (Cdk9), mRNA.	Cdk9	1	1766	454	0	0.870	1.000	900.00
1395	400005B07	NM_009000	Mus musculus RAB24, member RAS oncogene family (Rab24), mRNA.	Rab24	1	1191	393	0	0.920	0.992	755.00
1396	400005B08	XM_981759	PREDICTED: Mus musculus splicing factor proline/glutamine rich (polypyrimidine tract binding protein associated) (Sfpq), mRNA.	Sfpq	-1	4075	287	0	0.560	1.000	347.00
1397	400005B09	NM_198168	Mus musculus protein phosphatase 2, regulatory subunit B (B56), beta isoform (Ppp2r5b), mRNA.	Ppp2r5b	1	2709	657	0	0.990	0.979	1219.00
1398	400005B10	NM_144816	Mus musculus rhomboid, veinlet-like 1 (Drosophila) (Rhbdl1), mRNA.	Rhbdl1	1	1557	716	0	1.000	0.999	1411.00
1399	400005B11	XM_989742	PREDICTED: Mus musculus leucine rich repeat containing 4B (Lrrc4b), mRNA.	Lrrc4b	1	3555	476	0	0.880	0.996	628.00
1400	400005B12	NM_001039385	Mus musculus VGF nerve growth factor inducible (Vgf), mRNA.	Vgf	1	2553	275	0	0.540	1.000	420.00
1401	400005B13	NM_197995	Mus musculus RIKEN cDNA 2600005N12 gene (2600005N12Rik), mRNA.	2600005N12Rik	1	2023	372	0	0.560	0.992	565.00
1402	400005B14	NM_016805	Mus musculus heterogeneous nuclear ribonucleoprotein U (Hnrpu), mRNA.	Hnrpu	-1	2600	488	0	0.990	0.982	896.00
1403	400005B15	XM_994365	PREDICTED: Mus musculus ataxin 2 (Atxn2), mRNA.	Atxn2	-1	3770	652	0	1.000	1.000	1292.00
1404	400005B16	XM_923078	PREDICTED: Mus musculus transmembrane emp24 protein transport domain containing 7, transcript variant 4 (Tmed7), mRNA.	Tmed7	1	8269	260	0	0.980	1.000	515.00
1405	400005B18	NM_144941	Mus musculus arginine/proline rich coiled-coil 1 (Rprc1), mRNA.	Rprc1	1	3415	542	0	0.960	1.000	1074.00
1406	400005B19	NM_146153	Mus musculus thyroid hormone receptor associated protein 3 (Thrap3), mRNA.	Thrap3	1	4350	362	0	1.000	0.986	678.00
1407	400005B21	NM_201616	Mus musculus GNAS (guanine nucleotide binding protein, alpha stimulating) complex locus (Gnas), transcript variant 7, mRNA.	Gnas	1	1762	146	0	0.530	0.986	274.00
1408	400005B22	NM_019719	Mus musculus STIP1 homology and U-Box containing protein 1 (Stub1), mRNA.	Stub1	1	1672	608	0	0.990	1.000	704.00
1409	400005B23	NM_008226	Mus musculus hyperpolarization-activated, cyclic nucleotide-gated K+ 2 (Hcn2), mRNA.	Hcn2	1	3195	427	0	1.000	0.998	839.00
1410	400005C01	NM_173374	Mus musculus splicing factor, arginine/serine-rich 1 (ASF/SF2) (Sfrs1), transcript variant 1, mRNA.	Sfrs1	1	5066	227	0	0.370	1.000	450.00
1411	400005C03	NM_009548	Mus musculus zinc finger protein 179 (Zfp179), mRNA.	Zfp179	1	2998	602	0	0.890	0.997	914.00
1412	400005C04	NM_009668	Mus musculus bridging integrator 1 (Bin1), mRNA.	Bin1	1	2506	243	0	0.450	0.996	474.00
1413	400005C05	NM_009496	Mus musculus vesicle-associated membrane protein 1 (Vamp1), transcript variant 1, mRNA.	Vamp1	1	2758	538	0	0.910	0.998	787.00
1414	400005C06	NM_001042726	Mus musculus protocadherin 8 (Pcdh8), transcript variant 2, mRNA.	Pcdh8	1	3716	414	0	0.630	0.995	805.00
1415	400005C07	NM_007439	Mus musculus anaplastic lymphoma kinase (Alk), mRNA.	Alk	1	5918	306	0	0.740	0.997	367.00
1416	400005C08	NM_008730	Mus musculus neuronal pentraxin 1 (Nptx1), mRNA.	Nptx1	1	5284	468	0	1.000	0.994	904.00
1417	400005C09	NM_028751	Mus musculus tight junction associated protein 1 (Tjap1), mRNA.	Tjap1	1	2557	669	1	1.000	0.997	1289.00
1418	400005C10	XM_901882	PREDICTED: Mus musculus formin-like 2, transcript variant 3 (Fmnl2), mRNA.	Fmnl2	-1	5792	358	0	0.930	1.000	561.00
1419	400005C11	NM_007600	Mus musculus calpain 1 (Capn1), mRNA.	Capn1	1	3077	607	0	0.950	1.000	1203.00
1420	400005C12	NM_026887	Mus musculus adaptor-related protein complex 1, sigma 2 subunit (Ap1s2), mRNA.	Ap1s2	1	3204	481	0	0.790	1.000	954.00
1421	400005C13	NM_009322	Mus musculus T-box brain gene 1 (Tbr1), mRNA.	Tbr1	1	3977	682	0	1.000	0.987	1287.00
1422	400005C15	XM_902500	PREDICTED: Mus musculus RIKEN cDNA 4933407C03 gene, transcript variant 2 (4933407C03Rik), mRNA.	4933407C03Rik	1	4783	212	0	0.400	1.000	343.00
1423	400005C16	NM_033041	Mus musculus hairy and enhancer of split 7 (Drosophila) (Hes7), mRNA.	Hes7	1	965	551	0	0.960	1.000	1023.00
1424	400005C17	NM_133668	Mus musculus solute carrier family 25 (mitochondrial carrier, phosphate carrier), member 3 (Slc25a3), mRNA.	Slc25a3	1	1514	470	0	0.700	1.000	846.00
1425	400005C18	NM_011568	Mus musculus THO complex 4 (Thoc4), mRNA.	Thoc4	-1	1132	111	0	1.000	1.000	220.00
1426	400005C19	NM_130880	Mus musculus OTU domain containing 7A (Otud7a), mRNA.	Otud7a	1	3461	558	0	1.000	0.998	1098.00
1427	400005C20	NM_145421	Mus musculus DNA segment, Chr 10, Brigham & Women's Genetics 1364 expressed (D10Bwg1364e), mRNA.	D10Bwg1364e	1	1461	273	1	0.780	1.000	527.00
1428	400005C21	NM_001033399	Mus musculus glucose-fructose oxidoreductase domain containing 1 (Gfod1), mRNA.	Gfod1	-1	6654	289	0	0.630	1.000	573.00
1429	400005C22	NM_172492	Mus musculus leucine-rich repeats and transmembrane domains 2 (Lrtm2), mRNA.	Lrtm2	1	4021	669	0	1.000	0.999	888.00
1430	400005C23	NM_009164	Mus musculus SH3-domain binding protein 1 (Sh3bp1), mRNA.	Sh3bp1	1	1913	615	0	0.930	1.000	1049.00
1431	400005C24	NM_009303	Mus musculus synaptogyrin 1 (Syngr1), transcript variant 1b, mRNA.	Syngr1	1	818	311	0	0.540	1.000	617.00
1432	400005D01	NM_018790	Mus musculus activity regulated cytoskeletal-associated protein (Arc), mRNA.	Arc	1	3059	135	0	0.710	1.000	268.00
1433	400005D02	NM_177682	Mus musculus expressed sequence AU022870 (AU022870), mRNA.	AU022870	1	1786	604	0	0.880	0.998	1189.00
1434	400005D03	NM_011837	Mus musculus lymphocyte antigen 6 complex, locus H (Ly6h), mRNA.	Ly6h	1	934	509	0	0.760	1.000	771.00
1435	400005D04	NM_009599	Mus musculus acetylcholinesterase (Ache), mRNA.	Ache	1	2184	395	0	0.620	1.000	533.00
1436	400005D05	NM_199143	Mus musculus zinc and ring finger 2 (Znrf2), mRNA.	Znrf2	-1	2137	158	0	0.730	1.000	224.00
1437	400005D06	XM_357126	PREDICTED: Mus musculus G protein-coupled receptor 25 (LOC383563), mRNA.	LOC383563	-1	1490	436	0	0.680	1.000	289.00
1438	400005D07	NM_009497	Mus musculus vesicle-associated membrane protein 2 (Vamp2), mRNA.	Vamp2	-1	2164	37	0	0.360	1.000	74.00
1439	400005D08	XM_993110	PREDICTED: Mus musculus hypothetical protein LOC667887 (LOC667887), mRNA.	LOC667887	1	841	228	0	0.530	1.000	371.00
1440	400005D10	NM_178385	Mus musculus tubulin-specific chaperone c (Tbcc), mRNA.	Tbcc	1	1843	692	1	1.000	1.000	1358.00
1441	400005D11	NM_001039657	Mus musculus metallothionein-like 5, testis-specific (tesmin) (Mtl5), transcript variant 1, mRNA.	Mtl5	1	2184	215	0	1.000	0.995	418.00
1442	400005D12	NM_007772	Mus musculus human immunodeficiency virus type I enhancer binding protein 1 (Hivep1), mRNA.	Hivep1	1	8753	655	0	0.950	1.000	995.00
1443	400005D14	NM_025526	Mus musculus IscU iron-sulfur cluster scaffold homolog (E. coli) (Iscu), mRNA.	Iscu	1	885	500	1	1.000	0.994	543.00
1444	400005D15	NM_011180	Mus musculus pleckstrin homology, Sec7 and coiled-coil domains 1 (Pscd1), mRNA.	Pscd1	1	3176	536	0	0.810	0.994	1031.00
1445	400005D17	NM_023595	Mus musculus deoxyuridine triphosphatase (Dut), mRNA.	Dut	1	2140	280	0	0.710	0.989	531.00
1446	400005D18	NM_021493	Mus musculus Rho GTPase activating protein 23 (Arhgap23), mRNA.	Arhgap23	1	5450	638	0	0.970	0.995	644.00
1447	400005D19	NM_030702	Mus musculus SUMO/sentrin specific peptidase 3 (Senp3), mRNA.	Senp3	-1	2311	596	0	0.910	0.985	1128.00
1448	400005D21	NM_011837	Mus musculus lymphocyte antigen 6 complex, locus H (Ly6h), mRNA.	Ly6h	1	934	535	0	0.870	0.998	819.00
1449	400005D22	NM_177586	Mus musculus eukaryotic translation initiation factor 5A2 (Eif5a2), mRNA.	Eif5a2	-1	4992	727	0	1.000	0.994	1409.00
1450	400005D23	NM_145434	Mus musculus nuclear receptor subfamily 1, group D, member 1 (Nr1d1), mRNA.	Nr1d1	-1	2627	404	0	0.730	1.000	801.00
1451	400005D24	XM_973396	PREDICTED: Mus musculus hypothetical LOC623230 (LOC623230), mRNA.	LOC623230	1	1007	88	0	0.500	1.000	174.00
1452	400005E01	XM_981456	PREDICTED: Mus musculus hypothetical protein LOC666080 (LOC666080), mRNA.	LOC666080	-1	2055	37	0	0.180	1.000	74.00
1453	400005E02	NM_175327	Mus musculus RIKEN cDNA B630019K06 gene (B630019K06Rik), mRNA.	B630019K06Rik	1	2583	571	0	0.930	0.981	769.00
1454	400005E04	NM_007906	Mus musculus eukaryotic translation elongation factor 1 alpha 2 (Eef1a2), mRNA.	Eef1a2	1	2111	221	0	0.910	0.991	422.00
1455	400005E05	NM_001005511	Mus musculus lemur tyrosine kinase 3 (Lmtk3), mRNA.	Lmtk3	1	5022	501	0	0.780	1.000	672.00
1456	400005E06	NM_016788	Mus musculus tyrosine kinase, non-receptor, 2 (Tnk2), mRNA.	Tnk2	1	4214	566	0	1.000	0.984	1057.00
1457	400005E07	NM_133928	Mus musculus coiled-coil-helix-coiled-coil-helix domain containing 4 (Chchd4), mRNA.	Chchd4	1	1245	603	0	0.850	0.998	1187.00
1458	400005E08	XM_355727	PREDICTED: Mus musculus similar to CAGL79 (LOC381742), mRNA.	LOC381742	1	2919	306	0	0.500	0.977	565.00
1459	400005E10	NM_019580	Mus musculus membrane interacting protein of RGS16 (Mir16), mRNA.	Mir16	1	1530	635	4	1.000	1.000	1233.00
1460	400005E11	NM_024172	Mus musculus RIKEN cDNA 1500019G21 gene (1500019G21Rik), mRNA.	1500019G21Rik	1	1582	570	0	0.870	1.000	1130.00
1461	400005E12	NM_178421	Mus musculus nanos homolog 1 (Drosophila) (Nanos1), mRNA.	Nanos1	1	3945	213	0	0.830	0.981	299.00
1462	400005E13	NM_011231	Mus musculus RAB geranylgeranyl transferase, b subunit (Rabggtb), mRNA.	Rabggtb	1	1174	468	0	0.700	1.000	821.00
1463	400005E14	XM_924927	PREDICTED: Mus musculus ankyrin repeat and sterile alpha motif domain containing 1B, transcript variant 13 (Anks1b), mRNA.	Anks1b	1	7565	478	0	0.990	0.998	940.00
1464	400005E15	NM_008488	Mus musculus Rho guanine nucleotide exchange factor (GEF) 1 (Arhgef1), mRNA.	Arhgef1	1	3200	521	0	0.800	1.000	1033.00
1465	400005E16	NM_173071	Mus musculus brain-specific angiogenesis inhibitor 2 (Bai2), mRNA.	Bai2	-1	4694	602	0	0.990	1.000	1193.00
1466	400005E17	NM_177292	Mus musculus RIKEN cDNA C530024P05 gene (C530024P05Rik), mRNA.	C530024P05Rik	1	4352	657	0	0.990	0.997	1279.00
1467	400005E18	NM_153129	Mus musculus phosphofurin acidic cluster sorting protein 1 (Pacs1), mRNA.	Pacs1	-1	4361	383	0	1.000	0.995	743.00
1468	400005E19	NM_080556	Mus musculus transmembrane 9 superfamily member 2 (Tm9sf2), mRNA.	Tm9sf2	1	3064	654	0	1.000	0.989	1255.00
1469	400005E20	NM_019563	Mus musculus Cbp/p300-interacting transactivator, with Glu/Asp-rich carboxy-terminal domain, 4 (Cited4), mRNA.	Cited4	-1	1258	461	0	0.860	1.000	555.00
1470	400005E21	XM_981595	PREDICTED: Mus musculus hypothetical LOC623673 (LOC623673), mRNA.	LOC623673	-1	654	339	0	0.530	1.000	672.00
1471	400005E22	NM_194060	Mus musculus forkhead box O6 (Foxo6), mRNA.	Foxo6	1	2528	293	0	0.720	0.969	502.00
1472	400005E23	NM_080469	Mus musculus prion protein interacting protein 1 (Prnpip1), mRNA.	Prnpip1	1	1576	503	0	0.800	0.976	527.00
1473	400005E24	NM_001025388	Mus musculus similar to enolase 1, alpha non-neuron (LOC433182), mRNA.	LOC433182	1	1791	326	0	0.500	0.997	638.00
1474	400005F01	NM_001033212	Mus musculus reprimo-like (Rprml), mRNA.	Rprml	-1	1073	547	0	0.990	0.985	1037.00
1475	400005F02	XM_980051	PREDICTED: Mus musculus RIKEN cDNA 4930546H06 gene (4930546H06Rik), mRNA.	4930546H06Rik	1	873	429	0	0.710	1.000	850.00
1476	400005F05	NM_198014	Mus musculus SLAIN motif family, member 1 (Slain1), mRNA.	Slain1	-1	2757	636	0	0.990	0.998	1253.00
1477	400005F07	XM_992618	PREDICTED: Mus musculus early growth response 4 (Egr4), mRNA.	Egr4	1	2093	167	0	1.000	0.970	291.00
1478	400005F08	NM_008241	Mus musculus forkhead box G1 (Foxg1), mRNA.	Foxg1	1	2934	67	0	0.260	1.000	133.00
1479	400005F09	NM_019411	Mus musculus protein phosphatase 2 (formerly 2A), catalytic subunit, alpha isoform (Ppp2ca), mRNA.	Ppp2ca	1	1933	384	0	0.820	0.995	618.00
1480	400005F10	NM_008450	Mus musculus kinesin 2 (Kns2), transcript variant a, mRNA.	Kns2	1	2289	601	0	1.000	0.992	1144.00
1481	400005F11	NM_013842	Mus musculus X-box binding protein 1 (Xbp1), mRNA.	Xbp1	-1	1817	645	1	0.990	1.000	712.00
1482	400005F12	NM_028777	Mus musculus SEC14-like 1 (S. cerevisiae) (Sec14l1), mRNA.	Sec14l1	1	2747	100	0	0.180	1.000	198.00
1483	400005F13	XM_972988	PREDICTED: Mus musculus region containing RIKEN cDNA 1700008B15 gene; hypothetical LOC545608, transcript variant 4 (LOC669718), mRNA.	LOC669718	1	1246	287	0	0.600	0.997	561.00
1484	400005F14	NM_001024927	Mus musculus PITPNM family member 3 (Pitpnm3), mRNA.	Pitpnm3	1	6555	516	0	1.000	0.994	999.00
1485	400005F15	XM_149458	PREDICTED: Mus musculus RIKEN cDNA 6430628N08 gene (6430628N08Rik), mRNA.	6430628N08Rik	1	1605	549	5	0.910	0.998	1051.00
1486	400005F16	NM_178704	Mus musculus dpy-19-like 3 (C. elegans) (Dpy19l3), mRNA.	Dpy19l3	1	4314	675	0	1.000	0.999	1330.00
1487	400005F17	NM_025596	Mus musculus RIKEN cDNA 2610524G07 gene (2610524G07Rik), mRNA.	2610524G07Rik	-1	1103	109	0	0.290	1.000	216.00
1488	400005F18	NM_032398	Mus musculus plasmalemma vesicle associated protein (Plvap), mRNA.	Plvap	1	2032	519	0	0.950	0.983	971.00
1489	400005F19	NM_194346	Mus musculus ring finger protein 31 (Rnf31), mRNA.	Rnf31	1	3443	639	0	0.970	1.000	1267.00
1490	400005F20	NM_031404	Mus musculus actin-like 6B (Actl6b), mRNA.	Actl6b	1	1579	171	0	1.000	0.988	323.00
1491	400005F21	NM_023215	Mus musculus RIKEN cDNA 2500003M10 gene (2500003M10Rik), mRNA.	2500003M10Rik	1	3248	628	0	0.990	0.971	1132.00
1492	400005F22	NM_011697	Mus musculus vascular endothelial growth factor B (Vegfb), mRNA.	Vegfb	1	1236	467	0	0.730	0.979	656.00
1493	400005F23	XM_622586	PREDICTED: Mus musculus spermatogenesis associated 5, transcript variant 3 (Spata5), mRNA.	Spata5	1	2599	373	0	0.990	0.995	724.00
1494	400005F24	NM_008113	Mus musculus Rho GDP dissociation inhibitor (GDI) gamma (Arhgdig), mRNA.	Arhgdig	1	1032	517	0	0.780	0.996	842.00
1495	400005G01	NM_010262	Mus musculus gastrulation brain homeobox 2 (Gbx2), mRNA.	Gbx2	-1	2126	429	0	0.910	0.988	438.00
1496	400005G02	NM_145147	Mus musculus GTP binding protein 6 (putative) (Gtpbp6), mRNA.	Gtpbp6	-1	1489	696	0	1.000	1.000	1380.00
1497	400005G04	NM_024176	Mus musculus Dr1 associated protein 1 (negative cofactor 2 alpha) (Drap1), mRNA.	Drap1	1	929	490	0	0.850	0.998	963.00
1498	400005G05	NM_001004365	Mus musculus ARP3 actin-related protein 3 homolog B (yeast) (Actr3b), mRNA.	Actr3b	1	1734	589	0	0.910	1.000	1168.00
1499	400005G06	NM_010149	Mus musculus erythropoietin receptor (Epor), mRNA.	Epor	1	1829	457	4	0.710	1.000	880.00
1500	400005G07	NM_001025309	Mus musculus praja 2, RING-H2 motif containing (Pja2), transcript variant 1, mRNA.	Pja2	1	4706	577	0	0.940	0.984	1086.00
1501	400005G08	NM_001039169	Mus musculus eukaryotic translation initiation factor 4E member 2 (Eif4e2), transcript variant 2, mRNA.	Eif4e2	1	2260	433	1	0.770	0.993	541.00
1502	400005G09	NM_028223	Mus musculus transmembrane protein 175 (Tmem175), mRNA.	Tmem175	1	2387	519	0	0.760	0.996	930.00
1503	400005G10	NM_197981	Mus musculus RIKEN cDNA 5930416I19 gene (5930416I19Rik), mRNA.	5930416I19Rik	1	1553	582	0	1.000	1.000	1154.00
1504	400005G11	NM_028505	Mus musculus RIKEN cDNA 1700040I03 gene (1700040I03Rik), mRNA.	1700040I03Rik	1	610	452	0	0.650	1.000	525.00
1505	400005G12	NM_023409	Mus musculus Niemann Pick type C2 (Npc2), mRNA.	Npc2	1	3278	651	0	1.000	0.989	1249.00
1506	400005G13	NM_009919	Mus musculus cornichon homolog (Drosophila) (Cnih), mRNA.	Cnih	1	1388	652	0	0.920	0.988	888.00
1507	400005G14	NM_001033273	Mus musculus RIKEN cDNA 5031439G07 gene (5031439G07Rik), mRNA.	5031439G07Rik	-1	5033	331	0	0.850	1.000	656.00
1508	400005G15	NM_133849	Mus musculus histamine receptor H 3 (Hrh3), mRNA.	Hrh3	1	2483	450	4	0.910	0.993	835.00
1509	400005G16	NM_007584	Mus musculus discoidin domain receptor family, member 1 (Ddr1), transcript variant 1, mRNA.	Ddr1	1	3814	578	0	0.890	0.997	1130.00
1510	400005G17	NM_183024	Mus musculus ribonucleoprotein, PTB-binding 2 (Raver2), mRNA.	Raver2	1	4006	522	0	0.840	1.000	916.00
1511	400005G18	NM_026917	Mus musculus zinc finger, DHHC domain containing 3 (Zdhhc3), mRNA.	Zdhhc3	1	5071	451	0	0.860	0.998	886.00
1512	400005G19	NM_024172	Mus musculus RIKEN cDNA 1500019G21 gene (1500019G21Rik), mRNA.	1500019G21Rik	1	1582	520	0	1.000	1.000	950.00
1513	400005G20	XM_001004140	PREDICTED: Mus musculus RIKEN cDNA 9630020C08 gene, transcript variant 3 (9630020C08Rik), mRNA.	9630020C08Rik	1	4331	168	0	0.360	0.988	317.00
1514	400005G21	NM_013494	Mus musculus carboxypeptidase E (Cpe), mRNA.	Cpe	1	2103	236	0	1.000	1.000	468.00
1515	400005G22	XM_989487	PREDICTED: Mus musculus similar to Rho GDP-dissociation inhibitor 3 (Rho GDI 3) (Rho-GDI gamma) (Rho-GDI2) (LOC671855), mRNA.	LOC671855	1	994	141	0	0.390	0.993	202.00
1516	400005G23	NM_011351	Mus musculus sema domain, transmembrane domain (TM), and cytoplasmic domain, (semaphorin) 6C (Sema6c), mRNA.	Sema6c	1	2843	612	0	0.990	1.000	1213.00
1517	400005G24	NM_008430	Mus musculus potassium channel, subfamily K, member 1 (Kcnk1), mRNA.	Kcnk1	-1	2240	256	0	0.410	0.996	500.00
1518	400005H01	NM_178055	Mus musculus DnaJ (Hsp40) homolog, subfamily B, member 10 (Dnajb10), transcript variant 2, mRNA.	Dnajb10	1	1856	323	0	0.810	0.950	529.00
1519	400005H02	NM_175276	Mus musculus formin homology 2 domain containing 3 (Fhod3), mRNA.	Fhod3	-1	5439	260	0	0.860	0.992	500.00
1520	400005H03	NM_011939	Mus musculus heat shock transcription factor 4 (Hsf4), mRNA.	Hsf4	1	1576	582	0	0.900	1.000	910.00
1521	400005H04	NM_130880	Mus musculus OTU domain containing 7A (Otud7a), mRNA.	Otud7a	1	3461	604	0	1.000	1.000	1197.00
1522	400005H05	NM_181582	Mus musculus eukaryotic translation initiation factor 5A (Eif5a), mRNA.	Eif5a	1	1303	397	0	0.810	1.000	787.00
1523	400005H07	NM_021501	Mus musculus protein inhibitor of activated STAT 4 (Pias4), mRNA.	Pias4	1	2441	372	0	0.870	0.989	690.00
1524	400005H08	XM_900138	PREDICTED: Mus musculus bromodomain and PHD finger containing, 3, transcript variant 3 (Brpf3), mRNA.	Brpf3	1	2619	611	1	1.000	0.997	1181.00
1525	400005H09	NM_172945	Mus musculus ankyrin repeat domain 13b (Ankrd13b), mRNA.	Ankrd13b	1	3336	264	0	0.460	1.000	337.00
1526	400005H10	NM_016679	Mus musculus kelch-like ECH-associated protein 1 (Keap1), mRNA.	Keap1	1	3619	487	0	0.750	1.000	965.00
1527	400005H11	NM_010758	Mus musculus myelin-associated glycoprotein (Mag), mRNA.	Mag	1	2427	512	0	0.960	1.000	1015.00
1528	400005H12	NM_017472	Mus musculus sorting nexin 3 (Snx3), mRNA.	Snx3	1	1399	581	0	0.990	0.995	1128.00
1529	400005H13	NM_021714	Mus musculus WW domain binding protein 11 (Wbp11), mRNA.	Wbp11	1	2649	651	0	1.000	0.998	1275.00
1530	400005H14	NM_008861	Mus musculus polycystic kidney disease 2 (Pkd2), mRNA.	Pkd2	-1	5134	161	0	1.000	1.000	319.00
1531	400005H15	NM_177900	Mus musculus hyaluronan and proteoglycan link protein 4 (Hapln4), mRNA.	Hapln4	1	3576	575	0	1.000	0.997	1124.00
1532	400005H16	NM_008427	Mus musculus potassium inwardly-rectifying channel, subfamily J, member 4 (Kcnj4), mRNA.	Kcnj4	1	2167	585	0	0.890	0.993	1120.00
1533	400005H17	NM_025885	Mus musculus mediator of RNA polymerase II transcription, subunit 19 homolog (yeast) (Med19), mRNA.	Med19	1	2036	609	0	1.000	1.000	1207.00
1534	400005H18	NM_001033383	Mus musculus RIKEN cDNA 6430526N21 gene (6430526N21Rik), mRNA.	6430526N21Rik	1	3959	664	0	1.000	0.998	1308.00
1535	400005H19	NM_010331	Mus musculus GPI anchor attachment protein 1 (Gpaa1), mRNA.	Gpaa1	1	2036	313	1	0.970	0.981	559.00
1536	400005H20	NM_010579	Mus musculus integrin beta 4 binding protein (Itgb4bp), mRNA.	Itgb4bp	1	1526	624	0	1.000	1.000	1237.00
1537	400005H21	NM_026646	Mus musculus solute carrier family 25 (mitochondrial carrier, glutamate), member 22 (Slc25a22), mRNA.	Slc25a22	1	2531	621	0	0.990	0.998	1223.00
1538	400005H22	NM_009919	Mus musculus cornichon homolog (Drosophila) (Cnih), mRNA.	Cnih	1	1388	709	0	1.000	0.989	1356.00
1539	400005H23	NM_008520	Mus musculus latent transforming growth factor beta binding protein 3 (Ltbp3), mRNA.	Ltbp3	1	4317	495	1	1.000	0.984	646.00
1540	400005H24	XM_914665	PREDICTED: Mus musculus similar to thymus expressed gene 3-like (LOC629378), mRNA.	LOC629378	1	3040	476	0	0.910	0.985	864.00
1541	400005I01	XM_894890	PREDICTED: Mus musculus solute carrier family 9 (sodium/hydrogen exchanger), member 5, transcript variant 2 (Slc9a5), mRNA.	Slc9a5	1	5222	499	0	0.900	0.978	912.00
1542	400005I02	NM_001003920	Mus musculus BR serine/threonine kinase 1 (Brsk1), mRNA.	Brsk1	1	3013	303	0	1.000	1.000	601.00
1543	400005I03	NM_008747	Mus musculus neurotensin receptor 2 (Ntsr2), mRNA.	Ntsr2	1	1547	506	0	0.880	0.996	585.00
1544	400005I04	NM_175556	Mus musculus phospholipase C-like 4 (Plcl4), mRNA.	Plcl4	1	5378	129	0	0.230	0.977	224.00
1545	400005I06	NM_011846	Mus musculus matrix metallopeptidase 17 (Mmp17), mRNA.	Mmp17	1	3489	583	0	0.990	0.998	1140.00
1546	400005I07	NM_020611	Mus musculus steroid 5 alpha-reductase 2-like (Srd5a2l), mRNA.	Srd5a2l	1	1733	604	0	1.000	0.969	1047.00
1547	400005I08	NM_026033	Mus musculus GATA zinc finger domain containing 1 (Gatad1), mRNA.	Gatad1	-1	2519	423	0	0.790	1.000	511.00
1548	400005I09	NM_178923	Mus musculus splicing factor, arginine/serine-rich 15 (Sfrs15), mRNA.	Sfrs15	1	4193	603	0	0.900	1.000	1063.00
1549	400005I10	NM_011861	Mus musculus protein kinase C and casein kinase substrate in neurons 1 (Pacsin1), mRNA.	Pacsin1	1	4091	571	6	0.970	0.972	829.00
1550	400005I11	NM_008226	Mus musculus hyperpolarization-activated, cyclic nucleotide-gated K+ 2 (Hcn2), mRNA.	Hcn2	1	3195	198	0	0.690	0.995	212.00
1551	400005I12	NM_013829	Mus musculus phospholipase C, beta 4 (Plcb4), mRNA.	Plcb4	1	3692	579	0	0.880	1.000	1148.00
1552	400005I13	NM_021473	Mus musculus aldo-keto reductase family 1, member A4 (aldehyde reductase) (Akr1a4), mRNA.	Akr1a4	1	1403	710	0	1.000	0.999	1400.00
1553	400005I14	NM_007828	Mus musculus death-associated kinase 3 (Dapk3), mRNA.	Dapk3	1	1410	632	0	1.000	1.000	1253.00
1554	400005I15	NM_001039385	Mus musculus VGF nerve growth factor inducible (Vgf), mRNA.	Vgf	1	2553	468	0	0.790	0.983	878.00
1555	400005I16	NM_153410	Mus musculus G-protein signalling modulator 1 (AGS3-like, C. elegans) (Gpsm1), mRNA.	Gpsm1	1	3358	541	0	0.830	0.998	922.00
1556	400005I17	NM_008226	Mus musculus hyperpolarization-activated, cyclic nucleotide-gated K+ 2 (Hcn2), mRNA.	Hcn2	-1	3195	554	0	1.000	0.998	1090.00
1557	400005I18	NM_018799	Mus musculus eukaryotic translation initiation factor 3, subunit 2 (beta) (Eif3s2), mRNA.	Eif3s2	1	1114	338	0	0.560	1.000	670.00
1558	400005I19	XM_001004798	PREDICTED: Mus musculus similar to mRNA turnover protein 4 homolog (LOC668455), mRNA.	LOC668455	1	984	568	0	0.800	0.979	1031.00
1559	400005I20	NM_028381	Mus musculus coiled-coil domain containing 94 (Ccdc94), mRNA.	Ccdc94	1	1657	675	0	1.000	0.999	1330.00
1560	400005I21	NM_008169	Mus musculus glutamate receptor, ionotropic, NMDA1 (zeta 1) (Grin1), mRNA.	Grin1	1	3031	212	0	0.380	1.000	420.00
1561	400005I22	NM_177282	Mus musculus microtubule associated monoxygenase, calponin and LIM domain containing 2 (Mical2), mRNA.	Mical2	1	4854	188	0	0.300	1.000	373.00
1562	400005I23	NM_022427	Mus musculus G-protein coupled receptor 88 (Gpr88), mRNA.	Gpr88	1	3435	230	0	0.930	0.996	448.00
1563	400005I24	XM_980536	PREDICTED: Mus musculus expressed sequence AI854517 (AI854517), mRNA.	AI854517	1	1905	599	0	1.000	1.000	1187.00
1564	400005J01	NM_139302	Mus musculus SH3-domain GRB2-like endophilin B2 (Sh3glb2), mRNA.	Sh3glb2	1	1740	77	0	0.490	0.974	137.00
1565	400005J03	NM_001003949	Mus musculus open reading frame 61 (ORF61), mRNA.	ORF61	-1	2223	535	0	0.890	1.000	977.00
1566	400005J04	XM_916787	PREDICTED: Mus musculus hypothetical protein LOC622282 (LOC622282), mRNA.	LOC622282	-1	1166	624	0	1.000	0.995	735.00
1567	400005J05	NM_144541	Mus musculus brain and reproductive organ-expressed protein (Bre), transcript variant 5, mRNA.	Bre	1	1299	433	0	0.790	0.998	850.00
1568	400005J06	NM_199197	Mus musculus RIKEN cDNA 1110032A13 gene (1110032A13Rik), mRNA.	1110032A13Rik	1	1361	447	0	0.770	0.998	878.00
1569	400005J07	XM_915303	PREDICTED: Mus musculus gene model 693, (NCBI) (LOC277743), mRNA.	LOC277743	1	1399	598	0	0.960	1.000	1185.00
1570	400005J08	NM_010160	Mus musculus CUG triplet repeat, RNA binding protein 2 (Cugbp2), mRNA.	Cugbp2	1	5446	609	0	1.000	1.000	1207.00
1571	400005J09	NM_020604	Mus musculus junctophilin 1 (Jph1), mRNA.	Jph1	1	2192	560	0	0.850	0.998	1094.00
1572	400005J10	NM_010599	Mus musculus potassium voltage-gated channel, shaker-related subfamily, beta member 3 (Kcnab3), mRNA.	Kcnab3	1	2538	485	0	0.860	0.996	387.00
1573	400005J11	XM_976304	PREDICTED: Mus musculus carboxypeptidase E (Cpe), mRNA.	Cpe	1	1306	128	0	1.000	0.984	238.00
1574	400005J13	NM_010895	Mus musculus neurogenic differentiation 2 (Neurod2), mRNA.	Neurod2	1	1954	44	0	0.600	1.000	88.00
1575	400005J14	NM_011381	Mus musculus sine oculis-related homeobox 3 homolog (Drosophila) (Six3), mRNA.	Six3	1	1651	97	0	0.460	1.000	192.00
1576	400005J15	NM_017394	Mus musculus solute carrier family 7 (cationic amino acid transporter, y+ system), member 10 (Slc7a10), mRNA.	Slc7a10	1	1917	617	0	1.000	0.998	1215.00
1577	400005J16	XM_887086	PREDICTED: Mus musculus similar to KIAA1913 (LOC622645), mRNA.	LOC622645	-1	2412	307	0	0.780	1.000	609.00
1578	400005J18	NM_145401	Mus musculus protein kinase, AMP-activated, gamma 2 non-catalytic subunit (Prkag2), mRNA.	Prkag2	1	3132	624	0	1.000	1.000	1237.00
1579	400005J19	NM_145613	Mus musculus C1q and tumor necrosis factor related protein 5 (C1qtnf5), transcript variant 1, mRNA.	C1qtnf5	1	4220	632	0	1.000	1.000	694.00
1580	400005J20	NM_023900	Mus musculus pleckstrin homology domain containing, family J member 1 (Plekhj1), mRNA.	Plekhj1	1	913	271	0	0.510	1.000	537.00
1581	400005J21	NM_153161	Mus musculus cDNA sequence BC037034 (BC037034), mRNA.	BC037034	1	1964	596	0	0.980	1.000	747.00
1582	400005J22	NM_033568	Mus musculus SNF8, ESCRT-II complex subunit, homolog (S. cerevisiae) (Snf8), mRNA.	Snf8	1	949	267	0	0.460	1.000	385.00
1583	400005J23	NM_016693	Mus musculus mitogen-activated protein kinase kinase kinase 6 (Map3k6), mRNA.	Map3k6	1	4331	201	0	0.790	0.995	391.00
1584	400005J24	NM_001033273	Mus musculus RIKEN cDNA 5031439G07 gene (5031439G07Rik), mRNA.	5031439G07Rik	1	5033	420	0	0.760	1.000	833.00
1585	400005K01	NM_016719	Mus musculus growth factor receptor bound protein 14 (Grb14), mRNA.	Grb14	1	1978	621	0	0.970	1.000	1231.00
1586	400005K02	XM_910859	PREDICTED: Mus musculus microtubule-actin crosslinking factor 1, transcript variant 21 (Macf1), mRNA.	Macf1	1	23377	628	0	1.000	1.000	1245.00
1587	400005K03	NM_020270	Mus musculus secretory carrier membrane protein 5 (Scamp5), mRNA.	Scamp5	1	3307	575	0	0.900	1.000	1140.00
1588	400005K04	NM_028266	Mus musculus procollagen, type XVI, alpha 1 (Col16a1), mRNA.	Col16a1	1	5157	588	0	1.000	0.985	1102.00
1589	400005K05	NM_024270	Mus musculus STARD3 N-terminal like (Stard3nl), mRNA.	Stard3nl	1	1301	479	0	1.000	0.981	878.00
1590	400005K06	NM_015821	Mus musculus F-box and leucine-rich repeat protein 8 (Fbxl8), mRNA.	Fbxl8	1	1847	656	0	1.000	0.997	1285.00
1591	400005K07	XM_890379	PREDICTED: Mus musculus similar to Protein C1orf77 homolog, transcript variant 1 (LOC622845), mRNA.	LOC622845	1	2049	67	0	0.600	0.985	125.00
1592	400005K08	NM_153529	Mus musculus neuritin 1 (Nrn1), mRNA.	Nrn1	-1	1626	562	0	0.940	0.986	791.00
1593	400005K09	NM_001033212	Mus musculus reprimo-like (Rprml), mRNA.	Rprml	1	1073	646	0	1.000	0.988	1233.00
1594	400005K10	NM_026129	Mus musculus endoplasmic reticulum protein 29 (Erp29), mRNA.	Erp29	1	1258	623	1	1.000	0.995	795.00
1595	400005K13	NM_020332	Mus musculus progressive ankylosis (Ank), mRNA.	Ank	1	3497	372	0	0.820	0.978	509.00
1596	400005K14	NM_001034895	Mus musculus RIKEN cDNA 9130206N08 gene (9130206N08Rik), mRNA.	9130206N08Rik	1	2872	567	0	0.920	0.998	676.00
1597	400005K15	NM_010471	Mus musculus hippocalcin (Hpca), mRNA.	Hpca	1	1484	267	0	0.420	1.000	529.00
1598	400005K17	NM_026388	Mus musculus RIKEN cDNA 1200015A19 gene (1200015A19Rik), mRNA.	1200015A19Rik	1	1756	371	0	1.000	0.992	712.00
1599	400005K18	NM_010091	Mus musculus dishevelled, dsh homolog 1 (Drosophila) (Dvl1), mRNA.	Dvl1	1	3365	530	0	1.000	0.996	1035.00
1600	400005K19	NM_172762	Mus musculus RNA binding motif protein 34 (Rbm34), mRNA.	Rbm34	1	3445	607	0	0.950	1.000	739.00
1601	400005K20	NM_178622	Mus musculus suppressor of defective silencing 3 homolog (S. cerevisiae) (Suds3), mRNA.	Suds3	-1	2373	38	0	0.680	1.000	76.00
1602	400005K21	NM_009623	Mus musculus adenylate cyclase 8 (Adcy8), mRNA.	Adcy8	-1	4901	298	0	1.000	0.977	535.00
1603	400005K22	NM_001037755	Mus musculus brain-specific angiogenesis inhibitor 1-associated protein 2 (Baiap2), transcript variant 1, mRNA.	Baiap2	1	2063	460	0	0.770	1.000	912.00
1604	400005K23	NM_145527	Mus musculus MAP-kinase activating death domain (Madd), mRNA.	Madd	1	6009	286	0	1.000	0.993	551.00
1605	400005L01	NM_008244	Mus musculus HGF-regulated tyrosine kinase substrate (Hgs), mRNA.	Hgs	1	2858	444	0	0.860	0.998	872.00
1606	400005L02	NM_019580	Mus musculus membrane interacting protein of RGS16 (Mir16), mRNA.	Mir16	1	1530	630	1	1.000	0.998	1227.00
1607	400005L03	NM_021324	Mus musculus tweety homolog 1 (Drosophila) (Ttyh1), transcript variant 2, mRNA.	Ttyh1	1	2941	622	0	1.000	0.998	1225.00
1608	400005L04	NM_008851	Mus musculus phosphatidylinositol membrane-associated 1 (Pitpnm1), mRNA.	Pitpnm1	1	4510	569	0	1.000	1.000	1128.00
1609	400005L05	NM_027978	Mus musculus coenzyme Q2 homolog, prenyltransferase (yeast) (Coq2), mRNA.	Coq2	1	1732	551	0	0.990	0.993	559.00
1610	400005L06	XM_991683	PREDICTED: Mus musculus hypothetical protein LOC676632 (LOC676632), mRNA.	LOC676632	-1	585	257	0	1.000	0.992	494.00
1611	400005L07	NM_022319	Mus musculus calsyntenin 2 (Clstn2), mRNA.	Clstn2	1	4494	61	0	0.420	0.984	113.00
1612	400005L08	NM_011676	Mus musculus unc-119 homolog (C. elegans) (Unc119), mRNA.	Unc119	1	1319	549	0	1.000	1.000	666.00
1613	400005L09	NM_001039552	Mus musculus RIKEN cDNA 9030025P20 gene (9030025P20Rik), transcript variant 1, mRNA.	9030025P20Rik	-1	2502	106	0	0.180	1.000	210.00
1614	400005L10	XM_978630	PREDICTED: Mus musculus neurexin II (Nrxn2), mRNA.	Nrxn2	1	5070	565	0	0.990	0.989	1072.00
1615	400005L12	NM_172276	Mus musculus splicing factor, arginine/serine-rich 8 (Sfrs8), mRNA.	Sfrs8	1	3319	628	0	1.000	1.000	1245.00
1616	400005L13	XM_906810	PREDICTED: Mus musculus ribonuclease III, nuclear (Rnasen), mRNA.	Rnasen	1	4011	623	0	0.990	0.995	1211.00
1617	400005L15	NM_181730	Mus musculus RNA polymerase 1-3 (Rpo1-3), transcript variant 2, mRNA.	Rpo1-3	1	914	317	0	0.980	0.997	620.00
1618	400005L16	NM_022417	Mus musculus integral membrane protein 2C (Itm2c), mRNA.	Itm2c	1	1969	199	0	0.310	0.965	337.00
1619	400005L17	NM_153775	Mus musculus RIKEN cDNA 2310061F22 gene (2310061F22Rik), mRNA.	2310061F22Rik	-1	1685	537	0	0.860	0.998	944.00
1620	400005L18	NM_144867	Mus musculus cDNA sequence BC019561 (BC019561), mRNA.	BC019561	1	2167	563	0	0.900	1.000	1116.00
1621	400005L19	NM_199200	Mus musculus cDNA sequence BC025575 (BC025575), mRNA.	BC025575	1	3099	503	0	0.950	0.998	989.00
1622	400005L20	NM_008172	Mus musculus glutamate receptor, ionotropic, NMDA2D (epsilon 4) (Grin2d), mRNA.	Grin2d	1	3972	178	0	0.530	0.989	228.00
1623	400005L21	NM_022004	Mus musculus FXYD domain-containing ion transport regulator 6 (Fxyd6), mRNA.	Fxyd6	1	1804	475	0	0.780	1.000	942.00
1624	400005L22	NM_001033144	Mus musculus RIKEN cDNA 1190007F08 gene (1190007F08Rik), mRNA.	1190007F08Rik	1	708	522	0	0.800	1.000	1035.00
1625	400005L23	NM_026242	Mus musculus Morf4 family associated protein 1 (Mrfap1), mRNA.	Mrfap1	1	1580	71	0	1.000	0.986	133.00
1626	400005L24	NM_001010937	Mus musculus gap junction membrane channel protein beta 6 (Gjb6), transcript variant 2, mRNA.	Gjb6	1	2085	589	0	0.940	0.997	1152.00
1627	400005M01	XM_991413	PREDICTED: Mus musculus Rho guanine nucleotide exchange factor (GEF) 10-like (Arhgef10l), mRNA.	Arhgef10l	1	4504	606	0	1.000	0.992	1162.00
1628	400005M02	NM_181039	Mus musculus latrophilin 1 (Lphn1), mRNA.	Lphn1	1	4273	655	0	1.000	1.000	1298.00
1629	400005M03	XM_981869	PREDICTED: Mus musculus regulator of chromosome condensation 2 (Rcc2), mRNA.	Rcc2	1	3382	565	1	1.000	0.998	1098.00
1630	400005M04	NM_134118	Mus musculus glycoprotein, synaptic 2 (Gpsn2), mRNA.	Gpsn2	1	1146	549	0	0.970	0.996	634.00
1631	400005M05	NM_021374	Mus musculus regulator of G-protein signaling 20 (Rgs20), mRNA.	Rgs20	1	1226	381	0	0.700	0.995	739.00
1632	400005M06	XM_984482	PREDICTED: Mus musculus RIKEN cDNA 2610014I16 gene (2610014I16Rik), mRNA.	2610014I16Rik	1	1691	353	0	0.990	1.000	700.00
1633	400005M07	NM_001029873	Mus musculus unc-13 homolog A (C. elegans) (Unc13a), mRNA.	Unc13a	1	5394	114	0	0.290	0.991	218.00
1634	400005M08	NM_026153	Mus musculus RIKEN cDNA 5730557B15 gene (5730557B15Rik), transcript variant 1, mRNA.	5730557B15Rik	-1	1616	308	0	0.720	0.987	579.00
1635	400005M09	NM_009454	Mus musculus ubiquitin-conjugating enzyme E2E 3, UBC4/5 homolog (yeast) (Ube2e3), mRNA.	Ube2e3	1	1562	532	0	0.910	0.983	999.00
1636	400005M10	XM_980256	PREDICTED: Mus musculus hypothetical protein LOC665908 (LOC665908), mRNA.	LOC665908	1	903	456	0	0.660	0.996	888.00
1637	400005M11	NM_199251	Mus musculus potassium channel, subfamily K, member 12 (Kcnk12), mRNA.	Kcnk12	1	1952	377	0	1.000	0.995	731.00
1638	400005M12	NM_029362	Mus musculus chromatin modifying protein 4B (Chmp4b), mRNA.	Chmp4b	1	1607	528	0	0.950	1.000	1047.00
1639	400005M13	NM_022031	Mus musculus hyaluronan and proteoglycan link protein 2 (Hapln2), mRNA.	Hapln2	1	1736	409	0	0.640	0.998	406.00
1640	400005M14	NM_182993	Mus musculus solute carrier family 17 (sodium-dependent inorganic phosphate cotransporter), member 7 (Slc17a7), mRNA.	Slc17a7	-1	2799	621	0	1.000	0.998	1223.00
1641	400005M15	XM_992901	PREDICTED: Mus musculus hypothetical protein LOC667853 (LOC667853), mRNA.	LOC667853	-1	1137	44	0	0.070	0.955	72.00
1642	400005M16	NM_026578	Mus musculus nucleolar protein family A, member 1 (H/ACA small nucleolar RNPs) (Nola1), mRNA.	Nola1	1	1024	291	0	0.460	1.000	577.00
1643	400005M17	NM_011213	Mus musculus protein tyrosine phosphatase, receptor type, F (Ptprf), mRNA.	Ptprf	1	7648	277	0	1.000	0.993	533.00
1644	400005M18	NM_009990	Mus musculus CAP-GLY domain containing linker protein 2 (Clip2), transcript variant 1, mRNA.	Clip2	1	4995	626	0	1.000	1.000	1241.00
1645	400005M19	NM_016782	Mus musculus contactin associated protein-like 1 (Cntnap1), mRNA.	Cntnap1	1	5360	418	0	1.000	1.000	829.00
1646	400005M20	NM_009602	Mus musculus cholinergic receptor, nicotinic, beta polypeptide 2 (neuronal) (Chrnb2), mRNA.	Chrnb2	1	5358	465	0	0.730	1.000	922.00
1647	400005M21	NM_146035	Mus musculus mannoside acetylglucosaminyltransferase 2 (Mgat2), mRNA.	Mgat2	-1	2043	336	0	0.640	1.000	666.00
1648	400005M22	NM_027882	Mus musculus capicua homolog (Drosophila) (Cic), mRNA.	Cic	1	5472	677	3	1.000	0.997	1304.00
1649	400005M23	NM_022424	Mus musculus fibronectin type III domain containing 4 (Fndc4), mRNA.	Fndc4	1	2273	560	0	0.990	0.989	1055.00
1650	400005M24	NM_031166	Mus musculus inhibitor of DNA binding 4 (Id4), mRNA.	Id4	-1	1660	67	0	0.100	1.000	133.00
1651	400005N01	NM_008080	Mus musculus beta-1,4-N-acetyl-galactosaminyl transferase 1 (B4galnt1), mRNA.	B4galnt1	1	2395	150	0	1.000	0.993	289.00
1652	400005N02	NM_026769	Mus musculus dopamine receptor D1 interacting protein (Drd1ip), mRNA.	Drd1ip	1	978	426	0	0.930	0.988	805.00
1653	400005N03	NM_001004357	Mus musculus contactin associated protein-like 2 (Cntnap2), transcript variant 1, mRNA.	Cntnap2	1	6957	79	0	0.290	1.000	157.00
1654	400005N04	XM_001002005	PREDICTED: Mus musculus similar to 60S ribosomal protein L12 (LOC672854), mRNA.	LOC672854	1	650	322	2	0.550	0.991	484.00
1655	400005N05	XM_986618	PREDICTED: Mus musculus DnaJ (Hsp40) homolog, subfamily C, member 10 (Dnajc10), mRNA.	Dnajc10	1	3945	80	0	0.790	1.000	159.00
1656	400005N06	NM_001025359	Mus musculus kinesin 2 (Kns2), transcript variant c, mRNA.	Kns2	1	2361	108	0	0.180	1.000	214.00
1657	400005N07	NM_021515	Mus musculus adenylate kinase 1 (Ak1), mRNA.	Ak1	1	2034	433	0	0.870	1.000	858.00
1658	400005N08	NM_178057	Mus musculus high mobility group AT-hook 2 (Hmga2), mRNA.	Hmga2	-1	3124	190	3	0.320	0.958	188.00
1659	400005N09	NM_008241	Mus musculus forkhead box G1 (Foxg1), mRNA.	Foxg1	1	2934	631	0	1.000	0.998	1243.00
1660	400005N10	NM_029528	Mus musculus RIKEN cDNA 6330503C03 gene (6330503C03Rik), mRNA.	6330503C03Rik	1	3993	577	0	0.910	0.997	1015.00
1661	400005N11	NM_024236	Mus musculus quinoid dihydropteridine reductase (Qdpr), mRNA.	Qdpr	1	1326	691	0	1.000	1.000	1370.00
1662	400005N12	NM_001004146	Mus musculus RIKEN cDNA 4933439C20 gene (4933439C20Rik), mRNA.	4933439C20Rik	1	2175	545	0	0.880	1.000	1080.00
1663	400005N13	NM_011018	Mus musculus sequestosome 1 (Sqstm1), mRNA.	Sqstm1	1	2000	96	0	1.000	0.990	182.00
1664	400005N14	NM_016759	Mus musculus Rap2 interacting protein (Rap2ip), mRNA.	Rap2ip	1	1809	526	5	0.830	0.998	680.00
1665	400005N15	NM_177900	Mus musculus hyaluronan and proteoglycan link protein 4 (Hapln4), mRNA.	Hapln4	1	3576	219	0	0.540	0.991	418.00
1666	400005N16	NM_008435	Mus musculus K+ voltage-gated channel, subfamily S, 1 (Kcns1), mRNA.	Kcns1	1	2727	207	0	1.000	0.981	379.00
1667	400005N17	NM_011421	Mus musculus sphingomyelin phosphodiesterase 1, acid lysosomal (Smpd1), mRNA.	Smpd1	1	2351	720	0	1.000	0.996	1403.00
1668	400005N18	NM_016758	Mus musculus regulator of G-protein signaling 14 (Rgs14), mRNA.	Rgs14	1	2437	611	0	0.990	0.997	1195.00
1669	400005N19	NM_033610	Mus musculus synuclein, beta (Sncb), mRNA.	Sncb	1	1210	588	0	0.880	1.000	1166.00
1670	400005N20	XM_994322	PREDICTED: Mus musculus similar to SMF protein (LOC629345), mRNA.	LOC629345	1	3097	475	0	0.870	0.998	632.00
1671	400005N21	NM_011520	Mus musculus syndecan 3 (Sdc3), mRNA.	Sdc3	-1	4972	635	0	0.990	1.000	1259.00
1672	400005N22	NM_009920	Mus musculus cornichon homolog 2 (Drosophila) (Cnih2), mRNA.	Cnih2	1	1240	477	0	0.920	1.000	617.00
1673	400005N23	NM_016709	Mus musculus AU RNA binding protein/enoyl-coenzyme A hydratase (Auh), mRNA.	Auh	1	1345	526	0	1.000	0.994	1019.00
1674	400005N24	NM_028019	Mus musculus ring finger protein 135 (Rnf135), mRNA.	Rnf135	1	1961	421	0	1.000	0.998	827.00
1675	400005O01	NM_133726	Mus musculus suppression of tumorigenicity 13 (St13), mRNA.	St13	1	1622	569	0	0.900	0.981	660.00
1676	400005O02	NM_011467	Mus musculus sepiapterin reductase (Spr), mRNA.	Spr	1	1273	546	0	1.000	0.991	1043.00
1677	400005O03	NM_009059	Mus musculus ral guanine nucleotide dissociation stimulator-like 2 (Rgl2), mRNA.	Rgl2	1	2967	257	0	0.490	0.965	446.00
1678	400005O05	NM_024273	Mus musculus RIKEN cDNA 4930455C21 gene (4930455C21Rik), mRNA.	4930455C21Rik	1	1540	532	0	1.000	0.987	999.00
1679	400005O08	NM_175935	Mus musculus glucose 6 phosphatase, catalytic, 3 (G6pc3), mRNA.	G6pc3	1	1612	588	0	0.850	0.998	1158.00
1680	400005O09	XM_980433	PREDICTED: Mus musculus hypothetical protein LOC665940 (LOC665940), mRNA.	LOC665940	-1	606	309	1	0.610	0.997	367.00
1681	400005O10	NM_027539	Mus musculus doublecortin and CaM kinase-like 2 (Dcamkl2), mRNA.	Dcamkl2	1	4032	130	0	0.850	1.000	258.00
1682	400005O11	NM_016711	Mus musculus tropomodulin 2 (Tmod2), transcript variant 2, mRNA.	Tmod2	1	9893	640	0	1.000	0.992	1229.00
1683	400005O12	NM_001079901	Mus musculus replication initiator 1 (Repin1), transcript variant 1, mRNA.	Repin1	1	3177	105	0	0.170	1.000	208.00
1684	400005O14	NM_026757	Mus musculus RIKEN cDNA 0610010K14 gene (0610010K14Rik), mRNA.	0610010K14Rik	1	776	364	0	0.600	1.000	567.00
1685	400005O15	NM_198602	Mus musculus cut-like 1 (Drosophila) (Cutl1), transcript variant 2, mRNA.	Cutl1	1	2972	491	0	1.000	1.000	973.00
1686	400005O16	XM_001002435	PREDICTED: Mus musculus junctophilin 3 (Jph3), mRNA.	Jph3	-1	3298	355	0	1.000	0.994	688.00
1687	400005O18	NM_021555	Mus musculus brain protein 16 (Brp16), mRNA.	Brp16	-1	1985	374	0	0.990	0.995	726.00
1688	400005O19	NM_207213	Mus musculus sorting nexin 25 (Snx25), mRNA.	Snx25	-1	3285	664	0	0.990	1.000	1316.00
1689	400005O20	NM_010731	Mus musculus zinc finger and BTB domain containing 7a (Zbtb7a), mRNA.	Zbtb7a	1	5373	391	0	0.680	0.974	335.00
1690	400005O21	NM_033568	Mus musculus SNF8, ESCRT-II complex subunit, homolog (S. cerevisiae) (Snf8), mRNA.	Snf8	1	949	599	0	0.880	1.000	1096.00
1691	400005O22	NM_145385	Mus musculus myeloid leukemia factor 2 (Mlf2), mRNA.	Mlf2	1	1508	602	0	0.950	0.997	1162.00
1692	400005O23	NM_008749	Mus musculus nucleobindin 1 (Nucb1), mRNA.	Nucb1	1	2116	223	0	1.000	0.982	410.00
1693	400005O24	NM_027539	Mus musculus doublecortin and CaM kinase-like 2 (Dcamkl2), mRNA.	Dcamkl2	1	4032	343	0	0.980	0.974	609.00
1694	400005P01	NM_153793	Mus musculus RIKEN cDNA 4631403P03 gene (4631403P03Rik), mRNA.	4631403P03Rik	1	2090	70	0	0.110	0.986	131.00
1695	400005P02	NM_176973	Mus musculus podocalyxin-like 2 (Podxl2), mRNA.	Podxl2	1	2094	399	0	0.680	1.000	791.00
1696	400005P03	NM_153514	Mus musculus Rho-related BTB domain containing 2 (Rhobtb2), mRNA.	Rhobtb2	1	5159	601	0	0.810	1.000	729.00
1697	400005P04	NM_172279	Mus musculus MAP/microtubule affinity-regulating kinase 4 (Mark4), mRNA.	Mark4	-1	2259	207	0	0.470	1.000	410.00
1698	400005P05	NM_026828	Mus musculus DNA segment, Chr 2, Brigham & Women's Genetics 1335 expressed (D2Bwg1335e), mRNA.	D2Bwg1335e	1	2914	662	0	0.950	1.000	975.00
1699	400005P06	NM_133694	Mus musculus F-box and leucine-rich repeat protein 15 (Fbxl15), mRNA.	Fbxl15	1	1370	180	0	0.450	1.000	357.00
1700	400005P07	NM_033565	Mus musculus AF4/FMR2 family, member 4 (Aff4), mRNA.	Aff4	1	10118	601	0	0.960	0.987	807.00
1701	400005P08	NM_010338	Mus musculus G protein-coupled receptor 37 (Gpr37), mRNA.	Gpr37	1	4372	618	0	0.970	0.998	1003.00
1702	400005P09	NM_011432	Mus musculus U1 small nuclear ribonucleoprotein C (Snrpc), mRNA.	Snrpc	1	775	699	0	1.000	1.000	1386.00
1703	400005P10	XM_987652	PREDICTED: Mus musculus hypothetical protein LOC667004 (LOC667004), mRNA.	LOC667004	-1	522	349	0	0.890	0.989	660.00
1704	400005P11	NM_023326	Mus musculus brain expressed myelocytomatosis oncogene (Bmyc), mRNA.	Bmyc	-1	861	450	0	0.700	1.000	892.00
1705	400005P12	NM_146025	Mus musculus sterile alpha motif domain containing 14 (Samd14), transcript variant 1, mRNA.	Samd14	1	3334	652	5	1.000	1.000	1263.00
1706	400005P14	NM_016897	Mus musculus translocase of inner mitochondrial membrane 23 homolog (yeast) (Timm23), mRNA.	Timm23	1	1142	393	0	1.000	0.995	763.00
1707	400005P15	NM_054043	Mus musculus Musashi homolog 2 (Drosophila) (Msi2), mRNA.	Msi2	1	6412	656	0	0.970	0.998	1179.00
1708	400005P16	NM_029418	Mus musculus RIKEN cDNA 9130401M01 gene (9130401M01Rik), mRNA.	9130401M01Rik	1	4087	539	0	0.870	1.000	809.00
1709	400005P17	XM_925135	PREDICTED: Mus musculus F-box and leucine-rich repeat protein 17, transcript variant 3 (Fbxl17), mRNA.	Fbxl17	1	3949	167	0	0.400	1.000	198.00
1710	400005P18	NM_133757	Mus musculus phosphatidylglycerophosphate synthase 1 (Pgs1), mRNA.	Pgs1	1	2299	348	0	0.980	0.997	682.00
1711	400005P20	NM_177574	Mus musculus vacuolar protein sorting 37D (yeast) (Vps37d), mRNA.	Vps37d	1	1290	75	0	0.340	0.987	141.00
1712	400005P21	NM_025802	Mus musculus patatin-like phospholipase domain containing 2 (Pnpla2), mRNA.	Pnpla2	1	1800	547	0	0.770	0.998	1076.00
1713	400005P23	NM_020491	Mus musculus Sjogren's syndrome/scleroderma autoantigen 1 homolog (human) (Sssca1), mRNA.	Sssca1	1	690	637	0	0.930	1.000	1263.00
1714	400005P24	NM_133703	Mus musculus RIKEN cDNA 2810453I06 gene (2810453I06Rik), mRNA.	2810453I06Rik	1	2182	260	0	0.800	1.000	515.00
1715	400006A01	NM_025757	Mus musculus RIKEN cDNA 4933439F18 gene (4933439F18Rik), mRNA.	4933439F18Rik	1	4264	319	0	0.620	1.000	402.00
1716	400006A02	NM_019574	Mus musculus POZ (BTB) and AT hook containing zinc finger 1 (Patz1), mRNA.	Patz1	1	2534	375	0	0.770	0.995	728.00
1717	400006A03	NM_019730	Mus musculus expressed in non-metastatic cells 3 (Nme3), mRNA.	Nme3	1	708	337	0	0.590	0.994	268.00
1718	400006A04	NM_025396	Mus musculus BCNP1 homolog (Bcnp1), mRNA.	Bcnp1	1	885	316	0	0.570	1.000	626.00
1719	400006A05	NM_130796	Mus musculus sorting nexin associated golgi protein 1 (Snag1), mRNA.	Snag1	-1	4516	223	0	1.000	0.991	426.00
1720	400006A06	NM_133932	Mus musculus transcriptional adaptor 3 (NGG1 homolog, yeast)-like (Tada3l), mRNA.	Tada3l	1	1855	326	0	0.500	1.000	371.00
1721	400006A07	NM_008745	Mus musculus neurotrophic tyrosine kinase, receptor, type 2 (Ntrk2), transcript variant 2, mRNA.	Ntrk2	1	7022	266	0	0.460	0.996	511.00
1722	400006A08	NM_138580	Mus musculus RD RNA-binding protein (Rdbp), transcript variant 1, mRNA.	Rdbp	1	1409	613	0	0.880	1.000	1215.00
1723	400006A09	NM_138647	Mus musculus longevity assurance homolog 1 (S. cerevisiae) (Lass1), mRNA.	Lass1	1	2711	614	0	1.000	0.998	1209.00
1724	400006A10	XM_992943	PREDICTED: Mus musculus pre B-cell leukemia transcription factor 3, transcript variant 6 (Pbx3), mRNA.	Pbx3	1	2951	96	0	0.260	1.000	190.00
1725	400006A11	NM_178365	Mus musculus protein kinase C and casein kinase substrate in neurons 1 (Pacsin1), mRNA.	Pacsin1	1	1745	632	0	1.000	0.995	1229.00
1726	400006A12	NM_001025358	Mus musculus kinesin 2 (Kns2), transcript variant b, mRNA.	Kns2	1	1821	283	0	0.990	0.979	505.00
1727	400006A13	NM_021710	Mus musculus adaptor-related protein complex AP-4, sigma 1 (Ap4s1), mRNA.	Ap4s1	1	1034	91	0	1.000	0.989	172.00
1728	400006A14	NM_173071	Mus musculus brain-specific angiogenesis inhibitor 2 (Bai2), mRNA.	Bai2	1	4694	632	0	1.000	1.000	1253.00
1729	400006A15	NM_028661	Mus musculus RIKEN cDNA 1110006G06 gene (1110006G06Rik), mRNA.	1110006G06Rik	1	1191	417	0	0.730	0.995	811.00
1730	400006A17	NM_009499	Mus musculus vasodilator-stimulated phosphoprotein (Vasp), mRNA.	Vasp	1	1131	309	0	0.500	1.000	613.00
1731	400006A18	NM_001002005	Mus musculus pannexin 2 (Panx2), mRNA.	Panx2	1	1922	106	1	0.160	1.000	115.00
1732	400006A19	NM_178637	Mus musculus HIV-1 tat interactive protein, homolog (human) (Htatip), mRNA.	Htatip	1	1542	618	0	1.000	1.000	1225.00
1733	400006A20	NM_018883	Mus musculus calcium/calmodulin-dependent protein kinase kinase 1, alpha (Camkk1), mRNA.	Camkk1	1	3431	635	0	0.940	0.989	1211.00
1734	400006A21	NM_024233	Mus musculus REX2, RNA exonuclease 2 homolog (S. cerevisiae) (Rexo2), mRNA.	Rexo2	1	1077	175	0	0.980	0.971	307.00
1735	400006A22	XM_484915	PREDICTED: Mus musculus RIKEN cDNA 2310009B15 gene, transcript variant 1 (2310009B15Rik), mRNA.	2310009B15Rik	1	571	193	0	0.300	0.948	309.00
1736	400006A23	NM_028386	Mus musculus aspartate beta-hydroxylase domain containing 2 (Asphd2), mRNA.	Asphd2	1	1604	493	0	0.840	0.998	969.00
1737	400006A24	NM_145076	Mus musculus tripartite motif protein 24 (Trim24), mRNA.	Trim24	1	4053	69	0	0.450	1.000	137.00
1738	400006B01	NM_001004144	Mus musculus G protein-coupled receptor kinase-interactor 1 (Git1), mRNA.	Git1	-1	3670	233	0	1.000	1.000	462.00
1739	400006B02	NM_175696	Mus musculus RIKEN cDNA C530028O21 gene (C530028O21Rik), mRNA.	C530028O21Rik	1	2226	607	0	0.950	0.992	1164.00
1740	400006B03	NM_007653	Mus musculus Cd63 antigen (Cd63), transcript variant 2, mRNA.	Cd63	1	918	534	0	0.850	1.000	1059.00
1741	400006B04	NM_011680	Mus musculus upstream transcription factor 2 (Usf2), mRNA.	Usf2	1	1687	242	0	0.730	0.992	464.00
1742	400006B05	NM_001038609	Mus musculus microtubule-associated protein tau (Mapt), transcript variant 1, mRNA.	Mapt	1	5387	392	0	0.630	1.000	460.00
1743	400006B07	XM_132499	PREDICTED: Mus musculus lemur tyrosine kinase 2 (Lmtk2), mRNA.	Lmtk2	-1	8114	232	0	0.520	0.996	349.00
1744	400006B08	NM_029357	Mus musculus protocadherin 1 (Pcdh1), mRNA.	Pcdh1	1	3902	642	0	1.000	1.000	1273.00
1745	400006B09	NM_026521	Mus musculus zinc finger protein 706 (Zfp706), mRNA.	Zfp706	1	4485	158	0	0.730	0.962	266.00
1746	400006B10	XM_914665	PREDICTED: Mus musculus similar to thymus expressed gene 3-like (LOC629378), mRNA.	LOC629378	1	3040	417	0	0.810	1.000	827.00
1747	400006B12	NM_009681	Mus musculus adaptor-related protein complex 3, sigma 1 subunit (Ap3s1), mRNA.	Ap3s1	1	1480	478	0	0.800	0.998	541.00
1748	400006B13	NM_144522	Mus musculus TBC1 domain family, member 10b (Tbc1d10b), mRNA.	Tbc1d10b	1	3609	182	0	0.380	0.989	345.00
1749	400006B14	NM_022031	Mus musculus hyaluronan and proteoglycan link protein 2 (Hapln2), mRNA.	Hapln2	1	1736	563	0	0.920	1.000	1116.00
1750	400006B15	NM_009503	Mus musculus valosin containing protein (Vcp), mRNA.	Vcp	1	3245	54	0	0.080	1.000	107.00
1751	400006B16	NM_031868	Mus musculus protein phosphatase 1, catalytic subunit, alpha isoform (Ppp1ca), mRNA.	Ppp1ca	1	1364	626	0	0.930	0.998	1233.00
1752	400006B17	NM_026796	Mus musculus SET and MYND domain containing 2 (Smyd2), mRNA.	Smyd2	1	1619	519	0	0.870	1.000	630.00
1753	400006B18	NM_008535	Mus musculus lymphoblastomic leukemia (Lyl1), mRNA.	Lyl1	1	1818	654	0	1.000	0.997	1281.00
1754	400006B19	NM_028027	Mus musculus DNA segment, Chr 10, ERATO Doi 610, expressed (D10Ertd610e), mRNA.	D10Ertd610e	1	2219	140	0	0.270	0.993	270.00
1755	400006B20	NM_026050	Mus musculus RIKEN cDNA 2810453I06 gene (2810453I06Rik), mRNA.	2810453I06Rik	1	2084	296	0	0.470	0.993	391.00
1756	400006B21	XM_912421	PREDICTED: Mus musculus phosphodiesterase 3B, cGMP-inhibited (Pde3b), mRNA.	Pde3b	1	6515	182	0	0.350	1.000	361.00
1757	400006B22	NM_022417	Mus musculus integral membrane protein 2C (Itm2c), mRNA.	Itm2c	1	1969	455	0	1.000	0.991	870.00
1758	400006C01	XM_001003235	PREDICTED: Mus musculus castor homolog 1, zinc finger (Drosophila), transcript variant 1 (Casz1), mRNA.	Casz1	1	4060	553	0	0.830	0.993	1065.00
1759	400006C02	NM_016759	Mus musculus Rap2 interacting protein (Rap2ip), mRNA.	Rap2ip	1	1809	441	0	0.680	1.000	444.00
1760	400006C03	NM_001001333	Mus musculus hexosaminidase (glycosyl hydrolase family 20, catalytic domain) containing (Hexdc), mRNA.	Hexdc	1	1933	537	0	0.910	0.994	856.00
1761	400006C04	NM_001004144	Mus musculus G protein-coupled receptor kinase-interactor 1 (Git1), mRNA.	Git1	-1	3670	181	0	1.000	1.000	359.00
1762	400006C05	NM_172279	Mus musculus MAP/microtubule affinity-regulating kinase 4 (Mark4), mRNA.	Mark4	1	2259	67	0	1.000	0.955	109.00
1763	400006C06	NM_029362	Mus musculus chromatin modifying protein 4B (Chmp4b), mRNA.	Chmp4b	1	1607	503	0	0.940	1.000	997.00
1764	400006C07	NM_011508	Mus musculus eukaryotic translation initiation factor 1 (Eif1), mRNA.	Eif1	1	1242	101	0	0.520	0.941	153.00
1765	400006C08	NM_053163	Mus musculus mitochondrial ribosomal protein L36 (Mrpl36), mRNA.	Mrpl36	1	917	643	0	1.000	1.000	1275.00
1766	400006C09	NM_172271	Mus musculus solute carrier family 6 (neurotransmitter transporter), member 17 (Slc6a17), mRNA.	Slc6a17	1	6327	479	0	0.980	0.994	926.00
1767	400006C11	NM_173187	Mus musculus RIKEN cDNA 2310035C23 gene (2310035C23Rik), mRNA.	2310035C23Rik	1	4303	548	2	1.000	1.000	1059.00
1768	400006C12	XM_923028	PREDICTED: Mus musculus DNA segment, Chr 5, ERATO Doi 579, expressed, transcript variant 5 (D5Ertd579e), mRNA.	D5Ertd579e	1	6501	658	0	1.000	1.000	1304.00
1769	400006C14	NM_011665	Mus musculus ubiquitin-conjugating enzyme E2I (Ube2i), mRNA.	Ube2i	1	2536	120	0	0.720	0.992	230.00
1770	400006C15	NM_010277	Mus musculus glial fibrillary acidic protein (Gfap), mRNA.	Gfap	1	1307	468	0	1.000	1.000	928.00
1771	400006C16	NM_133744	Mus musculus coiled-coil domain containing 71 (Ccdc71), mRNA.	Ccdc71	1	2673	624	0	1.000	0.989	1195.00
1772	400006C17	XM_914310	PREDICTED: Mus musculus RIKEN cDNA 9030418K01 gene (9030418K01Rik), mRNA.	9030418K01Rik	1	2280	595	0	0.910	0.998	1090.00
1773	400006C19	NM_013665	Mus musculus short stature homeobox 2 (Shox2), mRNA.	Shox2	1	1603	612	0	1.000	1.000	1213.00
1774	400006C20	XM_924441	PREDICTED: Mus musculus RIKEN cDNA 9630055N22 gene, transcript variant 9 (9630055N22Rik), mRNA.	9630055N22Rik	1	838	473	0	1.000	1.000	938.00
1775	400006C22	NM_009859	Mus musculus septin 7 (Sept7), mRNA.	Sept7	1	2398	451	0	0.810	0.998	878.00
1776	400006C23	NM_011242	Mus musculus RAS, guanyl releasing protein 2 (Rasgrp2), mRNA.	Rasgrp2	1	2250	371	5	0.970	0.951	563.00
1777	400006C24	NM_175481	Mus musculus glutamate receptor, ionotropic, kainate 4 (Grik4), mRNA.	Grik4	1	3467	470	0	0.920	1.000	932.00
1778	400006D02	NM_022986	Mus musculus interleukin-1 receptor-associated kinase 1 binding protein 1 (Irak1bp1), mRNA.	Irak1bp1	1	1700	668	0	1.000	0.993	1285.00
1779	400006D03	NM_173770	Mus musculus RIKEN cDNA B230399E16 gene (B230399E16Rik), mRNA.	B230399E16Rik	-1	2154	117	0	0.240	0.991	224.00
1780	400006D04	XM_987154	PREDICTED: Mus musculus RIKEN cDNA 6332401O19 gene (6332401O19Rik), mRNA.	6332401O19Rik	-1	4600	126	0	1.000	0.976	226.00
1781	400006D05	NM_010347	Mus musculus amino-terminal enhancer of split (Aes), mRNA.	Aes	-1	1348	637	0	0.970	0.998	1070.00
1782	400006D06	NM_013812	Mus musculus CDK2 (cyclin-dependent kinase 2)-associated protein 1 (Cdk2ap1), mRNA.	Cdk2ap1	-1	1283	596	1	0.990	0.988	1126.00
1783	400006D07	NM_011861	Mus musculus protein kinase C and casein kinase substrate in neurons 1 (Pacsin1), mRNA.	Pacsin1	1	4091	623	0	0.970	0.981	642.00
1784	400006D08	NM_145830	Mus musculus euchromatic histone lysine N-methyltransferase 2 (Ehmt2), transcript variant long, mRNA.	Ehmt2	1	4026	712	0	1.000	0.996	1388.00
1785	400006D09	NM_022028	Mus musculus salvador homolog 1 (Drosophila) (Sav1), mRNA.	Sav1	-1	2524	173	0	0.490	0.983	206.00
1786	400006D10	NM_178254	Mus musculus transcription factor-like 5 (basic helix-loop-helix) (Tcfl5), mRNA.	Tcfl5	1	2018	248	0	0.440	1.000	216.00
1787	400006D11	NM_015816	Mus musculus LSM4 homolog, U6 small nuclear RNA associated (S. cerevisiae) (Lsm4), mRNA.	Lsm4	1	791	232	0	0.380	0.991	278.00
1788	400006D12	NM_026485	Mus musculus TraB domain containing (Trabd), mRNA.	Trabd	1	2393	180	0	0.320	0.994	349.00
1789	400006D13	NM_010093	Mus musculus E2F transcription factor 3 (E2f3), mRNA.	E2f3	-1	1901	413	0	0.710	1.000	430.00
1790	400006D14	NM_010347	Mus musculus amino-terminal enhancer of split (Aes), mRNA.	Aes	1	1348	533	0	0.820	0.998	1049.00
1791	400006D15	NM_017467	Mus musculus zinc finger protein 316 (Zfp316), mRNA.	Zfp316	1	4801	372	0	0.650	1.000	476.00
1792	400006D16	NM_026775	Mus musculus transmembrane emp24-like trafficking protein 10 (yeast) (Tmed10), mRNA.	Tmed10	1	3526	614	0	0.970	1.000	854.00
1793	400006D17	NM_026161	Mus musculus C1q and tumor necrosis factor related protein 4 (C1qtnf4), mRNA.	C1qtnf4	1	1285	228	0	0.710	0.978	248.00
1794	400006D18	NM_001033383	Mus musculus RIKEN cDNA 6430526N21 gene (6430526N21Rik), mRNA.	6430526N21Rik	1	3959	657	0	1.000	1.000	1185.00
1795	400006D19	NM_026601	Mus musculus hydroxypyruvate isomerase homolog (E. coli) (Hyi), mRNA.	Hyi	1	959	421	0	0.830	0.979	385.00
1796	400006D20	NM_016908	Mus musculus synaptotagmin V (Syt5), mRNA.	Syt5	1	1764	93	0	1.000	0.989	176.00
1797	400006D21	XM_001000998	PREDICTED: Mus musculus hypothetical LOC381582 (LOC381582), mRNA.	LOC381582	1	535	340	0	0.630	1.000	351.00
1798	400006D22	XM_975682	PREDICTED: Mus musculus hypothetical protein LOC669544 (LOC669544), mRNA.	LOC669544	-1	1942	550	0	0.780	1.000	963.00
1799	400006D23	NM_022419	Mus musculus abhydrolase domain containing 8 (Abhd8), mRNA.	Abhd8	1	1978	618	0	1.000	1.000	1225.00
1800	400006D24	NM_020333	Mus musculus solute carrier family 12, member 5 (Slc12a5), mRNA.	Slc12a5	1	5708	604	0	1.000	1.000	1197.00
1801	400006E01	NM_007754	Mus musculus carboxypeptidase D (Cpd), mRNA.	Cpd	-1	4359	404	0	1.000	1.000	801.00
1802	400006E02	NM_011837	Mus musculus lymphocyte antigen 6 complex, locus H (Ly6h), mRNA.	Ly6h	1	934	485	0	0.870	0.998	954.00
1803	400006E03	NM_013782	Mus musculus phosphatidylserine synthase 2 (Ptdss2), mRNA.	Ptdss2	1	2173	571	0	1.000	0.998	783.00
1804	400006E04	NM_008377	Mus musculus leucine-rich repeats and immunoglobulin-like domains 1 (Lrig1), mRNA.	Lrig1	1	4966	402	0	0.970	0.990	765.00
1805	400006E05	NM_019990	Mus musculus START domain containing 10 (Stard10), mRNA.	Stard10	1	1198	371	0	1.000	0.995	720.00
1806	400006E06	NM_001005511	Mus musculus lemur tyrosine kinase 3 (Lmtk3), mRNA.	Lmtk3	1	5022	583	0	0.980	0.988	1114.00
1807	400006E07	NM_138680	Mus musculus LUC7-like 2 (S. cerevisiae) (Luc7l2), mRNA.	Luc7l2	1	2622	179	0	0.600	0.989	339.00
1808	400006E08	XM_898536	PREDICTED: Mus musculus transmembrane protein 16H, transcript variant 2 (Tmem16h), mRNA.	Tmem16h	1	7202	189	0	0.560	0.995	250.00
1809	400006E10	NM_009055	Mus musculus regulatory factor X, 1 (influences HLA class II expression) (Rfx1), mRNA.	Rfx1	-1	4153	63	0	0.210	1.000	125.00
1810	400006E11	NM_153161	Mus musculus cDNA sequence BC037034 (BC037034), mRNA.	BC037034	1	1964	386	0	1.000	1.000	765.00
1811	400006E12	NM_175286	Mus musculus RIKEN cDNA C430004E15 gene (C430004E15Rik), mRNA.	C430004E15Rik	-1	2784	557	0	0.960	1.000	620.00
1812	400006E13	NM_010218	Mus musculus four jointed box 1 (Drosophila) (Fjx1), mRNA.	Fjx1	1	2446	279	0	1.000	0.978	505.00
1813	400006E14	NM_010065	Mus musculus dynamin 1 (Dnm1), mRNA.	Dnm1	1	3843	378	0	0.860	0.997	424.00
1814	400006E15	NM_025517	Mus musculus RNA terminal phosphate cyclase domain 1 (Rtcd1), mRNA.	Rtcd1	-1	1494	142	0	1.000	1.000	281.00
1815	400006E16	NM_016788	Mus musculus tyrosine kinase, non-receptor, 2 (Tnk2), mRNA.	Tnk2	1	4214	534	0	1.000	0.994	1035.00
1816	400006E17	NM_007712	Mus musculus CDC-like kinase 2 (Clk2), mRNA.	Clk2	1	1538	278	0	0.530	0.982	511.00
1817	400006E18	NM_144551	Mus musculus tribbles homolog 2 (Drosophila) (Trib2), mRNA.	Trib2	-1	4198	352	0	0.600	0.994	579.00
1818	400006E19	NM_026138	Mus musculus RIKEN cDNA 6330407J23 gene (6330407J23Rik), mRNA.	6330407J23Rik	1	3948	320	0	0.800	0.997	436.00
1819	400006E20	NM_009721	Mus musculus ATPase, Na+/K+ transporting, beta 1 polypeptide (Atp1b1), mRNA.	Atp1b1	-1	2422	598	0	1.000	0.997	1170.00
1820	400006E22	NM_030693	Mus musculus activating transcription factor 5 (Atf5), mRNA.	Atf5	1	1710	328	0	0.540	0.973	398.00
1821	400006E23	XM_001000904	PREDICTED: Mus musculus membrane associated guanylate kinase, WW and PDZ domain containing 2, transcript variant 4 (Magi2), mRNA.	Magi2	1	6530	376	0	0.950	0.992	452.00
1822	400006E24	NM_026551	Mus musculus dephospho-CoA kinase domain containing (Dcakd), mRNA.	Dcakd	1	1715	573	0	0.950	1.000	1136.00
1823	400006F01	NM_021403	Mus musculus RIKEN cDNA 2900083I11 gene (2900083I11Rik), mRNA.	2900083I11Rik	1	2023	488	0	0.780	0.996	680.00
1824	400006F02	NM_023402	Mus musculus myosin light chain, regulatory B (Mylc2b), mRNA.	Mylc2b	1	941	453	0	0.680	0.998	890.00
1825	400006F03	NM_009469	Mus musculus Unc-51 like kinase 1 (C. elegans) (Ulk1), mRNA.	Ulk1	1	5215	626	0	1.000	0.998	1023.00
1826	400006F04	NM_001025360	Mus musculus kinesin 2 (Kns2), transcript variant d, mRNA.	Kns2	1	2332	519	0	0.740	0.992	997.00
1827	400006F05	NM_028211	Mus musculus RIKEN cDNA 2210016L21 gene (2210016L21Rik), mRNA.	2210016L21Rik	1	1350	370	0	0.630	1.000	733.00
1828	400006F06	NM_027539	Mus musculus doublecortin and CaM kinase-like 2 (Dcamkl2), mRNA.	Dcamkl2	1	4032	611	0	0.900	0.998	607.00
1829	400006F07	NM_026638	Mus musculus CDP-diacylglycerol--inositol 3-phosphatidyltransferase (phosphatidylinositol synthase) (Cdipt), mRNA.	Cdipt	1	1877	637	0	1.000	1.000	1263.00
1830	400006F08	NM_011057	Mus musculus platelet derived growth factor, B polypeptide (Pdgfb), mRNA.	Pdgfb	1	2956	513	0	0.770	0.977	940.00
1831	400006F09	NM_027539	Mus musculus doublecortin and CaM kinase-like 2 (Dcamkl2), mRNA.	Dcamkl2	1	4032	625	0	1.000	1.000	1239.00
1832	400006F10	NM_145401	Mus musculus protein kinase, AMP-activated, gamma 2 non-catalytic subunit (Prkag2), mRNA.	Prkag2	1	3132	318	0	0.490	0.997	622.00
1833	400006F11	NM_145929	Mus musculus golgi associated, gamma adaptin ear containing, ARF binding protein 1 (Gga1), mRNA.	Gga1	1	3077	496	0	0.950	1.000	983.00
1834	400006F12	NM_029648	Mus musculus DNA segment, Chr 19, ERATO Doi 737, expressed (D19Ertd737e), mRNA.	D19Ertd737e	1	2035	677	0	0.990	0.981	712.00
1835	400006F13	NM_010952	Mus musculus ornithine decarboxylase antizyme 2 (Oaz2), mRNA.	Oaz2	1	1813	422	0	0.700	0.995	674.00
1836	400006F14	NM_174852	Mus musculus PHD finger protein 12 (Phf12), mRNA.	Phf12	-1	4015	181	0	0.310	1.000	359.00
1837	400006F15	NM_007632	Mus musculus cyclin D3 (Ccnd3), mRNA.	Ccnd3	1	1899	434	0	0.680	1.000	860.00
1838	400006F16	NM_027480	Mus musculus ankyrin repeat domain 24 (Ankrd24), mRNA.	Ankrd24	1	3582	527	0	0.770	1.000	601.00
1839	400006F17	NM_013886	Mus musculus hepatoma-derived growth factor, related protein 3 (Hdgfrp3), mRNA.	Hdgfrp3	1	5868	223	0	0.440	0.987	418.00
1840	400006F18	NM_010923	Mus musculus neuronatin (Nnat), transcript variant 1, mRNA.	Nnat	1	1223	651	5	1.000	1.000	1261.00
1841	400006F19	NM_145579	Mus musculus Myb protein P42POP (P42pop), mRNA.	P42pop	1	1907	571	1	0.960	0.998	922.00
1842	400006F20	NM_007911	Mus musculus ephrin B3 (Efnb3), mRNA.	Efnb3	1	3126	673	2	0.990	1.000	1306.00
1843	400006F21	XM_981733	PREDICTED: Mus musculus zinc finger protein 651 (Zfp651), mRNA.	Zfp651	1	6347	591	0	0.920	0.998	1164.00
1844	400006F22	NM_029780	Mus musculus v-raf-leukemia viral oncogene 1 (Raf1), mRNA.	Raf1	1	3067	612	0	1.000	1.000	1213.00
1845	400006F23	NM_013866	Mus musculus zinc finger protein 385 (Zfp385), mRNA.	Zfp385	1	2320	629	0	1.000	1.000	1247.00
1846	400006F24	NM_021501	Mus musculus protein inhibitor of activated STAT 4 (Pias4), mRNA.	Pias4	1	2441	654	0	1.000	1.000	1296.00
1847	400006G01	NM_010929	Mus musculus Notch gene homolog 4 (Drosophila) (Notch4), mRNA.	Notch4	1	6604	151	0	0.260	1.000	299.00
1848	400006G02	NM_009168	Mus musculus src homology 2 domain-containing transforming protein D (Shd), mRNA.	Shd	1	1529	671	0	1.000	1.000	1330.00
1849	400006G03	NM_019649	Mus musculus cleft lip and palate associated transmembrane protein 1 (Clptm1), mRNA.	Clptm1	1	4147	735	0	1.000	0.999	1344.00
1850	400006G04	XR_003344	PREDICTED: Mus musculus hypothetical LOC636685 (LOC636685), mRNA.		1	966	100	0	0.180	0.920	127.00
1851	400006G05	XM_922121	PREDICTED: Mus musculus hypothetical LOC636328 (LOC636328), mRNA.	LOC636328	1	822	499	0	0.980	0.994	965.00
1852	400006G06	XM_988516	PREDICTED: Mus musculus Kruppel-like factor 9 (Klf9), mRNA.	Klf9	-1	4880	182	0	1.000	1.000	361.00
1853	400006G07	NM_020586	Mus musculus HERPUD family member 2 (Herpud2), mRNA.	Herpud2	1	2563	119	0	0.340	0.975	212.00
1854	400006G08	XM_892071	PREDICTED: Mus musculus hypothetical LOC627415 (LOC627415), mRNA.	LOC627415	1	1780	599	0	1.000	1.000	1187.00
1855	400006G09	NM_026988	Mus musculus parathymosin (Ptms), mRNA.	Ptms	1	1184	122	0	0.260	0.992	153.00
1856	400006G10	NM_148934	Mus musculus gene trap ROSA b-geo 22 (Gtrgeo22), mRNA.	Gtrgeo22	1	1101	121	0	0.370	1.000	240.00
1857	400006G11	NM_016759	Mus musculus Rap2 interacting protein (Rap2ip), mRNA.	Rap2ip	1	1809	679	0	0.990	0.997	1330.00
1858	400006G12	NM_022007	Mus musculus FXYD domain-containing ion transport regulator 7 (Fxyd7), mRNA.	Fxyd7	-1	679	570	0	0.960	1.000	1130.00
1859	400006G13	NM_144926	Mus musculus seizure related 6 homolog like 2 (Sez6l2), mRNA.	Sez6l2	1	3687	285	0	0.410	1.000	565.00
1860	400006G14	NM_001045959	Mus musculus misshapen-like kinase 1 (zebrafish) (Mink1), transcript variant 3, mRNA.	Mink1	1	4973	487	0	0.800	1.000	787.00
1861	400006G16	NM_133952	Mus musculus unc-45 homolog A (C. elegans) (Unc45a), mRNA.	Unc45a	1	3264	508	0	0.870	0.998	533.00
1862	400006G19	NM_026718	Mus musculus ankyrin repeat domain 13a (Ankrd13a), mRNA.	Ankrd13a	1	3316	468	0	0.720	0.998	920.00
1863	400006G20	NM_008907	Mus musculus peptidylprolyl isomerase A (Ppia), mRNA.	Ppia	1	736	263	0	0.390	1.000	521.00
1864	400006G21	NM_145830	Mus musculus euchromatic histone lysine N-methyltransferase 2 (Ehmt2), transcript variant long, mRNA.	Ehmt2	1	4026	458	0	0.820	0.998	900.00
1865	400006G22	NM_009413	Mus musculus tumor protein D52-like 1 (Tpd52l1), mRNA.	Tpd52l1	1	1267	303	0	0.560	1.000	601.00
1866	400006G23	NM_010495	Mus musculus inhibitor of DNA binding 1 (Id1), mRNA.	Id1	1	911	586	0	0.980	1.000	1162.00
1867	400006G24	NM_022434	Mus musculus cytochrome P450, family 4, subfamily f, polypeptide 14 (Cyp4f14), mRNA.	Cyp4f14	1	2216	587	0	0.980	0.998	1156.00
1868	400006H01	NM_183020	Mus musculus ataxin 2-like (Atxn2l), mRNA.	Atxn2l	1	3764	546	0	0.960	1.000	567.00
1869	400006H02	NM_008168	Mus musculus glutamate receptor, ionotropic, kainate 5 (gamma 2) (Grik5), mRNA.	Grik5	1	3733	446	0	0.890	1.000	504.00
1870	400006H03	XM_978630	PREDICTED: Mus musculus neurexin II (Nrxn2), mRNA.	Nrxn2	1	5070	524	0	0.850	0.992	674.00
1871	400006H04	NM_138302	Mus musculus endothelial cell growth factor 1 (platelet-derived) (Ecgf1), mRNA.	Ecgf1	-1	2042	377	0	0.550	1.000	464.00
1872	400006H05	NM_009974	Mus musculus casein kinase 2, alpha prime polypeptide (Csnk2a2), mRNA.	Csnk2a2	1	1877	257	0	0.500	1.000	313.00
1873	400006H06	NM_175692	Mus musculus RIKEN cDNA A930034L06 gene (A930034L06Rik), mRNA.	A930034L06Rik	1	1267	643	2	0.980	0.989	1191.00
1874	400006H07	XM_973222	PREDICTED: Mus musculus gene model 96, (NCBI) (Gm96), mRNA.	Gm96	1	7959	534	0	0.970	0.983	906.00
1875	400006H08	NM_146256	Mus musculus glyoxalase domain containing 1 (Gloxd1), mRNA.	Gloxd1	1	1603	34	0	0.970	1.000	68.00
1876	400006H09	NM_013622	Mus musculus opioid receptor, delta 1 (Oprd1), mRNA.	Oprd1	-1	4021	274	0	0.750	1.000	543.00
1877	400006H10	NM_013641	Mus musculus prostaglandin E receptor 1 (subtype EP1) (Ptger1), mRNA.	Ptger1	1	2082	613	0	0.990	1.000	1215.00
1878	400006H12	NM_138599	Mus musculus translocase of outer mitochondrial membrane 70 homolog A (yeast) (Tomm70a), mRNA.	Tomm70a	1	3780	649	0	0.920	0.995	1263.00
1879	400006H13	NM_028292	Mus musculus protein phosphatase methylesterase 1 (Ppme1), mRNA.	Ppme1	1	2361	702	0	1.000	1.000	1392.00
1880	400006H15	NM_053208	Mus musculus EGL nine homolog 2 (C. elegans) (Egln2), mRNA.	Egln2	1	2034	655	0	0.970	1.000	954.00
1881	400006H16	XM_283903	PREDICTED: Mus musculus RIKEN cDNA B430201A12 gene (B430201A12Rik), mRNA.	B430201A12Rik	-1	6040	168	0	0.300	0.994	325.00
1882	400006H17	XM_989742	PREDICTED: Mus musculus leucine rich repeat containing 4B (Lrrc4b), mRNA.	Lrrc4b	1	3555	456	0	0.620	1.000	755.00
1883	400006H18	NM_009231	Mus musculus Son of sevenless homolog 1 (Drosophila) (Sos1), mRNA.	Sos1	-1	8919	174	0	0.320	1.000	182.00
1884	400006H19	NM_010155	Mus musculus Ets2 repressor factor (Erf), mRNA.	Erf	1	3440	508	0	0.970	0.978	934.00
1885	400006H20	NM_011175	Mus musculus legumain (Lgmn), mRNA.	Lgmn	1	1874	667	0	1.000	1.000	1322.00
1886	400006H21	NM_008319	Mus musculus intercellular adhesion molecule 5, telencephalin (Icam5), mRNA.	Icam5	1	2931	664	1	1.000	0.997	1287.00
1887	400006H22	NM_008319	Mus musculus intercellular adhesion molecule 5, telencephalin (Icam5), mRNA.	Icam5	1	2931	616	0	1.000	0.997	1205.00
1888	400006H23	NM_009721	Mus musculus ATPase, Na+/K+ transporting, beta 1 polypeptide (Atp1b1), mRNA.	Atp1b1	1	2422	710	0	1.000	0.999	1400.00
1889	400006H24	NM_145552	Mus musculus guanine nucleotide binding protein-like 2 (nucleolar) (Gnl2), mRNA.	Gnl2	1	2332	528	0	0.760	0.998	745.00
1890	400006I01	NM_019514	Mus musculus astrotactin 2 (Astn2), transcript variant 1, mRNA.	Astn2	-1	4675	212	0	0.410	1.000	192.00
1891	400006I02	NM_028839	Mus musculus transmembrane protein 110 (Tmem110), mRNA.	Tmem110	1	3494	504	0	1.000	0.992	601.00
1892	400006I03	XM_980256	PREDICTED: Mus musculus hypothetical protein LOC665908 (LOC665908), mRNA.	LOC665908	1	903	316	1	0.830	0.991	494.00
1893	400006I04	NM_001033394	Mus musculus RIKEN cDNA A230069A22 gene (A230069A22Rik), mRNA.	A230069A22Rik	1	1712	347	0	0.660	1.000	688.00
1894	400006I05	XM_911737	PREDICTED: Mus musculus gene model 388, (NCBI) (LOC245683), mRNA.	LOC245683	1	2975	572	0	0.980	1.000	1134.00
1895	400006I07	NM_016680	Mus musculus splicing factor, arginine/serine-rich 16 (suppressor-of-white-apricot homolog, Drosophila) (Sfrs16), transcript variant L, mRNA.	Sfrs16	1	2173	575	0	1.000	0.988	1098.00
1896	400006I08	NM_207666	Mus musculus EGF-like-domain, multiple 9 (Egfl9), mRNA.	Egfl9	1	1532	418	0	0.680	1.000	829.00
1897	400006I09	NM_026505	Mus musculus BMP and activin membrane-bound inhibitor, homolog (Xenopus laevis) (Bambi), mRNA.	Bambi	1	5040	595	0	1.000	0.998	1172.00
1898	400006I10	NM_008226	Mus musculus hyperpolarization-activated, cyclic nucleotide-gated K+ 2 (Hcn2), mRNA.	Hcn2	1	3195	460	0	0.990	1.000	912.00
1899	400006I11	NM_144935	Mus musculus cDNA sequence BC018242 (BC018242), mRNA.	BC018242	1	2699	525	0	1.000	1.000	1041.00
1900	400006I12	NM_009326	Mus musculus transcription elongation factor A (SII), 2 (Tcea2), mRNA.	Tcea2	1	1163	391	0	0.600	1.000	482.00
1901	400006I13	NM_009322	Mus musculus T-box brain gene 1 (Tbr1), mRNA.	Tbr1	1	3977	632	0	1.000	1.000	1253.00
1902	400006I14	NM_145486	Mus musculus membrane-associated ring finger (C3HC4) 2 (March2), mRNA.	March2	1	3429	300	0	0.880	0.990	563.00
1903	400006I15	XM_922135	PREDICTED: Mus musculus mitogen activated protein kinase kinase kinase 10, transcript variant 10 (Map3k10), mRNA.	Map3k10	1	1638	332	0	0.910	0.994	521.00
1904	400006I16	NM_178920	Mus musculus mal, T-cell differentiation protein 2 (Mal2), mRNA.	Mal2	1	2650	365	0	0.770	0.995	692.00
1905	400006I17	NM_019758	Mus musculus mitochondrial carrier homolog 2 (C. elegans) (Mtch2), nuclear gene encoding mitochondrial protein, mRNA.	Mtch2	1	2420	392	0	0.730	0.992	753.00
1906	400006I18	NM_029934	Mus musculus leukocyte receptor cluster (LRC) member 4 (Leng4), mRNA.	Leng4	1	2880	581	0	0.980	0.997	1136.00
1907	400006I19	NM_008686	Mus musculus nuclear factor, erythroid derived 2,-like 1 (Nfe2l1), mRNA.	Nfe2l1	1	4260	557	0	0.860	1.000	678.00
1908	400006I21	NM_031165	Mus musculus heat shock protein 8 (Hspa8), mRNA.	Hspa8	1	2104	346	0	0.510	0.997	678.00
1909	400006I22	XM_001000378	PREDICTED: Mus musculus neuropilin (NRP) and tolloid (TLL)-like 2, transcript variant 4 (Neto2), mRNA.	Neto2	1	5776	505	0	1.000	0.998	993.00
1910	400006I23	NM_008430	Mus musculus potassium channel, subfamily K, member 1 (Kcnk1), mRNA.	Kcnk1	1	2240	643	0	1.000	0.988	1211.00
1911	400006I24	XM_001003720	PREDICTED: Mus musculus Riken cDNA C230021P08 gene (C230021P08Rik), mRNA.	C230021P08Rik	1	3920	532	1	0.990	0.996	1025.00
1912	400006J01	XM_979077	PREDICTED: Mus musculus Rap1, GTPase-activating protein 1 (Rap1ga1), mRNA.	Rap1ga1	1	3230	605	0	0.850	0.998	690.00
1913	400006J02	XM_977285	PREDICTED: Mus musculus ankyrin repeat domain 29 (Ankrd29), mRNA.	Ankrd29	1	2285	603	0	1.000	1.000	842.00
1914	400006J03	NM_026871	Mus musculus histidine triad nucleotide binding protein 2 (Hint2), mRNA.	Hint2	1	636	550	0	0.960	0.998	989.00
1915	400006J04	NM_182993	Mus musculus solute carrier family 17 (sodium-dependent inorganic phosphate cotransporter), member 7 (Slc17a7), mRNA.	Slc17a7	1	2799	695	0	0.990	0.999	1370.00
1916	400006J05	NM_144926	Mus musculus seizure related 6 homolog like 2 (Sez6l2), mRNA.	Sez6l2	1	3687	685	0	1.000	0.997	1334.00
1917	400006J06	XM_991755	PREDICTED: Mus musculus similar to zinc finger protein 498, transcript variant 1 (LOC666311), mRNA.	LOC666311	1	928	465	0	0.720	1.000	922.00
1918	400006J07	NM_019719	Mus musculus STIP1 homology and U-Box containing protein 1 (Stub1), mRNA.	Stub1	1	1672	553	0	0.840	0.998	1088.00
1919	400006J08	NM_025371	Mus musculus aminoacylase 1 (Acy1), mRNA.	Acy1	1	1432	540	0	0.830	0.998	1063.00
1920	400006J09	NM_133772	Mus musculus single stranded DNA binding protein 4 (Ssbp4), mRNA.	Ssbp4	1	1457	528	0	1.000	0.992	1015.00
1921	400006J10	XM_922008	PREDICTED: Mus musculus hypothetical LOC432842 (LOC432842), mRNA.	LOC432842	-1	1911	254	0	0.480	1.000	418.00
1922	400006J11	NM_201407	Mus musculus DENN/MADD domain containing 4B (Dennd4b), mRNA.	Dennd4b	1	4853	616	0	0.990	0.998	1213.00
1923	400006J12	NM_027248	Mus musculus zinc finger protein 219 (Zfp219), mRNA.	Zfp219	-1	2944	546	0	0.870	0.996	1066.00
1924	400006J13	NM_008451	Mus musculus kinesin light chain 2 (Klc2), mRNA.	Klc2	1	2840	614	1	1.000	0.979	1070.00
1925	400006J14	NM_172890	Mus musculus solute carrier family 6 (neurotransmitter transporter, GABA), member 11 (Slc6a11), mRNA.	Slc6a11	1	4069	575	0	0.870	1.000	1017.00
1926	400006J17	NM_030890	Mus musculus proline-rich transmembrane protein 1 (Prrt1), mRNA.	Prrt1	1	921	218	0	0.430	1.000	196.00
1927	400006J20	NM_008520	Mus musculus latent transforming growth factor beta binding protein 3 (Ltbp3), mRNA.	Ltbp3	1	4317	664	1	0.970	0.988	955.00
1928	400006J21	NM_001025360	Mus musculus kinesin 2 (Kns2), transcript variant d, mRNA.	Kns2	1	2332	474	0	0.990	0.994	916.00
1929	400006J22	XM_979326	PREDICTED: Mus musculus Ena-vasodilator stimulated phosphoprotein, transcript variant 3 (Evl), mRNA.	Evl	1	1890	596	0	0.890	1.000	1181.00
1930	400006J23	XM_972792	PREDICTED: Mus musculus similar to Receptor-type tyrosine-protein phosphatase-like N precursor (R-PTP-N) (PTP IA-2) (LOC669060), mRNA.	LOC669060	1	3058	582	0	0.980	0.997	1138.00
1931	400006J24	NM_027497	Mus musculus enhancer of polycomb homolog 1 (Drosophila) (Epc1), transcript variant 2, mRNA.	Epc1	-1	3159	306	0	0.500	0.980	559.00
1932	400006K01	NM_028617	Mus musculus RIKEN cDNA 1110012M11 gene (1110012M11Rik), mRNA.	1110012M11Rik	1	1077	445	0	0.950	0.989	646.00
1933	400006K03	NM_007906	Mus musculus eukaryotic translation elongation factor 1 alpha 2 (Eef1a2), mRNA.	Eef1a2	1	2111	292	0	0.630	0.997	571.00
1934	400006K04	NM_019986	Mus musculus hyaluronic acid binding protein 4 (Habp4), mRNA.	Habp4	-1	2542	295	0	1.000	1.000	585.00
1935	400006K05	NM_198417	Mus musculus RIKEN cDNA C030039L03 gene (C030039L03Rik), mRNA.	C030039L03Rik	-1	4628	128	0	0.340	0.992	246.00
1936	400006K06	NM_025673	Mus musculus golgi phosphoprotein 3 (Golph3), mRNA.	Golph3	1	2657	573	0	0.980	0.998	908.00
1937	400006K07	NM_007467	Mus musculus amyloid beta (A4) precursor-like protein 1 (Aplp1), mRNA.	Aplp1	1	2389	341	0	0.960	0.994	660.00
1938	400006K08	NM_001037755	Mus musculus brain-specific angiogenesis inhibitor 1-associated protein 2 (Baiap2), transcript variant 1, mRNA.	Baiap2	1	2063	211	0	0.360	1.000	418.00
1939	400006K09	NM_213733	Mus musculus aminopeptidase-like 1 (Npepl1), mRNA.	Npepl1	1	2105	340	0	0.960	0.974	617.00
1940	400006K10	XM_899432	PREDICTED: Mus musculus RIKEN cDNA 4930589O11 gene (4930589O11Rik), mRNA.	4930589O11Rik	-1	4485	321	0	0.550	1.000	636.00
1941	400006K13	NM_010312	Mus musculus guanine nucleotide binding protein, beta 2 (Gnb2), mRNA.	Gnb2	1	1619	65	0	1.000	0.985	121.00
1942	400006K15	NM_146155	Mus musculus AT hook, DNA binding motif, containing 1 (Ahdc1), mRNA.	Ahdc1	1	6602	542	0	1.000	0.994	1051.00
1943	400006K16	NM_172923	Mus musculus expressed sequence AI118078 (AI118078), mRNA.	AI118078	1	2408	573	0	0.970	0.993	755.00
1944	400006K17	NM_153514	Mus musculus Rho-related BTB domain containing 2 (Rhobtb2), mRNA.	Rhobtb2	1	5159	537	1	0.980	0.983	979.00
1945	400006K18	NM_145837	Mus musculus interleukin 17D (Il17d), mRNA.	Il17d	-1	1667	124	0	0.870	0.992	238.00
1946	400006K19	NM_029946	Mus musculus RIKEN cDNA 4931407K02 gene (4931407K02Rik), mRNA.	4931407K02Rik	1	5031	378	0	0.750	0.995	394.00
1947	400006K20	NM_177140	Mus musculus RIKEN cDNA D230037D09 gene (D230037D09Rik), mRNA.	D230037D09Rik	1	1207	187	0	0.970	1.000	371.00
1948	400006K21	NM_008169	Mus musculus glutamate receptor, ionotropic, NMDA1 (zeta 1) (Grin1), mRNA.	Grin1	1	3031	449	0	0.990	0.998	882.00
1949	400006K23	NM_001024931	Mus musculus DNA segment, Chr 11, Brigham & Women's Genetics 0517 expressed (D11Bwg0517e), transcript variant 3, mRNA.	D11Bwg0517e	1	3007	385	0	0.820	0.992	739.00
1950	400006K24	NM_028227	Mus musculus BRCA1 associated protein (Brap), mRNA.	Brap	1	3727	653	0	1.000	1.000	1294.00
1951	400006L01	NM_007581	Mus musculus calcium channel, voltage-dependent, beta 3 subunit (Cacnb3), transcript variant 1, mRNA.	Cacnb3	1	2837	135	0	0.650	1.000	196.00
1952	400006L02	NM_022427	Mus musculus G-protein coupled receptor 88 (Gpr88), mRNA.	Gpr88	1	3435	668	0	0.990	1.000	1324.00
1953	400006L03	NM_199200	Mus musculus cDNA sequence BC025575 (BC025575), mRNA.	BC025575	1	3099	599	0	1.000	0.998	1179.00
1954	400006L04	NM_183173	Mus musculus ankyrin repeat domain 43 (Ankrd43), mRNA.	Ankrd43	-1	3504	653	0	1.000	0.998	1287.00
1955	400006L05	NM_144828	Mus musculus protein phosphatase 1, regulatory (inhibitor) subunit 1B (Ppp1r1b), mRNA.	Ppp1r1b	1	1682	480	0	0.840	1.000	952.00
1956	400006L06	NM_011627	Mus musculus trophoblast glycoprotein (Tpbg), mRNA.	Tpbg	1	2324	503	0	0.920	0.996	973.00
1957	400006L08	NM_008483	Mus musculus laminin, beta 2 (Lamb2), mRNA.	Lamb2	-1	5583	527	0	0.960	0.998	593.00
1958	400006L09	NM_025869	Mus musculus dual specificity phosphatase 26 (putative) (Dusp26), mRNA.	Dusp26	1	1748	606	0	0.910	0.997	1185.00
1959	400006L10	NM_009497	Mus musculus vesicle-associated membrane protein 2 (Vamp2), mRNA.	Vamp2	1	2164	164	0	0.260	1.000	325.00
1960	400006L11	NM_144937	Mus musculus ubiquitin specific peptidase 3 (Usp3), mRNA.	Usp3	-1	2202	197	0	0.340	1.000	391.00
1961	400006L12	NM_001038614	Mus musculus olfactomedin 1 (Olfm1), transcript variant 4, mRNA.	Olfm1	1	1007	575	0	0.870	1.000	912.00
1962	400006L14	NM_015748	Mus musculus slit homolog 1 (Drosophila) (Slit1), mRNA.	Slit1	1	5238	642	0	0.900	1.000	1273.00
1963	400006L15	NM_011239	Mus musculus RAN binding protein 1 (Ranbp1), mRNA.	Ranbp1	1	1044	144	0	0.260	1.000	285.00
1964	400006L16	NM_015818	Mus musculus heparan sulfate 6-O-sulfotransferase 1 (Hs6st1), mRNA.	Hs6st1	1	3732	396	0	0.640	1.000	593.00
1965	400006L17	NM_011162	Mus musculus mitogen activated protein kinase 8 interacting protein 1 (Mapk8ip1), mRNA.	Mapk8ip1	1	2931	594	1	1.000	0.997	1140.00
1966	400006L18	NM_008451	Mus musculus kinesin light chain 2 (Klc2), mRNA.	Klc2	1	2840	592	0	0.900	0.998	914.00
1967	400006L19	NM_175452	Mus musculus gap junction membrane channel protein alpha 12 (Gja12), transcript variant 2, mRNA.	Gja12	1	2190	693	0	1.000	0.997	1358.00
1968	400006L20	NM_174991	Mus musculus brain-specific angiogenesis inhibitor 1 (Bai1), mRNA.	Bai1	1	6227	499	0	0.780	0.994	965.00
1969	400006L21	XM_993632	PREDICTED: Mus musculus similar to Rho GTPase activating protein 21 (LOC676866), mRNA.	LOC676866	1	1053	332	0	0.670	0.994	436.00
1970	400006L22	NM_008529	Mus musculus lymphocyte antigen 6 complex, locus E (Ly6e), mRNA.	Ly6e	1	1192	312	0	0.450	0.990	595.00
1971	400006L23	NM_007590	Mus musculus calmodulin 3 (Calm3), mRNA.	Calm3	1	2233	667	0	1.000	1.000	1322.00
1972	400006M01	NM_028657	Mus musculus RIKEN cDNA F630110N24 gene (F630110N24Rik), mRNA.	F630110N24Rik	1	3970	624	0	1.000	0.998	1229.00
1973	400006M02	XM_981786	PREDICTED: Mus musculus GTL2, imprinted maternally expressed untranslated mRNA (Gtl2), mRNA.	Gtl2	1	1289	94	0	0.160	1.000	186.00
1974	400006M03	NM_009001	Mus musculus RAB3A, member RAS oncogene family (Rab3a), mRNA.	Rab3a	1	1527	517	0	0.810	0.996	1001.00
1975	400006M04	NM_016856	Mus musculus cleavage and polyadenylation specific factor 2 (Cpsf2), mRNA.	Cpsf2	1	4840	425	0	0.870	0.998	563.00
1976	400006M05	NM_026091	Mus musculus RIKEN cDNA 1700037H04 gene (1700037H04Rik), mRNA.	1700037H04Rik	1	1242	582	0	1.000	1.000	944.00
1977	400006M06	XM_001002862	PREDICTED: Mus musculus cDNA sequence BC032203 (BC032203), mRNA.	BC032203	1	6982	623	0	1.000	1.000	1235.00
1978	400006M07	NM_013866	Mus musculus zinc finger protein 385 (Zfp385), mRNA.	Zfp385	1	2320	585	0	1.000	1.000	1160.00
1979	400006M08	XM_889779	PREDICTED: Mus musculus gene model 941, (NCBI) (Gm941), mRNA.	Gm941	1	2482	117	0	0.200	1.000	232.00
1980	400006M09	XM_912498	PREDICTED: Mus musculus OTU domain containing 1 (Otud1), mRNA.	Otud1	-1	4781	490	0	0.820	1.000	476.00
1981	400006M10	NM_021492	Mus musculus adaptor-related protein complex 3, beta 2 subunit (Ap3b2), mRNA.	Ap3b2	1	3816	605	0	1.000	0.998	1183.00
1982	400006M11	NM_178700	Mus musculus G-rich RNA sequence binding factor 1 (Grsf1), mRNA.	Grsf1	-1	2529	636	0	1.000	0.998	1253.00
1983	400006M12	NM_010426	Mus musculus forkhead box F1a (Foxf1a), mRNA.	Foxf1a	1	1062	173	0	0.390	1.000	343.00
1984	400006M13	NM_026203	Mus musculus Abelson helper integration site (Ahi1), mRNA.	Ahi1	1	4751	82	0	0.150	0.915	96.00
1985	400006M14	NM_027910	Mus musculus kelch domain containing 3 (Klhdc3), mRNA.	Klhdc3	1	2099	565	7	1.000	0.988	1041.00
1986	400006M15	NM_009721	Mus musculus ATPase, Na+/K+ transporting, beta 1 polypeptide (Atp1b1), mRNA.	Atp1b1	-1	2422	583	0	0.990	0.997	1132.00
1987	400006M16	NM_001005511	Mus musculus lemur tyrosine kinase 3 (Lmtk3), mRNA.	Lmtk3	-1	5022	465	0	0.830	0.981	605.00
1988	400006M17	NM_024172	Mus musculus RIKEN cDNA 1500019G21 gene (1500019G21Rik), mRNA.	1500019G21Rik	1	1582	694	3	1.000	0.999	1346.00
1989	400006M18	XM_985931	PREDICTED: Mus musculus hypothetical protein LOC666776 (LOC666776), mRNA.	LOC666776	-1	919	220	0	0.390	1.000	436.00
1990	400006M19	NM_178596	Mus musculus gap junction membrane channel protein chi 1 (Gjc1), mRNA.	Gjc1	1	837	311	0	0.490	1.000	617.00
1991	400006M20	NM_016876	Mus musculus eukaryotic translation initiation factor 3, subunit 4 (delta) (Eif3s4), mRNA.	Eif3s4	1	1068	209	0	0.390	1.000	228.00
1992	400006M21	NM_173755	Mus musculus ubiquitin-conjugating enzyme E2O (Ube2o), mRNA.	Ube2o	1	5192	599	0	1.000	0.997	1164.00
1993	400006M22	XM_001003409	PREDICTED: Mus musculus Src homology 2 domain containing F (Shf), mRNA.	Shf	1	1094	561	2	1.000	0.998	1078.00
1994	400006M23	XM_978382	PREDICTED: Mus musculus myosin, light polypeptide 6B (Myl6b), mRNA.	Myl6b	1	782	456	0	0.780	1.000	904.00
1995	400006M24	NM_001024931	Mus musculus DNA segment, Chr 11, Brigham & Women's Genetics 0517 expressed (D11Bwg0517e), transcript variant 3, mRNA.	D11Bwg0517e	-1	3007	231	0	0.860	1.000	458.00
1996	400006N01	NM_207530	Mus musculus oxysterol binding protein-like 1A (Osbpl1a), mRNA.	Osbpl1a	1	3121	419	0	0.620	1.000	831.00
1997	400006N02	NM_016782	Mus musculus contactin associated protein-like 1 (Cntnap1), mRNA.	Cntnap1	1	5360	648	0	0.990	0.997	1261.00
1998	400006N03	NM_027166	Mus musculus yippee-like 5 (Drosophila) (Ypel5), mRNA.	Ypel5	1	2870	55	0	0.100	1.000	109.00
[truncated: 25,528 more rows]
